# Supplementary material for: EvatCrop: a novel hybrid quasi-fuzzy artificial neural network (ANN) model for estimation of reference evapotranspiration
Source: PeerJ. 2024 May 31;12:e17437. doi: 10.7717/peerj.17437 (PMC11146332; doi:10.7717/peerj.17437)
Supplement: Supplemental Information 1 [file peerj-12-17437-s001.zip]

Archive with 3 entries (3 files):
- BERUBARI.csv
- JAYANTI.csv
- TAMAGURI.csv
