# Supplementary material for: EvatCrop: a novel hybrid quasi-fuzzy artificial neural network (ANN) model for estimation of reference evapotranspiration
Source: PeerJ. 2024 May 31;12:e17437. doi: 10.7717/peerj.17437 (PMC11146332; doi:10.7717/peerj.17437)
Supplement: Supplemental Information 1 [file peerj-12-17437-s001.zip › BERUBARI.csv]

MM	DD	YYYY	Longitude	Latitude	Elevation	Max Temperature	Min Temperature	Precipitation	Wind Speed	Relative Humidity	Solar Radiation	ET0_PM56
1	1	2000	88.75	26.38	62	28.19	8.3	0	1.41	0.42	14.97	3.445549242
1	2	2000	88.75	26.38	62	30.1	7.7	0	1.02	0.51	15.09	2.819218648
1	3	2000	88.75	26.38	62	29.33	8.74	0	1.22	0.43	15.27	3.155802583
1	4	2000	88.75	26.38	62	27.41	7.26	0	1.2	0.46	15.26	3.032101358
1	5	2000	88.75	26.38	62	27.93	6.36	0	1.1	0.41	15.41	2.886841788
1	6	2000	88.75	26.38	62	27.16	6.01	0	1.19	0.48	15.39	3.032645438
1	7	2000	88.75	26.38	62	27.73	4.45	0	0.76	0.33	15.83	2.219359114
1	8	2000	88.75	26.38	62	27.07	3.52	0	0.8	0.4	15.55	2.316472194
1	9	2000	88.75	26.38	62	27.08	5.88	0	0.99	0.37	15.47	2.66712224
1	10	2000	88.75	26.38	62	27.22	7.24	0	1.47	0.34	15.33	3.559381641
1	11	2000	88.75	26.38	62	29.18	10.36	0	1.53	0.36	15.47	3.786497604
1	12	2000	88.75	26.38	62	29.55	10.23	0	1.41	0.4	15.48	3.605810122
1	13	2000	88.75	26.38	62	24.62	11.41	0	1.66	0.41	7.51	3.930535383
1	14	2000	88.75	26.38	62	30.17	11.84	0	1.3	0.34	13.83	3.494829795
1	15	2000	88.75	26.38	62	29.74	9.86	0	1.27	0.39	15.85	3.379540004
1	16	2000	88.75	26.38	62	30.3	10.58	0	1.63	0.24	15.86	4.104598784
1	17	2000	88.75	26.38	62	26.68	6.3	0	1.22	0.33	16.33	3.147343131
1	18	2000	88.75	26.38	62	27.12	3.95	0	1.06	0.38	16.27	2.934627418
1	19	2000	88.75	26.38	62	29.14	5.53	0	1.09	0.39	16.05	3.117907843
1	20	2000	88.75	26.38	62	29.55	7.67	0	1.34	0.4	15.82	3.625144224
1	21	2000	88.75	26.38	62	26.03	12.94	0	2.92	0.37	15.07	5.801211156
1	22	2000	88.75	26.38	62	27.48	13.58	0	2.89	0.34	15.88	5.948439066
1	23	2000	88.75	26.38	62	27.54	14.7	0	2.97	0.3	14.94	6.124522432
1	24	2000	88.75	26.38	62	25.85	14.92	0	2.74	0.38	14.19	5.641905706
1	25	2000	88.75	26.38	62	28.13	12.52	0	1.94	0.4	16.33	4.597556212
1	26	2000	88.75	26.38	62	30.44	10.29	0	1.32	0.4	16.75	3.687493544
1	27	2000	88.75	26.38	62	30.01	10.97	0	1.34	0.39	16.82	3.702437126
1	28	2000	88.75	26.38	62	25.59	11.53	0	1.38	0.31	6.16	3.688683636
1	29	2000	88.75	26.38	62	26.15	15.3	0	3.08	0.28	14.65	6.210458887
1	30	2000	88.75	26.38	62	28.38	9.46	0	1.94	0.44	17.14	4.720780405
1	31	2000	88.75	26.38	62	26.77	11.62	0	2.5	0.38	17.05	5.41627958
2	1	2000	88.75	26.38	62	27.47	12.77	0.07	2.76	0.33	15.63	5.922193739
2	2	2000	88.75	26.38	62	17.67	12.07	11.83	2.58	0.74	0.97	4.642436663
2	3	2000	88.75	26.38	62	27.51	9.35	0	1.72	0.54	17.64	4.347062413
2	4	2000	88.75	26.38	62	27.21	11.5	0	2.3	0.44	17.69	5.243082101
2	5	2000	88.75	26.38	62	27.57	13.32	0	2.83	0.38	17.79	6.08671125
2	6	2000	88.75	26.38	62	25.33	16.84	0.17	2.05	0.41	8.12	4.910066801
2	7	2000	88.75	26.38	62	28.38	13.74	0.04	1.78	0.41	16.85	4.590038246
2	8	2000	88.75	26.38	62	30.55	15.04	0.01	1.61	0.36	16.92	4.468205669
2	9	2000	88.75	26.38	62	29.25	13.08	0	1.86	0.35	18.52	4.824650192
2	10	2000	88.75	26.38	62	29.81	11.55	0	1.76	0.33	18.87	4.72877458
2	11	2000	88.75	26.38	62	27.96	10.41	0	1.96	0.33	18.67	4.918735388
2	12	2000	88.75	26.38	62	22.14	13.27	3.29	1.22	0.52	4.94	3.320979418
2	13	2000	88.75	26.38	62	30.32	10.46	0	1.39	0.5	18.68	4.186066956
2	14	2000	88.75	26.38	62	31.24	9.92	0	1.28	0.39	19.14	4.057138179
2	15	2000	88.75	26.38	62	30	7.11	0	1.09	0.28	20.02	3.638721743
2	16	2000	88.75	26.38	62	32.14	8.42	0	1.22	0.3	19.66	4.064250127
2	17	2000	88.75	26.38	62	32.99	9.01	0	1.4	0.27	19.97	4.519305561
2	18	2000	88.75	26.38	62	29.29	10.34	0	1.75	0.21	20.44	4.835950922
2	19	2000	88.75	26.38	62	27.91	8.54	0	2.1	0.22	20.58	5.302221923
2	20	2000	88.75	26.38	62	31.17	8.51	0	1.99	0.2	20.8	5.535735969
2	21	2000	88.75	26.38	62	31.6	9.79	0	1.77	0.18	20.69	5.179567931
2	22	2000	88.75	26.38	62	32.12	9.55	0	1.51	0.25	20.64	4.770975286
2	23	2000	88.75	26.38	62	30.39	9.77	0	2.01	0.26	21.01	5.534078027
2	24	2000	88.75	26.38	62	30.44	6.35	0	1.39	0.23	21.43	4.489801986
2	25	2000	88.75	26.38	62	32.07	6.36	0	1.3	0.23	21.58	4.48313766
2	26	2000	88.75	26.38	62	30.85	8.32	0	2.04	0.26	21.54	5.734267254
2	27	2000	88.75	26.38	62	28.45	8.93	0	2.19	0.26	21.76	5.690146259
2	28	2000	88.75	26.38	62	29.81	10.79	0	2.93	0.21	21.62	6.995011526
2	29	2000	88.75	26.38	62	31.5	11.99	0	2.54	0.25	21.38	6.675962121
3	1	2000	88.75	26.38	62	30.76	14.2	0	2.86	0.26	13.57	7.018402346
3	2	2000	88.75	26.38	62	31.97	17.06	0	2.19	0.29	17.11	6.139181299
3	3	2000	88.75	26.38	62	31.97	15.47	0	2.64	0.3	21.57	6.965439694
3	4	2000	88.75	26.38	62	33.06	17.22	0	2.85	0.25	21.58	7.480691375
3	5	2000	88.75	26.38	62	35.08	18.41	0	2.46	0.2	21.73	7.068191455
3	6	2000	88.75	26.38	62	38.11	18.01	0	2.37	0.19	22.1	7.306614598
3	7	2000	88.75	26.38	62	38.3	16.7	0	1.89	0.22	22.27	6.375177946
3	8	2000	88.75	26.38	62	37.93	19.66	0	2.85	0.14	17.38	8.234545722
3	9	2000	88.75	26.38	62	34.27	14.72	0	1.53	0.19	22.72	5.3051793
3	10	2000	88.75	26.38	62	35.09	12.09	0	2.13	0.18	22.91	6.676604842
3	11	2000	88.75	26.38	62	32.57	16.09	0	2.95	0.23	22.73	7.732567682
3	12	2000	88.75	26.38	62	34.07	16.55	0	2.92	0.2	21.56	7.912618055
3	13	2000	88.75	26.38	62	33.98	20.09	0.52	3.43	0.27	20.75	8.776051066
3	14	2000	88.75	26.38	62	34.9	16.85	1.49	2.35	0.43	14.14	6.955850545
3	15	2000	88.75	26.38	62	35.88	16.13	0	1.54	0.44	21.82	5.613036524
3	16	2000	88.75	26.38	62	33.1	15.46	0	1.89	0.35	18.61	5.992934126
3	17	2000	88.75	26.38	62	37.21	15.92	0	2.5	0.24	23.73	7.785806339
3	18	2000	88.75	26.38	62	34.77	17.35	0	2.77	0.19	23.79	7.914824318
3	19	2000	88.75	26.38	62	37.59	18.64	0	2.12	0.17	23.92	7.040590311
3	20	2000	88.75	26.38	62	39.94	18.15	0	1.91	0.14	24.34	6.877618153
3	21	2000	88.75	26.38	62	40.66	17.58	0	2.04	0.12	24.81	7.300810662
3	22	2000	88.75	26.38	62	41.11	16.92	0	1.8	0.11	24.89	6.836015861
3	23	2000	88.75	26.38	62	29.71	18.05	0.51	2.35	0.25	6.35	6.21529452
3	24	2000	88.75	26.38	62	38.83	15.05	0.09	1.16	0.32	23.58	5.212127396
3	25	2000	88.75	26.38	62	39	15.23	0	2.11	0.15	25.29	7.438039474
3	26	2000	88.75	26.38	62	43.02	17.8	0	1.71	0.11	25.42	6.886903604
3	27	2000	88.75	26.38	62	42.79	19.68	0	1.67	0.11	25.3	6.706260518
3	28	2000	88.75	26.38	62	40.69	21.55	0	2.1	0.14	24.61	7.481165397
3	29	2000	88.75	26.38	62	40.72	22.76	0	2.56	0.17	24.71	8.501475373
3	30	2000	88.75	26.38	62	42.38	21.62	0	2.03	0.25	24.6	7.586015928
3	31	2000	88.75	26.38	62	43.29	20.92	0	2.13	0.25	25.09	7.987288519
4	1	2000	88.75	26.38	62	43.33	20.9	0	2.04	0.21	25.49	7.791059163
4	2	2000	88.75	26.38	62	44.46	21.86	0	2.29	0.17	25.78	8.510380407
4	3	2000	88.75	26.38	62	43.42	21.73	0	2.25	0.19	25.73	8.312873049
4	4	2000	88.75	26.38	62	44.14	20.27	0	1.85	0.14	26.39	7.488978277
4	5	2000	88.75	26.38	62	43.99	21.15	0	2.26	0.1	26.68	8.451429561
4	6	2000	88.75	26.38	62	43.99	21.01	0	2.44	0.1	26.79	8.908678075
4	7	2000	88.75	26.38	62	43.08	21.76	0	2.62	0.14	26.34	9.18954718
4	8	2000	88.75	26.38	62	45.1	22.6	0	2.49	0.18	26.24	9.182147826
4	9	2000	88.75	26.38	62	41.33	24.78	0	3.15	0.2	26.08	10.02995572
4	10	2000	88.75	26.38	62	42.74	25.23	0	2.9	0.16	26.26	9.714926856
4	11	2000	88.75	26.38	62	40.07	25.39	0	3.27	0.18	25.53	10.0855175
4	12	2000	88.75	26.38	62	39.95	25.77	0	2.87	0.21	26.3	9.317757473
4	13	2000	88.75	26.38	62	42.68	22.61	0.23	2.02	0.22	25.76	7.845199393
4	14	2000	88.75	26.38	62	37.54	24.29	2.88	2.37	0.38	25.1	8.060356026
4	15	2000	88.75	26.38	62	39.12	23.69	0	2.03	0.33	25.69	7.538453325
4	16	2000	88.75	26.38	62	39.8	24.01	0.03	1.91	0.29	21.65	7.209084656
4	17	2000	88.75	26.38	62	38.79	23.89	3.37	2.92	0.39	19.22	9.144001289
4	18	2000	88.75	26.38	62	33.1	24.09	1.47	3.25	0.47	25.92	9.202823793
4	19	2000	88.75	26.38	62	37.1	22.84	1.41	2.83	0.49	25.89	8.998532833
4	20	2000	88.75	26.38	62	40.61	24.34	1.94	2.62	0.41	25.82	9.048921945
4	21	2000	88.75	26.38	62	37.81	24.76	0.28	2.77	0.43	23.63	8.926196915
4	22	2000	88.75	26.38	62	41.24	25.1	0	2.51	0.37	26.25	8.918411164
4	23	2000	88.75	26.38	62	42.18	25.68	2.37	2.72	0.37	22.75	9.384057594
4	24	2000	88.75	26.38	62	37.33	25.44	2.06	2.67	0.45	22.07	8.657486014
4	25	2000	88.75	26.38	62	36.09	23.42	4.52	2.25	0.57	25	7.821645403
4	26	2000	88.75	26.38	62	33.41	22.11	0.43	3.37	0.55	26.25	9.465527661
4	27	2000	88.75	26.38	62	34.63	22.62	0.44	2.71	0.5	23.41	8.436853269
4	28	2000	88.75	26.38	62	39.41	23.47	2.2	2.29	0.48	25.73	8.31577694
4	29	2000	88.75	26.38	62	36.71	23.81	1.06	2.76	0.55	24.97	8.901185631
4	30	2000	88.75	26.38	62	37.61	24.33	0.05	2.47	0.46	26.2	8.509266292
5	1	2000	88.75	26.38	62	36.23	25.36	0.98	3.29	0.55	25.41	9.856700201
5	2	2000	88.75	26.38	62	29.74	21.44	0.44	4.42	0.67	15.17	9.847407164
5	3	2000	88.75	26.38	62	32.48	21.81	0.4	2.43	0.61	21.72	7.649903319
5	4	2000	88.75	26.38	62	36.13	24.44	0	1.84	0.53	20.74	6.89308263
5	5	2000	88.75	26.38	62	40.36	23.71	0	1.6	0.41	27.58	7.009892799
5	6	2000	88.75	26.38	62	40.4	24.51	3.96	1.32	0.42	26.88	6.319495682
5	7	2000	88.75	26.38	62	36.45	24.77	0.47	1.53	0.55	14.52	5.987161116
5	8	2000	88.75	26.38	62	39.69	23.97	0.21	1.2	0.48	20.26	5.716710698
5	9	2000	88.75	26.38	62	40.96	25.05	4.47	1.08	0.47	27.15	5.802552597
5	10	2000	88.75	26.38	62	43.07	25.68	1.04	1.3	0.44	27.13	6.467567145
5	11	2000	88.75	26.38	62	43.22	26.65	1.42	1.22	0.42	26.58	6.232480378
5	12	2000	88.75	26.38	62	44.56	28.04	0.1	1.69	0.34	27.53	7.519559612
5	13	2000	88.75	26.38	62	44.78	29.97	3.41	1.56	0.35	23.7	7.040428091
5	14	2000	88.75	26.38	62	45.25	29.37	2.21	2.23	0.41	25.49	8.858223279
5	15	2000	88.75	26.38	62	43.19	28.54	0.87	2.17	0.39	25.81	8.532497185
5	16	2000	88.75	26.38	62	40.49	28.98	2.82	1.79	0.43	16.16	7.029566742
5	17	2000	88.75	26.38	62	40.4	27.23	6.85	1.71	0.5	22.28	7.108685909
5	18	2000	88.75	26.38	62	38.48	25.2	2.85	2.67	0.59	21.85	8.956506761
5	19	2000	88.75	26.38	62	34.82	25.36	12.7	3.03	0.66	25.54	9.343488465
5	20	2000	88.75	26.38	62	36.1	24.26	0.37	2.88	0.58	20.44	8.967315197
5	21	2000	88.75	26.38	62	36.68	25.47	2.03	2.55	0.54	24.9	8.661039218
5	22	2000	88.75	26.38	62	32.94	24.53	6.38	2.87	0.71	19.81	8.539999928
5	23	2000	88.75	26.38	62	36.65	24.4	1.95	2.39	0.67	24.16	8.317405146
5	24	2000	88.75	26.38	62	40.06	23.94	13.67	1.29	0.61	24.87	6.282035283
5	25	2000	88.75	26.38	62	36.81	26.19	15.46	1.81	0.71	19.92	6.978194121
5	26	2000	88.75	26.38	62	33.22	26.17	6.51	2.39	0.77	10.84	7.340509001
5	27	2000	88.75	26.38	62	35.84	24.13	9.96	2.78	0.75	22.76	8.892559002
5	28	2000	88.75	26.38	62	29.72	23.22	36.12	2.74	0.79	16.68	7.747484197
5	29	2000	88.75	26.38	62	30.57	22.52	5.29	2.63	0.77	16.56	7.626721468
5	30	2000	88.75	26.38	62	32.25	22.39	5.3	2.33	0.72	21.6	7.57361094
5	31	2000	88.75	26.38	62	36.57	23.41	0.04	1.67	0.65	21.6	6.730699017
6	1	2000	88.75	26.38	62	36.48	23.98	2.83	1.91	0.66	24.59	7.387680827
6	2	2000	88.75	26.38	62	36.41	25.17	0.02	1.99	0.62	27.63	7.711493675
6	3	2000	88.75	26.38	62	40.71	25.81	3.19	1.6	0.54	27.98	7.219040887
6	4	2000	88.75	26.38	62	41.55	27.38	0	2.38	0.47	27.72	9.026569936
6	5	2000	88.75	26.38	62	36.24	26.77	10.26	2.33	0.67	22.14	8.132580379
6	6	2000	88.75	26.38	62	37.28	26.49	6.04	2.61	0.66	25.85	8.966294522
6	7	2000	88.75	26.38	62	34.53	25.93	22.09	1.8	0.78	16.79	6.632621378
6	8	2000	88.75	26.38	62	34.78	26.76	10.68	1.57	0.78	26.41	6.722247996
6	9	2000	88.75	26.38	62	36.43	26.08	10.25	1.65	0.81	16.61	6.45993677
6	10	2000	88.75	26.38	62	37.21	27.44	25.36	1.75	0.78	22.68	7.076955645
6	11	2000	88.75	26.38	62	33.34	26.9	68.3	2.64	0.81	22.31	8.455515373
6	12	2000	88.75	26.38	62	35.41	26.47	13.8	2.17	0.76	26.01	7.950778267
6	13	2000	88.75	26.38	62	36.94	26.12	6.66	2.24	0.73	25.15	8.176366736
6	14	2000	88.75	26.38	62	35.31	26.07	8.47	2.23	0.8	19.92	7.730587346
6	15	2000	88.75	26.38	62	31.32	25.83	30.6	1.96	0.83	14.05	6.546983974
6	16	2000	88.75	26.38	62	35.39	25	0.73	1.82	0.71	26.97	7.275205131
6	17	2000	88.75	26.38	62	37.93	26.4	0.97	2.03	0.69	26.61	7.913766834
6	18	2000	88.75	26.38	62	35.31	25.99	67.37	2.4	0.81	18.52	7.982374783
6	19	2000	88.75	26.38	62	33.34	26.16	11.9	2.82	0.76	16.98	8.461715122
6	20	2000	88.75	26.38	62	34.81	25.79	2.57	2.54	0.74	26.61	8.603907207
6	21	2000	88.75	26.38	62	33.32	25.88	9.19	2.41	0.82	24.63	8.124597142
6	22	2000	88.75	26.38	62	31.95	25.65	20.14	2.22	0.88	20.39	7.421490467
6	23	2000	88.75	26.38	62	26.37	23.81	133.21	1.87	0.95	1.05	5.165226856
6	24	2000	88.75	26.38	62	35.18	23.15	3.69	1.25	0.78	27.16	6.076329903
6	25	2000	88.75	26.38	62	34.12	25.7	4.67	1.46	0.79	23.88	6.297012655
6	26	2000	88.75	26.38	62	33.72	25.93	4.63	1.63	0.79	27.38	6.817753132
6	27	2000	88.75	26.38	62	34.9	25.76	7.76	1.88	0.76	23.2	7.164880549
6	28	2000	88.75	26.38	62	35.37	25.81	1.23	1.6	0.69	27.38	6.84449328
6	29	2000	88.75	26.38	62	35.09	26.16	0.85	1.87	0.71	27.09	7.367239682
6	30	2000	88.75	26.38	62	35.19	26.45	9.24	1.38	0.77	22.84	6.134999184
7	1	2000	88.75	26.38	62	29.01	25.65	45.65	1.44	0.91	5.03	4.862455639
7	2	2000	88.75	26.38	62	30.92	25.79	30.6	1.61	0.87	16.19	5.963436168
7	3	2000	88.75	26.38	62	30	25.32	2.04	0.93	0.83	4.08	3.798364318
7	4	2000	88.75	26.38	62	36.72	25.12	3.43	1.1	0.69	19.23	5.367600048
7	5	2000	88.75	26.38	62	32.53	26.12	18.99	2.13	0.81	19.82	7.27430603
7	6	2000	88.75	26.38	62	32.91	25.16	26.42	2.09	0.82	19.14	7.160300241
7	7	2000	88.75	26.38	62	33.6	25.41	9.08	1.73	0.79	14.02	6.243095249
7	8	2000	88.75	26.38	62	29.32	26.16	5.8	1.45	0.86	6.29	4.993082645
7	9	2000	88.75	26.38	62	33.56	25.98	2.81	2.29	0.8	22.9	7.80963202
7	10	2000	88.75	26.38	62	29.96	26.39	24.34	2.53	0.88	5.19	6.989646538
7	11	2000	88.75	26.38	62	33.65	25.67	3.97	2.25	0.74	22.57	7.706655722
7	12	2000	88.75	26.38	62	30.61	26.83	17.57	2.97	0.82	10.29	8.09485923
7	13	2000	88.75	26.38	62	34.12	25.99	13.51	3.21	0.77	26	9.628437943
7	14	2000	88.75	26.38	62	33.85	25.57	3.6	2.35	0.76	25.2	8.03456878
7	15	2000	88.75	26.38	62	34.51	26.54	2.54	2.35	0.77	24.98	8.111695624
7	16	2000	88.75	26.38	62	37.01	27.37	6.19	1.9	0.7	26.46	7.506683196
7	17	2000	88.75	26.38	62	34.76	27.47	11.69	2.18	0.76	25.82	7.868731228
7	18	2000	88.75	26.38	62	34.86	26.75	2.87	2.97	0.76	26.37	9.336999146
7	19	2000	88.75	26.38	62	34.15	26.05	5.66	2.51	0.78	20.56	8.121740715
7	20	2000	88.75	26.38	62	32.97	25.61	3.68	2.62	0.79	23.21	8.310753215
7	21	2000	88.75	26.38	62	34.97	25.65	4.7	2.24	0.72	24.01	7.842943992
7	22	2000	88.75	26.38	62	36.15	26.84	28.83	1.32	0.74	25.4	6.117628643
7	23	2000	88.75	26.38	62	35.89	26.42	5.7	1.59	0.75	25.2	6.669631045
7	24	2000	88.75	26.38	62	36.46	27.24	6.09	1.23	0.7	25.14	5.903857284
7	25	2000	88.75	26.38	62	35.62	26.93	3.37	1.94	0.74	26.14	7.418758882
7	26	2000	88.75	26.38	62	35.25	25.67	2.48	2.25	0.73	25.81	7.95118669
7	27	2000	88.75	26.38	62	33.78	26.1	4.4	2.03	0.77	19.13	7.079316056
7	28	2000	88.75	26.38	62	34.24	26.19	3.56	2.15	0.72	24.89	7.624596937
7	29	2000	88.75	26.38	62	33.67	25.85	9.75	1.82	0.8	22.01	6.788707782
7	30	2000	88.75	26.38	62	33.97	25.75	8.87	1.66	0.78	25.97	6.678835374
7	31	2000	88.75	26.38	62	28.38	26.16	101.13	1.72	0.93	4.39	5.327320043
8	1	2000	88.75	26.38	62	30.65	25.97	102.17	1.46	0.94	5.02	4.983121179
8	2	2000	88.75	26.38	62	29.57	25.75	42.75	1.84	0.92	16.35	6.234107942
8	3	2000	88.75	26.38	62	30.71	25.81	21.49	2.45	0.89	20.63	7.617759007
8	4	2000	88.75	26.38	62	33.34	25.94	35.63	1.04	0.87	18.63	4.943853555
8	5	2000	88.75	26.38	62	31.28	26.34	13.71	1.63	0.88	23.07	6.28981024
8	6	2000	88.75	26.38	62	34	25.98	5.05	1.34	0.81	25.46	5.946398494
8	7	2000	88.75	26.38	62	34.51	27.26	0.68	1.45	0.79	24.6	6.171071225
8	8	2000	88.75	26.38	62	34.43	27.28	6.53	1.12	0.8	17.49	5.100936992
8	9	2000	88.75	26.38	62	33.32	27.67	6.43	1.88	0.82	20.25	6.776854248
8	10	2000	88.75	26.38	62	33.37	26.52	10.35	1.85	0.81	24.91	6.89537033
8	11	2000	88.75	26.38	62	31.76	26.1	10.15	1.7	0.84	20.65	6.279663446
8	12	2000	88.75	26.38	62	32.25	26.34	9.12	1.52	0.86	20.95	5.965645646
8	13	2000	88.75	26.38	62	32.51	26.15	30.63	1.43	0.88	21.57	5.815062394
8	14	2000	88.75	26.38	62	31.94	26.13	9.18	1.7	0.86	24.66	6.45567611
8	15	2000	88.75	26.38	62	33.48	25.92	3.69	1.88	0.83	24.14	6.865173802
8	16	2000	88.75	26.38	62	32.59	26.02	13.24	2	0.86	23.91	7.016568658
8	17	2000	88.75	26.38	62	32.69	26.2	2.56	2.15	0.84	22.63	7.243705489
8	18	2000	88.75	26.38	62	34.66	26.27	7.28	2.24	0.77	24.98	7.660651607
8	19	2000	88.75	26.38	62	32.93	26.81	2.57	1.92	0.77	20.13	6.708962138
8	20	2000	88.75	26.38	62	35.46	26.42	0.75	1.84	0.75	24.32	6.877533165
8	21	2000	88.75	26.38	62	33.44	26.87	5.23	1.63	0.79	20.92	6.176705422
8	22	2000	88.75	26.38	62	35.9	26.69	0.17	1.46	0.74	24.56	6.084494704
8	23	2000	88.75	26.38	62	36.15	27.8	1.58	0.98	0.72	23.71	4.963557686
8	24	2000	88.75	26.38	62	37.19	27.54	5.92	1.15	0.69	23.91	5.388153815
8	25	2000	88.75	26.38	62	36.37	27.34	27.66	1.01	0.78	20.81	4.909390696
8	26	2000	88.75	26.38	62	37.88	27.53	1.95	0.79	0.7	23.79	4.510822667
8	27	2000	88.75	26.38	62	35.81	27.87	9.73	1.35	0.74	23.84	5.747225043
8	28	2000	88.75	26.38	62	36.85	26.53	2.74	1.21	0.72	24.07	5.461060566
8	29	2000	88.75	26.38	62	34.28	26.03	4.16	2.07	0.76	22.81	7.068575445
8	30	2000	88.75	26.38	62	32.68	25.98	6.56	2.81	0.77	22.2	8.248793845
8	31	2000	88.75	26.38	62	27.77	25.08	27.04	2.84	0.87	3.16	7.047699488
9	1	2000	88.75	26.38	62	28.15	24.22	40.48	3.59	0.88	4.59	8.194182718
9	2	2000	88.75	26.38	62	32.98	24.47	7.66	2.62	0.81	22.2	7.855417654
9	3	2000	88.75	26.38	62	32.65	26.22	8.72	2.18	0.85	22.76	7.090762881
9	4	2000	88.75	26.38	62	33.29	26.25	6.29	1.4	0.84	22.3	5.550040789
9	5	2000	88.75	26.38	62	31.77	25.86	9.74	1.38	0.87	20.01	5.335248999
9	6	2000	88.75	26.38	62	33.87	25.8	0.77	1.5	0.78	21.74	5.726051323
9	7	2000	88.75	26.38	62	32.56	26.06	6.09	1.87	0.84	21.82	6.392474668
9	8	2000	88.75	26.38	62	33.5	25.42	3.92	2.04	0.8	21.65	6.749635966
9	9	2000	88.75	26.38	62	31.22	25.6	3.79	2.11	0.85	18.7	6.611433917
9	10	2000	88.75	26.38	62	30.26	25.67	23.72	1.42	0.9	12.57	5.019758512
9	11	2000	88.75	26.38	62	32.13	25.48	26.84	1.3	0.87	21.09	5.120417864
9	12	2000	88.75	26.38	62	35.81	25.89	0.28	1.15	0.79	20.49	4.914844339
9	13	2000	88.75	26.38	62	35.75	25.11	0.01	1.51	0.68	23.29	5.749413886
9	14	2000	88.75	26.38	62	28.66	24.14	53.43	2.01	0.9	1.88	5.605038894
9	15	2000	88.75	26.38	62	31.7	24.23	5.28	1.61	0.85	15.52	5.474984766
9	16	2000	88.75	26.38	62	32.54	25.31	21.32	1.48	0.86	18.11	5.339814822
9	17	2000	88.75	26.38	62	25.11	22.52	170.66	2.97	0.95	1.45	6.685423276
9	18	2000	88.75	26.38	62	24.06	22.09	51.97	3.75	0.92	1.14	7.552077196
9	19	2000	88.75	26.38	62	25.19	22.95	9.68	3.35	0.86	4.53	7.346905448
9	20	2000	88.75	26.38	62	23.8	21.94	48.93	1.99	0.93	2.1	5.075981368
9	21	2000	88.75	26.38	62	28.11	22.57	54.63	1.47	0.92	14.03	4.832311039
9	22	2000	88.75	26.38	62	24.94	21.28	73.44	1.75	0.93	3.55	4.768563123
9	23	2000	88.75	26.38	62	31.63	20.76	0.48	1.59	0.81	21.43	5.39389468
9	24	2000	88.75	26.38	62	30.22	23.38	2.16	1.53	0.86	19.77	5.17497543
9	25	2000	88.75	26.38	62	32.54	23.79	7.83	1.11	0.84	21.85	4.449911896
9	26	2000	88.75	26.38	62	31.45	23.79	5.76	1.29	0.83	20.05	4.726055851
9	27	2000	88.75	26.38	62	33.4	22.38	3.19	1.02	0.78	21.89	4.230374115
9	28	2000	88.75	26.38	62	34.52	22.51	0.43	1.12	0.74	21.88	4.467485983
9	29	2000	88.75	26.38	62	34.6	23.1	0.58	1.06	0.71	21.73	4.301592133
9	30	2000	88.75	26.38	62	33.89	22.6	0.1	1.21	0.7	21.74	4.580076901
10	1	2000	88.75	26.38	62	33.95	23.19	0.58	1.11	0.75	21.44	4.339198329
10	2	2000	88.75	26.38	62	33	24.4	0	1.49	0.75	17.56	5.055988322
10	3	2000	88.75	26.38	62	33.5	22.97	5.56	0.93	0.79	20.7	3.866945068
10	4	2000	88.75	26.38	62	32	22.87	3.17	1.11	0.81	20.5	4.185330909
10	5	2000	88.75	26.38	62	32.32	23.37	13.52	1.14	0.83	20.41	4.239749351
10	6	2000	88.75	26.38	62	27.25	25.11	45	0.91	0.95	2.1	3.398574862
10	7	2000	88.75	26.38	62	33.6	23.98	6.98	1.03	0.83	19.8	3.990004241
10	8	2000	88.75	26.38	62	33.88	23.86	10.84	1.08	0.82	20.08	4.085622308
10	9	2000	88.75	26.38	62	34.7	23.98	13.91	1.09	0.8	20.13	4.108264453
10	10	2000	88.75	26.38	62	34.87	23.25	13.94	1	0.75	20.41	3.876306063
10	11	2000	88.75	26.38	62	34.24	24.31	10.81	1.61	0.81	17.77	5.183405608
10	12	2000	88.75	26.38	62	34.76	23.1	5.32	1.1	0.76	20.05	4.050048131
10	13	2000	88.75	26.38	62	35.41	22.28	0.61	0.87	0.73	20.18	3.509318711
10	14	2000	88.75	26.38	62	35.33	22.86	0.01	0.97	0.65	20.08	3.696573344
10	15	2000	88.75	26.38	62	34.59	21.22	0	1.4	0.6	20.61	4.614373669
10	16	2000	88.75	26.38	62	34.57	20.77	0	1.89	0.56	20.62	5.61351211
10	17	2000	88.75	26.38	62	34.77	19.44	0	1.33	0.55	20.33	4.429629276
10	18	2000	88.75	26.38	62	34.93	20.25	0	1.52	0.56	19.77	4.823225834
10	19	2000	88.75	26.38	62	33.9	23.03	1.23	1.77	0.69	19.17	5.26355933
10	20	2000	88.75	26.38	62	35.68	22.65	0	1.53	0.65	17.16	4.868535498
10	21	2000	88.75	26.38	62	34.17	21.77	0	1.77	0.61	19.09	5.221164722
10	22	2000	88.75	26.38	62	33.19	22.19	0.88	1.12	0.66	16.39	3.800996942
10	23	2000	88.75	26.38	62	34.93	21.06	6.71	1	0.7	18.36	3.548753935
10	24	2000	88.75	26.38	62	33.34	20.85	3.06	1.37	0.69	18.23	4.27953032
10	25	2000	88.75	26.38	62	32.86	21.11	0.91	1.67	0.64	17.37	4.858980738
10	26	2000	88.75	26.38	62	32.94	20.92	0	1.9	0.55	18.67	5.263115573
10	27	2000	88.75	26.38	62	31.68	19.98	0.16	2.47	0.57	18.75	6.185165587
10	28	2000	88.75	26.38	62	26.11	19.79	0.01	3.53	0.68	9.34	7.244128349
10	29	2000	88.75	26.38	62	31.42	17.2	0.02	1.12	0.74	18.14	3.559313772
10	30	2000	88.75	26.38	62	31.45	16.7	0	1.64	0.56	18.76	4.562566825
10	31	2000	88.75	26.38	62	31.45	15.98	0	1.52	0.63	18.19	4.327292854
11	1	2000	88.75	26.38	62	31.67	18.6	0	1.88	0.59	18.12	4.997004735
11	2	2000	88.75	26.38	62	32.9	19.65	0	1.97	0.5	17.79	5.237870703
11	3	2000	88.75	26.38	62	34.01	19.33	0	1.84	0.43	17.59	5.042038715
11	4	2000	88.75	26.38	62	33.22	21.45	0	1.63	0.49	15.83	4.583779393
11	5	2000	88.75	26.38	62	31.75	19.48	0.1	1.49	0.57	14.09	4.253509235
11	6	2000	88.75	26.38	62	32.18	20.65	2.4	1.65	0.62	15.59	4.538277966
11	7	2000	88.75	26.38	62	34.18	20.62	0.01	1.69	0.59	16.85	4.679833622
11	8	2000	88.75	26.38	62	33.82	19.5	0	1.79	0.63	16.84	4.854288171
11	9	2000	88.75	26.38	62	32.73	19.28	0	1.32	0.68	16.59	3.795408246
11	10	2000	88.75	26.38	62	32.29	17	0.04	1.94	0.61	16.64	5.010239409
11	11	2000	88.75	26.38	62	33.21	20.12	0.12	1.91	0.61	13.48	5.112630856
11	12	2000	88.75	26.38	62	29.22	22.38	0.61	2.15	0.62	11.29	5.347553167
11	13	2000	88.75	26.38	62	33.09	22.11	0.05	1.59	0.51	12.82	4.438000967
11	14	2000	88.75	26.38	62	32.16	20.68	0.36	1.7	0.53	13.99	4.531092631
11	15	2000	88.75	26.38	62	29.94	19.25	0.09	2.39	0.68	15.84	5.545479405
11	16	2000	88.75	26.38	62	31.44	17.6	0	1.79	0.57	16.14	4.539965982
11	17	2000	88.75	26.38	62	31.63	18.36	0	2.21	0.44	16.17	5.30652932
11	18	2000	88.75	26.38	62	31.73	17.76	0	1.95	0.49	14.83	4.879845077
11	19	2000	88.75	26.38	62	33.05	22.24	0.08	1.22	0.46	13.67	3.476240095
11	20	2000	88.75	26.38	62	30.27	19.3	1.1	2.48	0.57	15.59	5.644390218
11	21	2000	88.75	26.38	62	30.25	18.52	0.1	2.51	0.59	15.47	5.676726521
11	22	2000	88.75	26.38	62	30.24	18.79	0	2.57	0.52	15.39	5.761483056
11	23	2000	88.75	26.38	62	32.76	16.56	0	1.36	0.54	15.55	3.66393034
11	24	2000	88.75	26.38	62	31.57	16.41	0	1.42	0.56	15.52	3.708578798
11	25	2000	88.75	26.38	62	32.06	15.98	0	1.51	0.54	15.51	3.912787872
11	26	2000	88.75	26.38	62	33.55	16.04	0.05	1.5	0.53	15.14	3.995679754
11	27	2000	88.75	26.38	62	31.89	14.61	0	1.25	0.55	15.49	3.354677283
11	28	2000	88.75	26.38	62	32.8	14.67	0	1.27	0.47	15.36	3.431172796
11	29	2000	88.75	26.38	62	32.34	18.1	0.1	1.38	0.43	15.11	3.576396998
11	30	2000	88.75	26.38	62	31.56	14.08	0.01	1.43	0.49	13.53	3.773614404
12	1	2000	88.75	26.38	62	29.6	10.79	0	1.51	0.43	15.5	3.730624007
12	2	2000	88.75	26.38	62	26.81	7.42	0	1.13	0.45	15.62	2.865968783
12	3	2000	88.75	26.38	62	29.68	8.8	0	1	0.53	15.68	2.735128899
12	4	2000	88.75	26.38	62	29.61	7.24	0	0.81	0.51	15.58	2.348315399
12	5	2000	88.75	26.38	62	29.31	5.98	0	0.76	0.52	15.63	2.241938521
12	6	2000	88.75	26.38	62	29.39	9.18	0	1.48	0.46	15.27	3.651774703
12	7	2000	88.75	26.38	62	30.2	9.88	0	1.36	0.46	14.9	3.473993574
12	8	2000	88.75	26.38	62	30.44	10.47	0	1.23	0.49	15.05	3.20332136
12	9	2000	88.75	26.38	62	29.46	10.87	0	1.67	0.37	15.01	3.964745386
12	10	2000	88.75	26.38	62	28.73	11.42	0	1.88	0.38	14.76	4.276478464
12	11	2000	88.75	26.38	62	28.92	12.22	0	1.7	0.4	14.6	3.968004955
12	12	2000	88.75	26.38	62	28.22	12.01	0	1.83	0.52	14.45	4.154671586
12	13	2000	88.75	26.38	62	28.84	10.07	0	1.13	0.63	14.59	2.920673028
12	14	2000	88.75	26.38	62	29.81	11.31	0	1.32	0.54	14.68	3.321492439
12	15	2000	88.75	26.38	62	29.78	9.35	0	1.22	0.48	14.86	3.138428987
12	16	2000	88.75	26.38	62	29.01	8.3	0	1.14	0.48	14.68	2.955987072
12	17	2000	88.75	26.38	62	29.47	7.94	0	1	0.52	14.79	2.699064306
12	18	2000	88.75	26.38	62	28.29	9.05	0	1.46	0.49	14.77	3.504656111
12	19	2000	88.75	26.38	62	28.32	9.19	0	1.19	0.56	14.81	2.996378326
12	20	2000	88.75	26.38	62	29.59	9.36	0	1.3	0.59	14.71	3.298090616
12	21	2000	88.75	26.38	62	29.86	9.88	0	1.44	0.52	14.62	3.581608289
12	22	2000	88.75	26.38	62	30.75	9.31	0	0.62	0.66	14.61	1.905801495
12	23	2000	88.75	26.38	62	29.91	9.26	0	1.14	0.62	14.64	3.008186334
12	24	2000	88.75	26.38	62	29.67	10.96	0	1.16	0.68	14.42	3.022282466
12	25	2000	88.75	26.38	62	29.66	12.92	0	1.65	0.52	14.42	3.937660579
12	26	2000	88.75	26.38	62	29.63	12.02	0	2.07	0.44	14.57	4.692409086
12	27	2000	88.75	26.38	62	29.11	13.28	0	1.88	0.42	14.71	4.292680672
12	28	2000	88.75	26.38	62	30.28	9.15	0	1.27	0.44	14.79	3.297512664
12	29	2000	88.75	26.38	62	28.93	10.98	0	1.57	0.45	14.58	3.76370104
12	30	2000	88.75	26.38	62	29.99	9.73	0	1.3	0.51	14.68	3.350697913
12	31	2000	88.75	26.38	62	29.28	11.48	0	1.29	0.48	14.3	3.276706768
1	1	2001	88.75	26.38	62	23.65	17.23	0.02	1.85	0.47	4.56	4.359755374
1	2	2001	88.75	26.38	62	27.61	17.07	0	1.78	0.56	9.9	4.285020649
1	3	2001	88.75	26.38	62	28.37	10.03	0	1.31	0.45	14.96	3.262108693
1	4	2001	88.75	26.38	62	29.23	7.37	0	1.3	0.53	15	3.362747295
1	5	2001	88.75	26.38	62	25.28	7.75	0	1.24	0.54	15.11	2.985334789
1	6	2001	88.75	26.38	62	26.43	5.41	0	1.01	0.6	15.23	2.672232803
1	7	2001	88.75	26.38	62	25.96	6.13	0	1.47	0.53	15.37	3.454754602
1	8	2001	88.75	26.38	62	26.38	4.28	0	1.14	0.49	15.46	2.933918381
1	9	2001	88.75	26.38	62	28.27	4.79	0	1.06	0.45	15.51	2.900264866
1	10	2001	88.75	26.38	62	26.28	3.92	0	1.08	0.37	15.75	2.826146433
1	11	2001	88.75	26.38	62	24.78	3.64	0	1.64	0.36	15.76	3.675870038
1	12	2001	88.75	26.38	62	25.15	5.7	0	1.68	0.45	15.56	3.773967821
1	13	2001	88.75	26.38	62	27.92	8.02	0	1.43	0.44	15.65	3.567222012
1	14	2001	88.75	26.38	62	27.97	7.6	0	1.15	0.45	15.7	3.065397522
1	15	2001	88.75	26.38	62	29.8	6.09	0	0.89	0.49	15.74	2.684273188
1	16	2001	88.75	26.38	62	29.63	7.46	0	1.25	0.4	16.03	3.389069844
1	17	2001	88.75	26.38	62	29.51	7.71	0	1.26	0.36	16.1	3.404231854
1	18	2001	88.75	26.38	62	30.29	6.86	0	1.22	0.42	16.15	3.419143112
1	19	2001	88.75	26.38	62	30.02	7.08	0	1.11	0.41	16.21	3.182801746
1	20	2001	88.75	26.38	62	32.18	8.51	0	1.31	0.37	16.55	3.724940168
1	21	2001	88.75	26.38	62	30.89	7.4	0	0.94	0.42	16.66	2.88805675
1	22	2001	88.75	26.38	62	29.3	8.68	0	1.68	0.35	16.66	4.229284005
1	23	2001	88.75	26.38	62	28.94	15.82	0.02	2.45	0.3	12.93	5.586760754
1	24	2001	88.75	26.38	62	26.1	8.91	0	1.95	0.43	16.82	4.405813952
1	25	2001	88.75	26.38	62	25.57	7.48	0	1.34	0.46	16.79	3.400836663
1	26	2001	88.75	26.38	62	25.51	5.04	0	1.39	0.48	17.04	3.515817052
1	27	2001	88.75	26.38	62	26.53	5.65	0	1.44	0.56	16.96	3.700750098
1	28	2001	88.75	26.38	62	28.55	7.93	0	1.24	0.59	16.76	3.490732512
1	29	2001	88.75	26.38	62	29.5	8.96	0	1.44	0.52	16.87	3.938832609
1	30	2001	88.75	26.38	62	30.04	9.05	0	1.19	0.56	16.98	3.511950309
1	31	2001	88.75	26.38	62	32.1	8.41	0	1.06	0.48	17.2	3.395777258
2	1	2001	88.75	26.38	62	32.2	12.42	0	1.49	0.39	17.37	4.233455046
2	2	2001	88.75	26.38	62	33.21	14.15	0	1.87	0.39	17.25	5.075803107
2	3	2001	88.75	26.38	62	31.62	5.49	0	1.52	0.24	18.78	4.407307887
2	4	2001	88.75	26.38	62	32.59	3.57	0	0.8	0.25	18.71	2.978009441
2	5	2001	88.75	26.38	62	32.68	6.54	0	1.25	0.16	18.65	3.940766779
2	6	2001	88.75	26.38	62	31.94	6.91	0	1.52	0.18	18.93	4.453569296
2	7	2001	88.75	26.38	62	32.16	5.27	0	1.23	0.26	18.97	3.950623388
2	8	2001	88.75	26.38	62	30.79	5.17	0	1.33	0.28	19	4.067550982
2	9	2001	88.75	26.38	62	33.35	10.26	0	1.42	0.31	18.46	4.386026344
2	10	2001	88.75	26.38	62	33.35	10.69	0	1.18	0.44	18.38	3.899527875
2	11	2001	88.75	26.38	62	32.91	10.47	0	1.12	0.5	18.46	3.772968277
2	12	2001	88.75	26.38	62	35.04	11.81	0	1.33	0.38	18.78	4.368961087
2	13	2001	88.75	26.38	62	33.4	11.83	0	1.24	0.48	18.99	4.082685174
2	14	2001	88.75	26.38	62	35.33	12.05	0	1.46	0.42	19.11	4.730554465
2	15	2001	88.75	26.38	62	38.36	13.64	0	1.18	0.32	19.28	4.265094652
2	16	2001	88.75	26.38	62	33.3	14.59	0	2.12	0.2	13.52	5.891735547
2	17	2001	88.75	26.38	62	37.94	16.25	0	1.74	0.23	18.81	5.527273766
2	18	2001	88.75	26.38	62	36.81	15.59	0	1.56	0.25	19.29	5.058203437
2	19	2001	88.75	26.38	62	36.95	18.03	0	1.8	0.2	19.58	5.551618697
2	20	2001	88.75	26.38	62	36.57	18.47	0.14	2.31	0.34	17.86	6.65337251
2	21	2001	88.75	26.38	62	31.22	15.92	0.44	1.97	0.39	8.95	5.483769896
2	22	2001	88.75	26.38	62	34.63	14.71	0	2.34	0.22	20.4	6.544643579
2	23	2001	88.75	26.38	62	35.18	15.7	0	2.21	0.25	19.76	6.378966572
2	24	2001	88.75	26.38	62	31.67	20.75	0	2.8	0.26	12.76	7.079197521
2	25	2001	88.75	26.38	62	33.41	16.67	0.02	2.93	0.3	16.04	7.487550938
2	26	2001	88.75	26.38	62	37.23	19.51	0.31	2.59	0.3	17.07	7.422390836
2	27	2001	88.75	26.38	62	36.22	16.26	0	1.97	0.25	20.85	6.101071643
2	28	2001	88.75	26.38	62	35.74	16.9	0	2	0.23	21	6.119441559
3	1	2001	88.75	26.38	62	34.24	16.47	0	1.84	0.18	17.6	5.663945386
3	2	2001	88.75	26.38	62	36.1	12.79	0	2.09	0.17	21.98	6.485717594
3	3	2001	88.75	26.38	62	35.47	10.37	0	1.18	0.12	22.72	4.533126102
3	4	2001	88.75	26.38	62	37.52	11.66	0	1.21	0.12	22.31	4.746263545
3	5	2001	88.75	26.38	62	31.82	10.09	0	1.64	0.3	12.03	5.09855094
3	6	2001	88.75	26.38	62	33.3	11.07	0	1.45	0.4	21.78	5.046498303
3	7	2001	88.75	26.38	62	35.38	13.52	0	2.14	0.25	21.99	6.611041856
3	8	2001	88.75	26.38	62	38.81	16.07	0	1.86	0.22	21.93	6.382325612
3	9	2001	88.75	26.38	62	39.38	17.49	0	2.05	0.18	22.5	6.844379084
3	10	2001	88.75	26.38	62	39.34	15.62	0	1.92	0.13	22.97	6.624259363
3	11	2001	88.75	26.38	62	39.88	17.92	0	1.98	0.13	23.04	6.767371564
3	12	2001	88.75	26.38	62	40.55	18.17	0	1.83	0.16	22.88	6.521001414
3	13	2001	88.75	26.38	62	41.39	17.92	0	1.76	0.16	23.42	6.478821425
3	14	2001	88.75	26.38	62	38.58	18.04	0	2.51	0.11	23.3	7.814603508
3	15	2001	88.75	26.38	62	38.9	21.37	0	1.93	0.13	16.97	6.536288722
3	16	2001	88.75	26.38	62	37.8	16.38	0	2.05	0.16	23.86	6.872841296
3	17	2001	88.75	26.38	62	41.53	15.85	0	1.92	0.09	24.44	7.053891515
3	18	2001	88.75	26.38	62	39.64	13.93	0	1.84	0.07	24.68	6.73574318
3	19	2001	88.75	26.38	62	39.45	16.87	0	2.41	0.08	24.58	7.888186871
3	20	2001	88.75	26.38	62	39.76	17.85	0	2.16	0.12	23.89	7.389728792
3	21	2001	88.75	26.38	62	40.97	21.07	0	2.56	0.13	23.13	8.34312044
3	22	2001	88.75	26.38	62	44.47	21.09	0	2.6	0.16	18.85	8.958051836
3	23	2001	88.75	26.38	62	38.97	21.49	0	2.42	0.19	20.69	7.805197778
3	24	2001	88.75	26.38	62	39.13	17	0	2	0.11	24.72	7.087381235
3	25	2001	88.75	26.38	62	43.15	15.14	0	1.7	0.13	24.56	6.949038059
3	26	2001	88.75	26.38	62	41.79	20.45	0	2.51	0.12	24.77	8.497865463
3	27	2001	88.75	26.38	62	42.81	20.86	0	2.33	0.14	24.57	8.242752793
3	28	2001	88.75	26.38	62	43.63	21.89	0	2.32	0.2	24.41	8.331121273
3	29	2001	88.75	26.38	62	39.05	22.65	1.08	2.78	0.3	21.9	8.693520884
3	30	2001	88.75	26.38	62	39.2	23.3	0.54	2.35	0.34	18.94	7.78812198
3	31	2001	88.75	26.38	62	37.09	21.28	4.83	2.97	0.55	17.83	8.731006971
4	1	2001	88.75	26.38	62	42.81	19.42	1.24	1.99	0.39	17.39	7.503139077
4	2	2001	88.75	26.38	62	38.57	20.07	0	1.77	0.25	25.36	6.694972196
4	3	2001	88.75	26.38	62	42.44	20.11	0	1.62	0.12	26.26	6.690087247
4	4	2001	88.75	26.38	62	43.16	20.46	0	1.54	0.14	26.03	6.564778997
4	5	2001	88.75	26.38	62	45.41	20.06	0	1.62	0.12	26.3	7.014761207
4	6	2001	88.75	26.38	62	46.38	23.18	0	1.82	0.13	25.86	7.523068138
4	7	2001	88.75	26.38	62	44.53	22.29	0	2.06	0.11	26.58	8.003497001
4	8	2001	88.75	26.38	62	44.71	22.71	0	1.71	0.1	26.14	7.121166507
4	9	2001	88.75	26.38	62	47.02	23.69	0	2.15	0.1	26.21	8.490712266
4	10	2001	88.75	26.38	62	46.75	24.74	0	2.83	0.15	26.26	10.15537658
4	11	2001	88.75	26.38	62	42.74	25.45	0	2.96	0.15	26.16	9.833439439
4	12	2001	88.75	26.38	62	43.02	26.05	0	2.97	0.19	26.31	9.91971982
4	13	2001	88.75	26.38	62	41.06	27.38	2.41	2.99	0.28	20.21	9.578129341
4	14	2001	88.75	26.38	62	34.14	24.6	4.06	1.69	0.58	7.83	5.742418387
4	15	2001	88.75	26.38	62	39.08	23.21	2.63	1.25	0.43	18.81	5.528057885
4	16	2001	88.75	26.38	62	35.84	23.12	6.5	1.98	0.44	13.14	6.677972768
4	17	2001	88.75	26.38	62	40.44	23.31	0.01	1.77	0.24	26.32	7.094314602
4	18	2001	88.75	26.38	62	36.36	23.83	5.55	2.44	0.33	18.13	7.851808003
4	19	2001	88.75	26.38	62	38.33	23.44	0.01	1.95	0.26	19.78	7.11347612
4	20	2001	88.75	26.38	62	40.05	24.59	0	2.01	0.26	26.59	7.643128812
4	21	2001	88.75	26.38	62	40.35	23.71	0	1.8	0.21	27.35	7.231062253
4	22	2001	88.75	26.38	62	43.09	23.96	0	1.99	0.16	27.13	7.916581733
4	23	2001	88.75	26.38	62	40.6	25.31	0	3.31	0.23	23.56	10.3525939
4	24	2001	88.75	26.38	62	42.55	25.03	0	2.8	0.22	27.34	9.724384833
4	25	2001	88.75	26.38	62	42.97	26.49	0	3.16	0.17	22.86	10.40269113
4	26	2001	88.75	26.38	62	38.83	28.75	0	3.88	0.25	22.43	11.19786293
4	27	2001	88.75	26.38	62	39	26.37	1.16	3.65	0.39	23.02	10.79229509
4	28	2001	88.75	26.38	62	34.89	24.71	0.93	4.07	0.57	24.33	10.82316968
4	29	2001	88.75	26.38	62	29.9	22.42	6.7	4.01	0.72	19.94	9.608015383
4	30	2001	88.75	26.38	62	30.81	21.96	0.67	3.85	0.62	25.43	9.749081135
5	1	2001	88.75	26.38	62	36.09	21.91	4.18	2.43	0.57	24.42	8.172395761
5	2	2001	88.75	26.38	62	37.26	24.17	0.19	1.78	0.48	21.78	6.880208791
5	3	2001	88.75	26.38	62	36.63	24.29	4.38	2.25	0.49	25.28	7.951723998
5	4	2001	88.75	26.38	62	41.49	24.78	1.51	1.44	0.45	24.21	6.547261272
5	5	2001	88.75	26.38	62	32.78	24.12	2.69	1.99	0.59	13.67	6.564303128
5	6	2001	88.75	26.38	62	36.89	23.43	2.77	2.7	0.64	20.06	8.642975192
5	7	2001	88.75	26.38	62	34.9	23.67	2.64	2.09	0.62	25.71	7.530826186
5	8	2001	88.75	26.38	62	35	24.34	1.11	1.71	0.61	13.12	6.185307756
5	9	2001	88.75	26.38	62	35.28	24.81	0.11	2.1	0.66	20.32	7.362539342
5	10	2001	88.75	26.38	62	36.3	23.69	1.72	3.17	0.63	25.28	9.674581644
5	11	2001	88.75	26.38	62	34.85	24.08	0.38	3.34	0.52	25.41	9.762515753
5	12	2001	88.75	26.38	62	37.46	24.03	0.43	2.28	0.53	26	8.200778665
5	13	2001	88.75	26.38	62	41.27	25.69	0	1.77	0.44	23.82	7.357524769
5	14	2001	88.75	26.38	62	43.4	27.76	0.27	1.3	0.39	25.28	6.385392347
5	15	2001	88.75	26.38	62	39.97	27.23	3.22	1.71	0.53	18.11	6.877869591
5	16	2001	88.75	26.38	62	37.1	26.29	3.02	1.44	0.54	18.42	6.070335157
5	17	2001	88.75	26.38	62	42.27	25.77	2.5	1.24	0.47	21.1	6.044793401
5	18	2001	88.75	26.38	62	41.4	24.74	2.36	1.45	0.51	14.45	6.218531685
5	19	2001	88.75	26.38	62	40.52	25.89	0.62	1.91	0.43	21.63	7.545618587
5	20	2001	88.75	26.38	62	43.06	27.12	0.34	2.13	0.45	13.41	7.964520554
5	21	2001	88.75	26.38	62	40.44	27.26	1.14	2.12	0.5	20.42	7.972951977
5	22	2001	88.75	26.38	62	39.15	24.95	4.67	1.65	0.58	20.25	6.802422484
5	23	2001	88.75	26.38	62	40.55	24.94	16.71	2.49	0.59	18.81	8.726457157
5	24	2001	88.75	26.38	62	40.18	24.11	8.97	2.66	0.7	17.78	8.990683914
5	25	2001	88.75	26.38	62	36.13	23.49	9.55	3.02	0.7	23.01	9.34686389
5	26	2001	88.75	26.38	62	36.78	23.79	10.74	2.22	0.66	26.79	8.130784021
5	27	2001	88.75	26.38	62	39.97	25.23	1.44	1.32	0.55	26.7	6.427217145
5	28	2001	88.75	26.38	62	40.45	27.21	1.72	1.08	0.52	18.26	5.443386731
5	29	2001	88.75	26.38	62	37.89	24.77	10.54	2.2	0.64	24.55	8.109437687
5	30	2001	88.75	26.38	62	37.51	25.84	25.5	2.02	0.67	22.77	7.627289129
5	31	2001	88.75	26.38	62	41.99	24.08	13.75	1.1	0.61	21.92	5.799102076
6	1	2001	88.75	26.38	62	38.17	25.09	17.32	2.13	0.67	24.24	7.991770556
6	2	2001	88.75	26.38	62	32.75	25.48	41.62	2.3	0.79	25.72	7.901081384
6	3	2001	88.75	26.38	62	36.3	25.07	11.19	2.77	0.68	27.66	9.207288801
6	4	2001	88.75	26.38	62	32.59	25.01	5.45	1.6	0.77	12.37	5.813325921
6	5	2001	88.75	26.38	62	35.12	24.58	28.11	2.07	0.78	27.19	7.747619447
6	6	2001	88.75	26.38	62	33.94	25.46	55.63	1.98	0.8	25.26	7.390805426
6	7	2001	88.75	26.38	62	33.44	25.39	118.62	1.77	0.79	27.16	7.049895604
6	8	2001	88.75	26.38	62	36.97	25.09	9.94	1.56	0.69	26.73	6.829049376
6	9	2001	88.75	26.38	62	35.07	25.73	17.59	1.49	0.76	27.45	6.612524569
6	10	2001	88.75	26.38	62	36.66	26.05	2.11	1.45	0.7	24.35	6.451794406
6	11	2001	88.75	26.38	62	36.93	26.34	10.28	1.41	0.68	27.65	6.55763931
6	12	2001	88.75	26.38	62	34.37	27.2	13.69	1.73	0.77	26.04	7.015272301
6	13	2001	88.75	26.38	62	36.48	26.61	30.33	2.71	0.75	25.74	9.07930063
6	14	2001	88.75	26.38	62	34.16	25.9	20.06	3.42	0.81	18.17	9.628530202
6	15	2001	88.75	26.38	62	32.36	25.22	10.17	3.09	0.8	17.77	8.796053959
6	16	2001	88.75	26.38	62	33.83	25.36	5.89	2.86	0.75	23.82	8.904895933
6	17	2001	88.75	26.38	62	34.56	26.45	7.13	2.58	0.79	18.86	8.274162549
6	18	2001	88.75	26.38	62	30.19	26.36	8.46	2.22	0.87	14.16	6.963961963
6	19	2001	88.75	26.38	62	31.44	25.46	18.34	2.64	0.88	18.02	7.971409634
6	20	2001	88.75	26.38	62	30.64	25.99	33.9	2.3	0.9	21.94	7.55515601
6	21	2001	88.75	26.38	62	31.85	26.13	24.59	2.24	0.87	25.38	7.743604898
6	22	2001	88.75	26.38	62	35.55	26.37	10.29	2.46	0.74	23.54	8.388667328
6	23	2001	88.75	26.38	62	35.23	26.77	2.45	2.75	0.74	25.27	8.993427483
6	24	2001	88.75	26.38	62	35.24	26.5	2.27	2.79	0.73	26.93	9.13998275
6	25	2001	88.75	26.38	62	35.96	26.69	0.86	2.08	0.69	26.31	7.830413688
6	26	2001	88.75	26.38	62	34.93	26.91	22.13	1.71	0.77	22.34	6.802136053
6	27	2001	88.75	26.38	62	34.48	26.67	4.13	2.39	0.77	26.85	8.332031279
6	28	2001	88.75	26.38	62	35.47	26.91	18.54	1.69	0.74	23.49	6.85407514
6	29	2001	88.75	26.38	62	36.4	26.97	12.07	2.31	0.71	26.99	8.363303703
6	30	2001	88.75	26.38	62	34.21	26.48	17.56	2.89	0.8	21.18	8.906893106
7	1	2001	88.75	26.38	62	32.37	26.26	36.65	2.01	0.85	23.95	7.278579951
7	2	2001	88.75	26.38	62	36.28	26.04	3.4	1.87	0.74	27.16	7.460750963
7	3	2001	88.75	26.38	62	38.64	26.87	0	1.32	0.64	26.7	6.381014596
7	4	2001	88.75	26.38	62	38.03	27.57	3.23	1.44	0.61	26.64	6.612530096
7	5	2001	88.75	26.38	62	38.06	28.39	0.56	1.65	0.65	26.87	7.106477655
7	6	2001	88.75	26.38	62	38.36	29.26	11.35	1.43	0.7	25.83	6.586871333
7	7	2001	88.75	26.38	62	37.53	29.05	2.44	1.93	0.67	26.3	7.657740715
7	8	2001	88.75	26.38	62	39.67	28.4	7.68	1.63	0.61	24.21	7.021538421
7	9	2001	88.75	26.38	62	34	27.85	17.34	2.77	0.79	10.92	8.203385494
7	10	2001	88.75	26.38	62	32.99	26.74	4.02	2.98	0.81	16.64	8.691031254
7	11	2001	88.75	26.38	62	33.34	26.99	5.05	2.87	0.77	16.76	8.556537286
7	12	2001	88.75	26.38	62	34.72	26.15	5.08	2.5	0.76	26.45	8.486874478
7	13	2001	88.75	26.38	62	31.72	26.32	3.08	1.9	0.84	19.76	6.770607071
7	14	2001	88.75	26.38	62	33.43	25.96	4.4	2.09	0.8	24.88	7.516023157
7	15	2001	88.75	26.38	62	31.4	26.79	18.32	1.92	0.86	22.33	6.938288659
7	16	2001	88.75	26.38	62	35.31	26.46	5.98	1.83	0.77	22.71	7.041264756
7	17	2001	88.75	26.38	62	32.63	26.7	11.45	1.72	0.83	22.38	6.625112668
7	18	2001	88.75	26.38	62	35.08	27.05	0.39	2.03	0.78	21.25	7.359380496
7	19	2001	88.75	26.38	62	35.98	26.75	2.02	2.15	0.71	24.42	7.815602803
7	20	2001	88.75	26.38	62	33.75	26.24	2.27	2.52	0.75	25.06	8.328704642
7	21	2001	88.75	26.38	62	33.95	26.06	4.4	2.48	0.76	25.03	8.264306378
7	22	2001	88.75	26.38	62	36.3	26.72	12.6	2.36	0.74	26.39	8.343265192
7	23	2001	88.75	26.38	62	36.44	27.34	6.39	1.68	0.71	25.86	6.941467642
7	24	2001	88.75	26.38	62	36.24	27.42	4.02	1.81	0.75	25.86	7.203733972
7	25	2001	88.75	26.38	62	36.94	26.3	8.94	1.84	0.73	23.37	7.173797536
7	26	2001	88.75	26.38	62	34.19	26.85	8.02	1.94	0.79	22.52	7.135956061
7	27	2001	88.75	26.38	62	34.77	26.2	12.78	2.43	0.8	22.37	8.099928573
7	28	2001	88.75	26.38	62	32.76	26.88	45.51	1.82	0.87	23.2	6.830902542
7	29	2001	88.75	26.38	62	30.34	26.89	128.15	2.19	0.93	12.6	6.806049013
7	30	2001	88.75	26.38	62	30.96	26.73	23.11	1.37	0.9	12.95	5.276157727
7	31	2001	88.75	26.38	62	32.59	26.74	46.39	1.64	0.9	14.35	5.989205253
8	1	2001	88.75	26.38	62	29.88	26.46	6.21	1.33	0.91	9.54	4.940548659
8	2	2001	88.75	26.38	62	32.37	26.63	12.5	1.5	0.89	18.56	5.89674487
8	3	2001	88.75	26.38	62	35.88	26.57	1.37	2.31	0.72	25.18	8.067266034
8	4	2001	88.75	26.38	62	35.94	27.79	0.05	1.77	0.7	25.96	7.025424529
8	5	2001	88.75	26.38	62	35.83	28.06	0	1.45	0.72	25.63	6.315442571
8	6	2001	88.75	26.38	62	33.67	27.62	1.82	1.13	0.79	11.21	4.804204006
8	7	2001	88.75	26.38	62	38.52	27.03	5.93	0.91	0.7	25.22	5.138179073
8	8	2001	88.75	26.38	62	38.82	27.72	26.38	1.42	0.73	24.78	6.343214877
8	9	2001	88.75	26.38	62	36.54	27.61	8.11	1.13	0.75	21.08	5.384509354
8	10	2001	88.75	26.38	62	33.87	28.29	15.49	1.55	0.79	23.86	6.315276387
8	11	2001	88.75	26.38	62	36.39	27.17	4.59	1.41	0.73	22.69	6.061224301
8	12	2001	88.75	26.38	62	35.26	27.17	3.09	1.25	0.71	17.74	5.413198981
8	13	2001	88.75	26.38	62	38.47	27.4	0.41	1.31	0.71	24.89	6.017581785
8	14	2001	88.75	26.38	62	34.86	27.99	5.85	2.03	0.71	24.96	7.352664665
8	15	2001	88.75	26.38	62	33.72	26.92	14.97	1.97	0.8	19.79	6.899304899
8	16	2001	88.75	26.38	62	33.78	27.03	7.02	1.7	0.77	22.31	6.463696631
8	17	2001	88.75	26.38	62	35.83	26.45	3.88	1.93	0.7	24.41	7.134811602
8	18	2001	88.75	26.38	62	34.66	26.92	0.98	2.35	0.7	22.19	7.779594093
8	19	2001	88.75	26.38	62	35.54	27.62	0.08	1.92	0.71	22.49	7.014170993
8	20	2001	88.75	26.38	62	34.05	27.72	14.09	2.01	0.82	21.17	7.038799683
8	21	2001	88.75	26.38	62	36.99	26.85	10.22	1.62	0.76	23.63	6.492583425
8	22	2001	88.75	26.38	62	31.65	26.68	7	1.09	0.85	10.94	4.514600416
8	23	2001	88.75	26.38	62	30.57	26.23	15.75	1.97	0.89	8.67	6.105990351
8	24	2001	88.75	26.38	62	28.07	25.71	30.95	2.04	0.92	3.18	5.779739745
8	25	2001	88.75	26.38	62	32.13	25.65	33.55	1.59	0.86	22.6	6.034970808
8	26	2001	88.75	26.38	62	29.22	25.69	154.07	1.5	0.9	4.34	4.891038452
8	27	2001	88.75	26.38	62	32.49	25.98	0.67	2.74	0.81	20.42	8.09405057
8	28	2001	88.75	26.38	62	29.55	26.49	27.25	1.82	0.88	9.12	5.760578785
8	29	2001	88.75	26.38	62	28.24	24.55	140.09	1.79	0.92	2.51	5.241649651
8	30	2001	88.75	26.38	62	31.68	25.51	109.4	1.72	0.88	15.38	5.91005927
8	31	2001	88.75	26.38	62	34.41	25.45	2.94	1.74	0.77	24.03	6.439319979
9	1	2001	88.75	26.38	62	32.01	26.43	20.02	1.69	0.86	21.3	6.102260054
9	2	2001	88.75	26.38	62	32.13	25.83	6.62	1.28	0.86	23.36	5.328001999
9	3	2001	88.75	26.38	62	32.27	26.33	5.95	1.73	0.84	20.9	6.150166527
9	4	2001	88.75	26.38	62	26.91	25.51	84.01	2.21	0.94	1.14	5.87978208
9	5	2001	88.75	26.38	62	31.79	25.13	44.97	1.75	0.88	12.9	5.816461012
9	6	2001	88.75	26.38	62	30.57	26.08	18.34	2.2	0.9	14.28	6.647969003
9	7	2001	88.75	26.38	62	30.79	25.53	10.18	2.3	0.9	17.66	6.925816338
9	8	2001	88.75	26.38	62	29.4	25.79	11.33	2.11	0.92	7.41	6.129184635
9	9	2001	88.75	26.38	62	31.31	25.3	6.84	1.63	0.87	22.63	5.843421735
9	10	2001	88.75	26.38	62	30.87	25.66	18.46	2.2	0.89	20.81	6.82035315
9	11	2001	88.75	26.38	62	31	25.61	3.74	2.24	0.86	19.29	6.836392148
9	12	2001	88.75	26.38	62	31.23	25.65	12.84	1.31	0.86	12.94	4.845387193
9	13	2001	88.75	26.38	62	30.53	25.01	7.54	2.09	0.88	21.95	6.560342209
9	14	2001	88.75	26.38	62	30.3	24.7	5.23	1.45	0.89	21.49	5.303484193
9	15	2001	88.75	26.38	62	31.96	25.54	11.55	0.91	0.88	19.51	4.17854221
9	16	2001	88.75	26.38	62	35.07	25.68	1.7	1.21	0.81	22.41	5.010081406
9	17	2001	88.75	26.38	62	31.58	24.9	5.08	1.55	0.85	18.75	5.437477273
9	18	2001	88.75	26.38	62	31.54	23.98	1.85	1.49	0.83	20.86	5.336823297
9	19	2001	88.75	26.38	62	31.51	24.35	7.25	1.27	0.83	20.57	4.867814214
9	20	2001	88.75	26.38	62	32.16	24.08	3.06	1.12	0.85	19.86	4.542497472
9	21	2001	88.75	26.38	62	32.75	25.37	1.84	1.11	0.82	21.18	4.56212545
9	22	2001	88.75	26.38	62	34.37	24.45	2.94	1.11	0.77	22.16	4.612209959
9	23	2001	88.75	26.38	62	34.06	25.21	5.77	1.39	0.78	20.61	5.164059482
9	24	2001	88.75	26.38	62	34.26	24.9	10.49	1.22	0.84	19.1	4.759315419
9	25	2001	88.75	26.38	62	34.89	26.03	17.86	0.78	0.81	20.29	3.768510838
9	26	2001	88.75	26.38	62	35.64	25.75	12.39	0.81	0.79	21.27	3.846666065
9	27	2001	88.75	26.38	62	34	26.2	12.38	0.75	0.79	21.11	3.638711647
9	28	2001	88.75	26.38	62	33.95	25.65	15.63	1.31	0.8	21.39	4.888360848
9	29	2001	88.75	26.38	62	32.95	25.63	8.97	1.25	0.8	15.26	4.613614013
9	30	2001	88.75	26.38	62	32.43	25.62	30.02	1.23	0.85	19.63	4.588878259
10	1	2001	88.75	26.38	62	27.01	25.1	42.86	0.63	0.94	1.09	2.78972423
10	2	2001	88.75	26.38	62	30.8	24.03	24.28	1.6	0.87	18.15	5.187652237
10	3	2001	88.75	26.38	62	26.5	23.89	164.72	3.05	0.92	5.74	7.107543175
10	4	2001	88.75	26.38	62	24.62	22.87	39.55	1.42	0.94	2.42	4.192561063
10	5	2001	88.75	26.38	62	28.92	23.45	68.1	1.68	0.91	9.82	5.056513934
10	6	2001	88.75	26.38	62	30.25	23.84	80.24	1.76	0.89	18.19	5.379265245
10	7	2001	88.75	26.38	62	31.29	23.78	6	0.96	0.88	20.01	3.794812666
10	8	2001	88.75	26.38	62	32.47	23.39	1.63	1.03	0.83	18.95	3.94697552
10	9	2001	88.75	26.38	62	33.22	23.43	2.05	1.22	0.81	19.45	4.36613371
10	10	2001	88.75	26.38	62	31.32	22.88	14.85	1.08	0.88	19.79	3.973454215
10	11	2001	88.75	26.38	62	30.2	23.51	4.84	1.15	0.88	18.05	4.051449105
10	12	2001	88.75	26.38	62	32.48	22.37	0.4	0.9	0.87	18.16	3.563176357
10	13	2001	88.75	26.38	62	33.73	21.63	0	0.67	0.8	19.94	3.036818292
10	14	2001	88.75	26.38	62	33.62	22.19	2.03	0.8	0.8	19.88	3.307263517
10	15	2001	88.75	26.38	62	32.52	22.07	3.59	1.29	0.79	19.82	4.326431201
10	16	2001	88.75	26.38	62	32.68	22.43	1.2	1.01	0.76	19.65	3.695372826
10	17	2001	88.75	26.38	62	33.31	21.57	3.73	0.89	0.79	19.5	3.427494025
10	18	2001	88.75	26.38	62	32.4	21.38	0.61	1.62	0.75	19.39	4.918333558
10	19	2001	88.75	26.38	62	30.91	20.73	1.97	1.45	0.79	18.81	4.471868735
10	20	2001	88.75	26.38	62	31.13	20.7	0	1.83	0.68	16.45	5.20258811
10	21	2001	88.75	26.38	62	31.24	20.28	0	1.31	0.69	19.35	4.140737995
10	22	2001	88.75	26.38	62	32.43	20.72	0	1.36	0.69	19.22	4.276939794
10	23	2001	88.75	26.38	62	32.95	19.03	0	1.41	0.65	19.44	4.386067484
10	24	2001	88.75	26.38	62	32.57	20.15	0	1.73	0.57	18.96	4.977327893
10	25	2001	88.75	26.38	62	33.45	19.34	0	1	0.58	19.15	3.454704738
10	26	2001	88.75	26.38	62	31.6	20.38	0	1.6	0.61	18.82	4.610611851
10	27	2001	88.75	26.38	62	31.86	19.97	0	1.94	0.59	18.63	5.263649561
10	28	2001	88.75	26.38	62	33.68	20.35	0	1.6	0.6	18.19	4.699728733
10	29	2001	88.75	26.38	62	34.94	22.69	0.35	0.92	0.72	17.46	3.227589793
10	30	2001	88.75	26.38	62	32.08	22.5	3.18	1.2	0.81	14.48	3.821669973
10	31	2001	88.75	26.38	62	33.17	21.35	4.87	0.9	0.8	17.44	3.099516605
11	1	2001	88.75	26.38	62	32.75	23.07	1.03	1.23	0.76	16.03	3.823452811
11	2	2001	88.75	26.38	62	29.73	21.64	0.43	1.27	0.78	8.29	3.942992883
11	3	2001	88.75	26.38	62	32.72	20.02	0.12	1.09	0.71	15.96	3.477020901
11	4	2001	88.75	26.38	62	32	20.07	6.35	1.11	0.81	17.08	3.446271839
11	5	2001	88.75	26.38	62	32.64	21.07	0.96	1.54	0.73	17.02	4.350915912
11	6	2001	88.75	26.38	62	30.1	21.5	0	1.92	0.72	16.93	4.920011525
11	7	2001	88.75	26.38	62	31.58	19.38	2.7	1.19	0.71	15.54	3.568924436
11	8	2001	88.75	26.38	62	30.08	19.25	0.46	1.03	0.81	16.22	3.13801588
11	9	2001	88.75	26.38	62	31.51	18	0	0.91	0.72	16.88	2.884387054
11	10	2001	88.75	26.38	62	31.75	18.41	0	1.36	0.71	16.87	3.829680245
11	11	2001	88.75	26.38	62	30.21	20.03	0	1.55	0.65	16.17	4.118262657
11	12	2001	88.75	26.38	62	30.19	18.43	0	1.6	0.61	16.87	4.164901163
11	13	2001	88.75	26.38	62	31.73	18.31	0	1.18	0.65	16.62	3.385293719
11	14	2001	88.75	26.38	62	31.34	16.25	0	0.8	0.75	16.32	2.564678477
11	15	2001	88.75	26.38	62	31.57	15.38	0	0.92	0.68	16.26	2.825077136
11	16	2001	88.75	26.38	62	31.88	17.28	0	0.95	0.7	15.89	2.872728427
11	17	2001	88.75	26.38	62	31.5	18.28	0	1.31	0.65	15.9	3.593776157
11	18	2001	88.75	26.38	62	31.64	19.18	0	1.9	0.57	15.86	4.751539305
11	19	2001	88.75	26.38	62	32.11	18.79	0	1.59	0.64	15.6	4.17390802
11	20	2001	88.75	26.38	62	29.52	19.97	1.64	1.9	0.7	15.42	4.597289589
11	21	2001	88.75	26.38	62	29.54	20.09	0.74	1.54	0.61	12.62	4.024093621
11	22	2001	88.75	26.38	62	27.97	20.75	0.27	1.63	0.59	13.23	4.071691832
11	23	2001	88.75	26.38	62	30.44	17.11	0.27	1.44	0.67	15.18	3.735062216
11	24	2001	88.75	26.38	62	28.97	16.88	0	1.35	0.7	15.3	3.460601662
11	25	2001	88.75	26.38	62	30.91	16.13	0	0.99	0.72	15.48	2.792739478
11	26	2001	88.75	26.38	62	29.66	15.89	0	1.27	0.69	15.3	3.312655293
11	27	2001	88.75	26.38	62	30.89	17.13	0.12	1.34	0.65	15	3.502586145
11	28	2001	88.75	26.38	62	28.81	14.52	0.01	1.25	0.54	15.62	3.184886413
11	29	2001	88.75	26.38	62	28.14	12.04	0	1.37	0.52	15.42	3.395633167
11	30	2001	88.75	26.38	62	27.19	10.14	0	0.95	0.52	15.69	2.539358036
12	1	2001	88.75	26.38	62	27.53	9.86	0	1.11	0.64	15.16	2.888451026
12	2	2001	88.75	26.38	62	28.89	11.81	0	1.09	0.58	15.04	2.882485727
12	3	2001	88.75	26.38	62	28.53	13.04	0	0.99	0.72	14.81	2.659980346
12	4	2001	88.75	26.38	62	29.11	13.63	0	1.08	0.68	14.78	2.848830475
12	5	2001	88.75	26.38	62	28.81	13.77	0	1.1	0.68	14.58	2.873723715
12	6	2001	88.75	26.38	62	28.74	15.3	0	1.94	0.64	14.44	4.427383471
12	7	2001	88.75	26.38	62	29.11	14.87	0	1.44	0.64	13.67	3.571701791
12	8	2001	88.75	26.38	62	28.24	15.17	0	1.56	0.55	12.28	3.79614333
12	9	2001	88.75	26.38	62	27.88	16.27	0	2.02	0.56	14.37	4.472549319
12	10	2001	88.75	26.38	62	27.56	14.47	0	1.67	0.62	14.43	3.835330557
12	11	2001	88.75	26.38	62	28.91	13.94	0	1.32	0.57	14.64	3.253602997
12	12	2001	88.75	26.38	62	28.24	12.71	0	1.3	0.6	14.61	3.188923652
12	13	2001	88.75	26.38	62	27.88	11.03	0	1.24	0.63	14.7	3.066393387
12	14	2001	88.75	26.38	62	28.68	10.13	0	1.26	0.58	14.7	3.157168988
12	15	2001	88.75	26.38	62	29.29	11.06	0	1.09	0.56	14.59	2.838458827
12	16	2001	88.75	26.38	62	29.34	11.64	0	1.1	0.52	14.22	2.864218523
12	17	2001	88.75	26.38	62	29.04	13.88	0	1.5	0.5	14.5	3.585301282
12	18	2001	88.75	26.38	62	29.12	11.74	0	1.09	0.56	14.54	2.814959547
12	19	2001	88.75	26.38	62	29.86	12.15	0	1.04	0.53	14.65	2.730696001
12	20	2001	88.75	26.38	62	29.42	11.06	0	0.89	0.56	14.65	2.415816443
12	21	2001	88.75	26.38	62	29.32	10.39	0	1.16	0.53	14.38	2.993260635
12	22	2001	88.75	26.38	62	29.55	10.67	0	1.37	0.47	14.86	3.391843448
12	23	2001	88.75	26.38	62	28.41	12.01	0	2.01	0.38	15.06	4.428053359
12	24	2001	88.75	26.38	62	29.29	9.7	0	1.54	0.41	15.11	3.702441191
12	25	2001	88.75	26.38	62	29.46	11.1	0	1.43	0.4	14.99	3.48791778
12	26	2001	88.75	26.38	62	28.05	10.66	0	1.41	0.38	14.99	3.362195439
12	27	2001	88.75	26.38	62	29.8	10.72	0	1.3	0.39	14.88	3.274309754
12	28	2001	88.75	26.38	62	29.49	11.63	0	1.32	0.44	14.74	3.295897253
12	29	2001	88.75	26.38	62	30.01	10.68	0	1.45	0.43	14.87	3.601154288
12	30	2001	88.75	26.38	62	28.37	9.61	0	1.43	0.36	14.97	3.455804376
12	31	2001	88.75	26.38	62	25.9	6.36	0	1.31	0.44	14.98	3.122378998
1	1	2002	88.75	26.38	62	28.31	5.08	0	1.07	0.35	15.25	2.842035662
1	2	2002	88.75	26.38	62	27.67	8.04	0	1.6	0.39	15.32	3.742500642
1	3	2002	88.75	26.38	62	28.06	10.83	0	2.09	0.3	15.35	4.573935492
1	4	2002	88.75	26.38	62	28.88	11.56	0	1.93	0.35	15.14	4.399735567
1	5	2002	88.75	26.38	62	29.68	12.79	0	1.85	0.35	15.34	4.316294247
1	6	2002	88.75	26.38	62	28.67	9.5	0	1.73	0.36	15.36	4.06821654
1	7	2002	88.75	26.38	62	28.4	11.59	0	2.21	0.32	15.33	4.839491899
1	8	2002	88.75	26.38	62	28.26	14.53	0	2.58	0.25	15.2	5.415169716
1	9	2002	88.75	26.38	62	28.55	14.1	0	1.86	0.27	15.11	4.272687201
1	10	2002	88.75	26.38	62	28.98	11.35	0	1.44	0.37	15.43	3.577509754
1	11	2002	88.75	26.38	62	28.17	7.32	0	1.1	0.44	15.49	2.950753193
1	12	2002	88.75	26.38	62	26.42	9.14	0	1.94	0.53	15.38	4.288984256
1	13	2002	88.75	26.38	62	28.74	10.12	0	1.31	0.56	15.65	3.381531013
1	14	2002	88.75	26.38	62	30.6	8.94	0	1.44	0.39	15.81	3.785496939
1	15	2002	88.75	26.38	62	31.42	12.2	0	1.58	0.36	15.47	4.086586086
1	16	2002	88.75	26.38	62	28.66	14.58	0.65	2.22	0.4	13.08	5.079297929
1	17	2002	88.75	26.38	62	31.35	16.54	3.4	1.21	0.45	10.6	3.535981834
1	18	2002	88.75	26.38	62	26.22	15.46	0.08	1.96	0.43	10.93	4.541076322
1	19	2002	88.75	26.38	62	28.11	13.12	2.04	1.79	0.5	13.29	4.338031438
1	20	2002	88.75	26.38	62	30.81	11.09	0.24	1.38	0.46	11.4	3.890658256
1	21	2002	88.75	26.38	62	30.07	12.33	0.04	1.6	0.42	16.16	4.095887687
1	22	2002	88.75	26.38	62	25.38	11.58	0	1.51	0.56	13.05	3.695231596
1	23	2002	88.75	26.38	62	28.97	16.54	0.23	1.34	0.59	15.54	3.566156737
1	24	2002	88.75	26.38	62	27.91	7.51	0.02	1.25	0.46	17.03	3.381619017
1	25	2002	88.75	26.38	62	27.45	8.97	0	1.77	0.35	16.92	4.255050983
1	26	2002	88.75	26.38	62	27.3	12.53	0	2	0.36	16.55	4.62875321
1	27	2002	88.75	26.38	62	27.24	12.56	0.09	2.24	0.44	15.17	5.055210125
1	28	2002	88.75	26.38	62	18.96	15.11	6.56	2.42	0.68	0.97	4.779194729
1	29	2002	88.75	26.38	62	28.29	9.35	0.05	0.8	0.61	16.51	2.611692929
1	30	2002	88.75	26.38	62	28.16	9.94	0	1.35	0.48	17.18	3.667224268
1	31	2002	88.75	26.38	62	27.5	9.17	0	1.17	0.53	16.86	3.325889439
2	1	2002	88.75	26.38	62	27.78	10.04	0	1.3	0.49	17.42	3.585736351
2	2	2002	88.75	26.38	62	26.85	8.22	0	1.46	0.45	17.6	3.831926485
2	3	2002	88.75	26.38	62	26.89	12.44	0	1.99	0.44	17.97	4.711177699
2	4	2002	88.75	26.38	62	28.94	9.39	0	1.14	0.45	17.91	3.417381884
2	5	2002	88.75	26.38	62	29.09	8.79	0	1.4	0.42	18.07	3.949978371
2	6	2002	88.75	26.38	62	30.31	10.42	0	1.21	0.39	17.83	3.667716643
2	7	2002	88.75	26.38	62	32.2	13.58	0	1.52	0.38	17.77	4.402164312
2	8	2002	88.75	26.38	62	23.62	14.59	0	1.8	0.44	3.99	4.354533194
2	9	2002	88.75	26.38	62	32	11.43	0	1.81	0.46	17.47	5.044814931
2	10	2002	88.75	26.38	62	34.35	11.98	0	0.96	0.43	18.63	3.425046482
2	11	2002	88.75	26.38	62	34.34	13.58	0	1.25	0.3	18.62	4.056970659
2	12	2002	88.75	26.38	62	31.38	16.18	0	2.23	0.28	13.14	5.806200634
2	13	2002	88.75	26.38	62	32.32	13.42	0	2.06	0.31	19.56	5.566030438
2	14	2002	88.75	26.38	62	32.44	8.98	0	0.9	0.35	19.44	3.330756807
2	15	2002	88.75	26.38	62	34.88	13.22	0	1.33	0.31	19.14	4.381360529
2	16	2002	88.75	26.38	62	35.48	15.92	0	2	0.27	19.24	5.818853845
2	17	2002	88.75	26.38	62	35.56	18.58	0	2.12	0.22	19.29	6.034233246
2	18	2002	88.75	26.38	62	36.15	16.41	0	1.7	0.23	19.48	5.281979094
2	19	2002	88.75	26.38	62	34.14	12.31	0	1.46	0.22	19.79	4.708694665
2	20	2002	88.75	26.38	62	34.77	16.11	0	2.21	0.27	19.59	6.251986998
2	21	2002	88.75	26.38	62	35.26	15.63	0	1.94	0.33	19.67	5.814676513
2	22	2002	88.75	26.38	62	34.84	17.25	0	2.33	0.29	19.86	6.525037175
2	23	2002	88.75	26.38	62	36.54	18.14	0	1.95	0.32	19.79	5.965887245
2	24	2002	88.75	26.38	62	36.65	17.58	0	1.79	0.25	20.25	5.655183207
2	25	2002	88.75	26.38	62	37.67	18.9	0.11	1.56	0.24	18.31	5.245442131
2	26	2002	88.75	26.38	62	32.9	15.14	0.09	1.72	0.27	20.76	5.266718567
2	27	2002	88.75	26.38	62	33.23	11.98	0	1.2	0.29	20.73	4.30288578
2	28	2002	88.75	26.38	62	35.47	14.28	0	1.87	0.25	20.72	5.884155322
3	1	2002	88.75	26.38	62	36.4	17.15	0	1.95	0.23	20.89	6.106814064
3	2	2002	88.75	26.38	62	36.52	18.53	0	2.23	0.28	20.58	6.705606062
3	3	2002	88.75	26.38	62	35.99	20.55	2.05	1.57	0.31	16.93	5.277453414
3	4	2002	88.75	26.38	62	32.86	13.23	0	1.48	0.28	21.97	4.970698877
3	5	2002	88.75	26.38	62	35.22	13.51	0	1.26	0.29	21.71	4.70688668
3	6	2002	88.75	26.38	62	36.94	12.76	0	1.37	0.26	21.88	5.135038901
3	7	2002	88.75	26.38	62	36.61	18.53	0	2.32	0.26	21.38	7.019341514
3	8	2002	88.75	26.38	62	38.57	19.28	0	2.17	0.26	21.92	6.953953272
3	9	2002	88.75	26.38	62	37.13	19.48	0	2.42	0.2	21.74	7.304912124
3	10	2002	88.75	26.38	62	40.33	19.79	0	2.02	0.2	21.88	6.842923529
3	11	2002	88.75	26.38	62	39.87	21.55	0	2.03	0.21	22.18	6.798073829
3	12	2002	88.75	26.38	62	38.87	18.74	0	1.87	0.28	22.29	6.45272425
3	13	2002	88.75	26.38	62	37.74	14.84	0	1.22	0.23	22.48	4.964059125
3	14	2002	88.75	26.38	62	40.59	15.23	0	0.98	0.2	23	4.552952897
3	15	2002	88.75	26.38	62	37.66	13.05	0	2.18	0.24	19.82	7.159633944
3	16	2002	88.75	26.38	62	35.3	12.62	0	1.86	0.32	23.17	6.29698553
3	17	2002	88.75	26.38	62	40.38	19.5	0	2.07	0.21	23.12	7.160675991
3	18	2002	88.75	26.38	62	41.07	21.39	0	2.43	0.21	23.06	8.017489644
3	19	2002	88.75	26.38	62	43.13	22.65	0	2.04	0.19	23.38	7.337856312
3	20	2002	88.75	26.38	62	43.2	21.47	0	1.45	0.2	23.67	5.930957696
3	21	2002	88.75	26.38	62	43.7	20.9	0	1.83	0.17	23.94	6.991804455
3	22	2002	88.75	26.38	62	40.91	21.92	0	2.24	0.16	23.91	7.648611024
3	23	2002	88.75	26.38	62	39.43	23.94	0	2.44	0.13	24.18	7.889673994
3	24	2002	88.75	26.38	62	37.04	24.95	0.38	3.52	0.21	21.67	9.685812707
3	25	2002	88.75	26.38	62	32.78	22.72	1.5	3.79	0.45	19.54	9.404095031
3	26	2002	88.75	26.38	62	34.74	21.31	0.11	3.38	0.42	23.7	9.135210843
3	27	2002	88.75	26.38	62	29.21	21.77	1.67	3.18	0.61	15.21	7.863604534
3	28	2002	88.75	26.38	62	39.01	19.69	0.11	1.85	0.4	23.96	6.821367078
3	29	2002	88.75	26.38	62	40.3	22.87	0.01	2.45	0.29	22.98	8.192965819
3	30	2002	88.75	26.38	62	34.33	23.55	0	3.35	0.31	22.7	9.110163051
3	31	2002	88.75	26.38	62	37.49	21.27	0.04	2.78	0.32	20.4	8.482220138
4	1	2002	88.75	26.38	62	36.04	22.93	1.8	3.07	0.38	20.37	8.840716898
4	2	2002	88.75	26.38	62	24.92	19.78	7.1	2.19	0.64	3.46	5.449015927
4	3	2002	88.75	26.38	62	24.81	17.75	4.4	1.99	0.67	7.56	5.201939221
4	4	2002	88.75	26.38	62	31.73	16.06	0	1.86	0.61	24.44	6.295989255
4	5	2002	88.75	26.38	62	38.42	19.03	0	1.54	0.44	25.03	6.27423201
4	6	2002	88.75	26.38	62	37.25	22.18	0	2.12	0.39	24.08	7.353668382
4	7	2002	88.75	26.38	62	38.65	25.47	3.44	2.31	0.44	21	7.825885036
4	8	2002	88.75	26.38	62	43.4	24.75	0.09	2.34	0.43	21.87	8.480121702
4	9	2002	88.75	26.38	62	40.63	25.7	0.01	2.13	0.32	21.94	7.671970842
4	10	2002	88.75	26.38	62	40.16	23.56	0	2.43	0.25	26.23	8.410185044
4	11	2002	88.75	26.38	62	36.63	23.73	0.02	3.25	0.19	24.51	9.485813744
4	12	2002	88.75	26.38	62	35.58	23.07	0.24	2.57	0.29	22.43	8.073222915
4	13	2002	88.75	26.38	62	35.54	21.86	0.03	2.42	0.35	25.54	7.904863846
4	14	2002	88.75	26.38	62	39.9	23.02	0	2.22	0.32	21.14	7.864150282
4	15	2002	88.75	26.38	62	35.96	25.59	0.66	3.05	0.38	24.63	9.170233682
4	16	2002	88.75	26.38	62	34.63	23.79	1.65	2.97	0.54	24.91	8.858113933
4	17	2002	88.75	26.38	62	35.29	24.18	1.06	2.87	0.59	23.07	8.724344821
4	18	2002	88.75	26.38	62	38.05	25.41	1.31	2.67	0.53	21.81	8.670442901
4	19	2002	88.75	26.38	62	38.09	26.29	0.08	3.2	0.45	26.15	9.852454616
4	20	2002	88.75	26.38	62	37.13	26.75	0.35	3.52	0.5	25.81	10.31664452
4	21	2002	88.75	26.38	62	38.01	24.89	6.08	2.98	0.5	24.81	9.395406583
4	22	2002	88.75	26.38	62	34.86	23.09	6.01	3.46	0.57	25.04	9.766578067
4	23	2002	88.75	26.38	62	35.24	22.29	3.22	3.36	0.54	24.61	9.631707252
4	24	2002	88.75	26.38	62	28.58	22.25	21.2	2.89	0.72	16.2	7.650328861
4	25	2002	88.75	26.38	62	33.57	21.77	5.19	2.82	0.69	24.78	8.519847859
4	26	2002	88.75	26.38	62	37.64	22.68	1.35	2.67	0.62	24.42	8.791711107
4	27	2002	88.75	26.38	62	33.85	21.13	0.5	2.06	0.52	26.76	7.290988076
4	28	2002	88.75	26.38	62	35.11	21.96	2.2	2.61	0.48	25.92	8.412889899
4	29	2002	88.75	26.38	62	31.73	21.68	15.75	3.54	0.66	22.96	9.329003801
4	30	2002	88.75	26.38	62	28.07	21.09	4.11	3.29	0.76	19.58	8.278336228
5	1	2002	88.75	26.38	62	32.77	20.62	0.23	2.98	0.59	26.78	8.775098625
5	2	2002	88.75	26.38	62	33.62	23.37	0.09	3.68	0.62	26.1	10.06519936
5	3	2002	88.75	26.38	62	30	21.69	2.34	3.63	0.71	24.48	9.291218759
5	4	2002	88.75	26.38	62	31.55	20.66	1.78	3.13	0.7	24.6	8.763157873
5	5	2002	88.75	26.38	62	32.41	22.33	7.98	3	0.66	24.35	8.735867743
5	6	2002	88.75	26.38	62	30.13	23.69	0.32	2.66	0.67	16.04	7.59120501
5	7	2002	88.75	26.38	62	36.51	22.24	0.18	2.1	0.55	26.11	7.706092736
5	8	2002	88.75	26.38	62	39	24.22	0.03	1.86	0.48	24.88	7.388886614
5	9	2002	88.75	26.38	62	38.14	26.36	0.28	2.13	0.52	26.59	7.981013245
5	10	2002	88.75	26.38	62	37.37	25.92	2.92	2.42	0.57	25.96	8.478552318
5	11	2002	88.75	26.38	62	41.71	25.85	0.25	1.53	0.5	16.06	6.479880562
5	12	2002	88.75	26.38	62	38.18	25.05	0.04	3.11	0.61	24.92	9.861638863
5	13	2002	88.75	26.38	62	37.93	26.06	0	2.03	0.56	26.73	7.792027367
5	14	2002	88.75	26.38	62	38.73	27.31	8.23	1.89	0.59	27.16	7.597088873
5	15	2002	88.75	26.38	62	36.21	26.18	8.22	2.1	0.68	26.54	7.807654055
5	16	2002	88.75	26.38	62	41.63	25.17	2.35	0.97	0.52	27.21	5.611547494
5	17	2002	88.75	26.38	62	40.19	27.16	0.34	1.49	0.51	12.9	6.147861233
5	18	2002	88.75	26.38	62	38.22	25.77	13.92	1.82	0.59	14.93	6.835172956
5	19	2002	88.75	26.38	62	37.85	25.05	9.33	1.7	0.66	20.85	6.833917155
5	20	2002	88.75	26.38	62	40.18	25.4	1.44	2.71	0.55	22.85	9.306116899
5	21	2002	88.75	26.38	62	39.67	26.71	0.35	3.55	0.43	22.18	10.84600432
5	22	2002	88.75	26.38	62	41.38	25.67	0.5	3.22	0.45	28.28	10.73843798
5	23	2002	88.75	26.38	62	34.35	24.12	9.35	3.61	0.64	20.24	9.944648111
5	24	2002	88.75	26.38	62	36.46	23.81	2.56	2.54	0.6	27.18	8.715063885
5	25	2002	88.75	26.38	62	35.75	25.6	0	2.39	0.6	21.63	8.115191427
5	26	2002	88.75	26.38	62	36.71	24.59	1.02	2.34	0.6	26.3	8.3350104
5	27	2002	88.75	26.38	62	28.93	22.42	2.25	2.21	0.74	8.7	6.330447438
5	28	2002	88.75	26.38	62	33.65	21.58	3.44	2.23	0.67	26.7	7.788925671
5	29	2002	88.75	26.38	62	36.64	21.93	0	1.88	0.57	27.63	7.467889072
5	30	2002	88.75	26.38	62	37.6	24.7	1.98	1.3	0.59	26.91	6.267825454
5	31	2002	88.75	26.38	62	36.57	24.71	3.09	1.47	0.6	24.71	6.468135041
6	1	2002	88.75	26.38	62	38.75	24.45	4.78	1.64	0.59	20.07	6.765199346
6	2	2002	88.75	26.38	62	38.13	24.83	10.15	1.54	0.63	23.82	6.693998717
6	3	2002	88.75	26.38	62	39.68	24.75	9.84	1.52	0.65	21.36	6.642288331
6	4	2002	88.75	26.38	62	38.12	24.26	13.74	1.85	0.66	24.9	7.432705069
6	5	2002	88.75	26.38	62	39.42	25.78	11.16	1.89	0.65	22.19	7.503132323
6	6	2002	88.75	26.38	62	36.8	25.01	18.53	2.04	0.72	23.73	7.661267041
6	7	2002	88.75	26.38	62	32.61	25.94	15.71	2	0.78	21.76	7.145906251
6	8	2002	88.75	26.38	62	36.11	25.05	0.19	2.01	0.63	23.81	7.535590173
6	9	2002	88.75	26.38	62	36.65	25.98	0.01	2.32	0.63	26.99	8.381473708
6	10	2002	88.75	26.38	62	32.08	26.29	17.58	1.72	0.82	20.46	6.516138383
6	11	2002	88.75	26.38	62	34.51	26.59	9.95	1.7	0.8	22.19	6.741991286
6	12	2002	88.75	26.38	62	35.15	25.54	5.78	2.54	0.79	19.52	8.26595898
6	13	2002	88.75	26.38	62	27.43	24.39	19.29	2.51	0.88	3.78	6.523683384
6	14	2002	88.75	26.38	62	35.48	23.52	3.34	2.09	0.74	27.32	7.816287977
6	15	2002	88.75	26.38	62	31.84	25.45	17.3	2.23	0.85	20.94	7.452125098
6	16	2002	88.75	26.38	62	32.31	25.75	3	2.52	0.79	21.06	8.025936004
6	17	2002	88.75	26.38	62	36.87	24.56	1.56	1.9	0.67	27.3	7.568309843
6	18	2002	88.75	26.38	62	35	26.68	7.94	1.72	0.78	22.2	6.82017592
6	19	2002	88.75	26.38	62	31.96	26.55	104.12	1.64	0.87	15.87	6.104248529
6	20	2002	88.75	26.38	62	32.09	26.23	16.23	2.58	0.84	22.44	8.206949239
6	21	2002	88.75	26.38	62	29.45	25.34	100.67	1.96	0.92	2.74	5.735303667
6	22	2002	88.75	26.38	62	31.44	25.21	9.56	2.63	0.8	13.78	7.713212669
6	23	2002	88.75	26.38	62	32.93	24.54	40.63	3.07	0.8	23.15	9.07790415
6	24	2002	88.75	26.38	62	34.94	26.88	1.56	1.71	0.77	24.07	6.897791196
6	25	2002	88.75	26.38	62	32.55	26.9	3.27	1.85	0.81	16.22	6.585882495
6	26	2002	88.75	26.38	62	33.13	26.5	3.51	2.18	0.81	25.63	7.758353229
6	27	2002	88.75	26.38	62	35.75	26.68	13.35	0.95	0.78	20.01	5.051906519
6	28	2002	88.75	26.38	62	36.93	26.28	19.01	1.44	0.74	25.43	6.508606449
6	29	2002	88.75	26.38	62	37.91	27.43	7.8	1.73	0.77	20.22	6.950418212
6	30	2002	88.75	26.38	62	33	27.3	22.19	2.07	0.85	21.4	7.338699805
7	1	2002	88.75	26.38	62	30.26	26.61	84.3	1.98	0.91	11.71	6.402418571
7	2	2002	88.75	26.38	62	32.36	26.01	8.45	2.12	0.85	23.23	7.4321217
7	3	2002	88.75	26.38	62	33.45	26.63	7.24	2.67	0.83	24.57	8.615294882
7	4	2002	88.75	26.38	62	32.38	26.46	11.49	2.82	0.88	19.31	8.483539098
7	5	2002	88.75	26.38	62	29.79	26.37	7.52	2.08	0.91	8.92	6.380234916
7	6	2002	88.75	26.38	62	30.85	26.39	16.33	2.27	0.91	16.16	7.206236544
7	7	2002	88.75	26.38	62	33.15	26.73	10.51	1.74	0.84	24.04	6.820334628
7	8	2002	88.75	26.38	62	32.93	26.91	1.71	1.93	0.84	13.68	6.618573197
7	9	2002	88.75	26.38	62	28.98	26.44	65.88	1.37	0.95	3.12	4.636387704
7	10	2002	88.75	26.38	62	34.43	26.56	6.14	1.52	0.83	24.14	6.44634089
7	11	2002	88.75	26.38	62	35.83	26.78	10.64	2.06	0.79	25.64	7.724509991
7	12	2002	88.75	26.38	62	34.54	27.03	15.63	1.83	0.84	21.81	6.969115581
7	13	2002	88.75	26.38	62	36.01	26.7	6.68	1.9	0.77	24.91	7.366703386
7	14	2002	88.75	26.38	62	34.44	26.91	19.26	2.01	0.83	22.18	7.33036046
7	15	2002	88.75	26.38	62	32.14	26.69	27.26	1.89	0.86	20.76	6.843757145
7	16	2002	88.75	26.38	62	34.47	26.6	10.02	1.28	0.79	25.73	6.001935784
7	17	2002	88.75	26.38	62	34.06	26.85	16.86	1.91	0.85	15.87	6.762158496
7	18	2002	88.75	26.38	62	33.97	25.82	3.95	2.12	0.8	21.16	7.405984558
7	19	2002	88.75	26.38	62	32.16	26.74	8.98	1.89	0.86	19.32	6.756932321
7	20	2002	88.75	26.38	62	30.88	26.72	20.78	1.83	0.9	16.19	6.384462005
7	21	2002	88.75	26.38	62	28.29	25.59	103.51	2.19	0.93	8.18	6.358837539
7	22	2002	88.75	26.38	62	27.12	25.36	26.68	1.9	0.92	4.98	5.575628412
7	23	2002	88.75	26.38	62	27.37	24.54	86.12	1.48	0.95	1.74	4.593550994
7	24	2002	88.75	26.38	62	30.91	25.51	22.71	1.49	0.9	16.7	5.701159658
7	25	2002	88.75	26.38	62	33.68	25.44	15.08	1.64	0.84	24.1	6.560771796
7	26	2002	88.75	26.38	62	34.24	25.83	9.42	1.52	0.8	21.83	6.231120441
7	27	2002	88.75	26.38	62	31.37	26.26	52.27	1.86	0.9	20.99	6.686799379
7	28	2002	88.75	26.38	62	33.24	26.36	58.14	1.7	0.89	22.87	6.596073291
7	29	2002	88.75	26.38	62	30.29	25.15	13.1	1.95	0.88	14.98	6.408808739
7	30	2002	88.75	26.38	62	31.27	25.88	5.81	1.69	0.87	13.13	5.914114306
7	31	2002	88.75	26.38	62	33.08	25.46	8.16	1.57	0.85	20.19	6.145334208
8	1	2002	88.75	26.38	62	32.81	26.47	18.49	1.58	0.86	23.79	6.352591039
8	2	2002	88.75	26.38	62	29.22	26.35	93.53	1.63	0.94	7.81	5.396543556
8	3	2002	88.75	26.38	62	33.2	26.02	9.16	1.32	0.85	22.8	5.766016312
8	4	2002	88.75	26.38	62	33.65	26.61	7.83	1.24	0.85	20.64	5.511094812
8	5	2002	88.75	26.38	62	32.27	26.9	4.79	1.38	0.85	20.29	5.720426269
8	6	2002	88.75	26.38	62	33.3	26.61	0.24	1.29	0.83	19.43	5.525268228
8	7	2002	88.75	26.38	62	33.23	27.11	26.21	1.44	0.82	25.53	6.139695988
8	8	2002	88.75	26.38	62	36.5	27.3	13.27	1.58	0.81	24.59	6.565754951
8	9	2002	88.75	26.38	62	32.25	27.63	15.15	1.98	0.82	23.6	7.063323956
8	10	2002	88.75	26.38	62	30.99	26.11	5.09	1.97	0.85	15.24	6.496998393
8	11	2002	88.75	26.38	62	31.84	26.39	84.71	2.33	0.87	18.09	7.36633685
8	12	2002	88.75	26.38	62	27.04	25.46	195.66	3.34	0.94	2.79	7.767565063
8	13	2002	88.75	26.38	62	28.39	24.83	78.85	2.44	0.92	2.79	6.442269339
8	14	2002	88.75	26.38	62	30.31	24.78	32.85	3.09	0.84	16.69	8.325334975
8	15	2002	88.75	26.38	62	31.21	25.18	29.17	1.87	0.88	15.58	6.278298781
8	16	2002	88.75	26.38	62	31.03	26.83	9.94	2.06	0.88	10.5	6.448352046
8	17	2002	88.75	26.38	62	28.35	26	6.17	2.36	0.9	5.72	6.509022396
8	18	2002	88.75	26.38	62	31.42	25.42	7.64	2.82	0.86	19.98	8.163146476
8	19	2002	88.75	26.38	62	30.79	25.65	3.64	3.12	0.84	18.31	8.516706097
8	20	2002	88.75	26.38	62	27.3	23.42	71.82	2.51	0.9	10.37	6.707572168
8	21	2002	88.75	26.38	62	25.53	23.6	34.33	1.66	0.9	1.16	4.726270571
8	22	2002	88.75	26.38	62	33.49	23.27	9.02	1.79	0.77	20.16	6.395780201
8	23	2002	88.75	26.38	62	29.12	25.96	20.89	2.2	0.86	8.03	6.376074514
8	24	2002	88.75	26.38	62	33.27	24.61	1.17	0.91	0.78	24.65	4.742460065
8	25	2002	88.75	26.38	62	32.78	26.21	10.36	0.79	0.84	23.37	4.408615832
8	26	2002	88.75	26.38	62	32.38	25.44	22.63	1.01	0.86	23.04	4.848857975
8	27	2002	88.75	26.38	62	34.1	26.12	5.65	1.08	0.83	23.9	5.090833991
8	28	2002	88.75	26.38	62	33.52	27.33	10.69	1.75	0.81	22.25	6.418997722
8	29	2002	88.75	26.38	62	33.7	26.56	12.22	1.77	0.8	23.33	6.479767987
8	30	2002	88.75	26.38	62	33.61	26.45	5.7	1.52	0.8	22.67	5.921280153
8	31	2002	88.75	26.38	62	33.39	25.92	2.33	1.68	0.78	23.03	6.224286648
9	1	2002	88.75	26.38	62	33.92	25.98	5.5	1.5	0.74	23.92	5.897951092
9	2	2002	88.75	26.38	62	34.64	25.52	0.02	1.1	0.74	23.85	5.044743789
9	3	2002	88.75	26.38	62	32.56	26.37	23.91	1.28	0.81	19.07	5.175935806
9	4	2002	88.75	26.38	62	33.05	25.6	2.6	1.57	0.78	22.8	5.90619839
9	5	2002	88.75	26.38	62	33.92	26.08	2.06	1.7	0.73	23.2	6.221887945
9	6	2002	88.75	26.38	62	33.49	25.91	2.38	1.55	0.73	22.81	5.856342172
9	7	2002	88.75	26.38	62	35.64	26.11	0	1.87	0.65	23.36	6.646180379
9	8	2002	88.75	26.38	62	36.63	26.36	0	2.29	0.56	21.8	7.519245718
9	9	2002	88.75	26.38	62	37.37	26.64	8.42	1.83	0.65	22.62	6.632601359
9	10	2002	88.75	26.38	62	33.25	26.26	1.21	2.42	0.71	22.01	7.456193563
9	11	2002	88.75	26.38	62	29.73	25.18	4.74	1.77	0.82	6.7	5.461116812
9	12	2002	88.75	26.38	62	34.17	25.21	1.01	1.6	0.72	21.34	5.840751347
9	13	2002	88.75	26.38	62	35.93	24.18	4.86	0.92	0.73	22.83	4.44203275
9	14	2002	88.75	26.38	62	34.15	24.61	21.93	1.13	0.79	22.76	4.838141956
9	15	2002	88.75	26.38	62	32.08	25.92	22.87	1.04	0.85	19.07	4.455765325
9	16	2002	88.75	26.38	62	35.13	25.91	5.84	1.26	0.71	22.13	5.104458975
9	17	2002	88.75	26.38	62	32.92	24.89	14.26	0.98	0.8	21.52	4.368739449
9	18	2002	88.75	26.38	62	34.35	25.08	9.48	1.47	0.77	19.26	5.419921513
9	19	2002	88.75	26.38	62	35.98	23.65	0	1.2	0.61	23.06	4.949090514
9	20	2002	88.75	26.38	62	37.19	24.59	0	1.58	0.55	22.26	5.820214994
9	21	2002	88.75	26.38	62	30.74	24.98	45.12	1.41	0.79	6.65	4.753933818
9	22	2002	88.75	26.38	62	25.84	23.01	73.48	1.46	0.92	1.31	4.336093915
9	23	2002	88.75	26.38	62	29.48	24.37	27.97	0.94	0.87	12.25	3.824627298
9	24	2002	88.75	26.38	62	25.86	21.97	91.24	3.09	0.94	1.91	6.898459165
9	25	2002	88.75	26.38	62	22.59	21.46	107.4	3.63	0.95	2.16	7.18512935
9	26	2002	88.75	26.38	62	32.12	22.33	11.28	1.45	0.86	17.91	5.051740027
9	27	2002	88.75	26.38	62	27.44	24.72	49.28	1.02	0.94	1.34	3.627543022
9	28	2002	88.75	26.38	62	30.7	24.13	9.53	1.33	0.9	19.37	4.750901053
9	29	2002	88.75	26.38	62	30.21	25.28	23.57	1.13	0.93	7.3	4.108348063
9	30	2002	88.75	26.38	62	28.86	25.02	30.84	1.46	0.94	6.95	4.688195747
10	1	2002	88.75	26.38	62	32.07	24.83	10.17	1.02	0.86	19.53	4.09163274
10	2	2002	88.75	26.38	62	32.11	23.96	7.86	1.09	0.86	19.86	4.221350297
10	3	2002	88.75	26.38	62	34.34	22.71	0.24	0.96	0.79	21.25	3.99540564
10	4	2002	88.75	26.38	62	34.15	23.37	0	1.01	0.68	20.99	4.055259438
10	5	2002	88.75	26.38	62	32.64	23.85	1.56	1.08	0.75	14.99	4.096749511
10	6	2002	88.75	26.38	62	33.63	23.71	0	1.39	0.71	20.8	4.821075408
10	7	2002	88.75	26.38	62	33.46	23.86	0	2.17	0.66	20.56	6.358724497
10	8	2002	88.75	26.38	62	33.33	23.78	0.51	2.07	0.63	20.12	6.125296463
10	9	2002	88.75	26.38	62	33.7	22.26	2.05	1.59	0.72	20.08	5.165879728
10	10	2002	88.75	26.38	62	33.51	21.92	0.96	1.32	0.69	20.17	4.557704844
10	11	2002	88.75	26.38	62	33.1	22.1	3.66	0.92	0.77	20.11	3.645369717
10	12	2002	88.75	26.38	62	31.38	22.46	6.87	1.12	0.8	19.78	3.999268465
10	13	2002	88.75	26.38	62	31.84	21.88	2.43	1.96	0.73	20.13	5.667796724
10	14	2002	88.75	26.38	62	32.02	21.53	0	1.81	0.71	19.92	5.364409428
10	15	2002	88.75	26.38	62	33.43	21.26	0	1.46	0.69	19.75	4.721587571
10	16	2002	88.75	26.38	62	31.94	21.88	0.15	1.16	0.72	19.66	3.990880109
10	17	2002	88.75	26.38	62	32.77	21.25	1.65	1.02	0.77	19.22	3.702256698
10	18	2002	88.75	26.38	62	24.19	20.1	5.64	1.06	0.92	1.05	3.362331623
10	19	2002	88.75	26.38	62	31.36	21.16	1.36	1.04	0.79	18.39	3.649224646
10	20	2002	88.75	26.38	62	32.13	20.34	3.19	1.08	0.82	18.75	3.742333926
10	21	2002	88.75	26.38	62	31.82	20.61	2.03	1.21	0.79	19.04	3.973498723
10	22	2002	88.75	26.38	62	31.25	20.75	3.33	1.27	0.8	18.88	4.04885232
10	23	2002	88.75	26.38	62	24.69	20.66	2.56	1.16	0.89	1.99	3.58549478
10	24	2002	88.75	26.38	62	30.52	20.99	0.38	1.4	0.76	16.22	4.25256441
10	25	2002	88.75	26.38	62	32.46	20.98	0	1.53	0.65	18.64	4.553251669
10	26	2002	88.75	26.38	62	33.03	20.17	0	1.12	0.65	18.35	3.693767747
10	27	2002	88.75	26.38	62	33.31	18.85	0	1.14	0.67	18.67	3.733649465
10	28	2002	88.75	26.38	62	32.35	16.53	0	0.78	0.66	18.83	2.888739487
10	29	2002	88.75	26.38	62	32.21	18.71	0	1.2	0.68	18.01	3.774073856
10	30	2002	88.75	26.38	62	32.49	18.33	0	0.88	0.66	17.96	3.060161929
10	31	2002	88.75	26.38	62	30.48	20.96	0	1.48	0.63	17.31	4.215834585
11	1	2002	88.75	26.38	62	32.41	19.35	0	0.98	0.64	17.91	3.216396245
11	2	2002	88.75	26.38	62	31.88	19.42	0	1.24	0.62	17.9	3.730435242
11	3	2002	88.75	26.38	62	32.1	18.66	0	1.37	0.6	17.83	3.994270433
11	4	2002	88.75	26.38	62	31.29	18.42	0	1.7	0.51	17.78	4.57461199
11	5	2002	88.75	26.38	62	29.87	19.13	0	1.97	0.54	17.37	4.968819969
11	6	2002	88.75	26.38	62	31.14	18.62	0	1.52	0.58	17.39	4.181441507
11	7	2002	88.75	26.38	62	30.94	16.94	0	1.47	0.63	17.47	4.06051499
11	8	2002	88.75	26.38	62	32.77	15.88	0	1.13	0.58	17.41	3.439325154
11	9	2002	88.75	26.38	62	31.72	15.87	0	1.28	0.57	17.37	3.681332144
11	10	2002	88.75	26.38	62	32.28	15.41	0	1.19	0.53	17.29	3.502436659
11	11	2002	88.75	26.38	62	30.88	16.41	0	1.57	0.56	14.15	4.263453288
11	12	2002	88.75	26.38	62	26	19.86	0.35	1.92	0.73	4.4	4.855175179
11	13	2002	88.75	26.38	62	26.43	17.65	0.06	1.32	0.81	4.59	3.765712948
11	14	2002	88.75	26.38	62	28.93	16.52	0.27	1.12	0.76	14.2	3.220756565
11	15	2002	88.75	26.38	62	29.46	14.59	0	1.09	0.7	16.46	3.102693116
11	16	2002	88.75	26.38	62	30.69	14.43	0	1.11	0.67	16.23	3.1887776
11	17	2002	88.75	26.38	62	30.27	15.71	0	1.58	0.57	16.45	4.054665598
11	18	2002	88.75	26.38	62	31.65	13.95	0	1.36	0.59	15.76	3.740501216
11	19	2002	88.75	26.38	62	31.21	19.94	0	1.36	0.56	13.65	3.730868637
11	20	2002	88.75	26.38	62	31.35	18.36	0	1.77	0.56	15.4	4.465321995
11	21	2002	88.75	26.38	62	28.83	16.27	0	1.58	0.66	15.22	3.939620273
11	22	2002	88.75	26.38	62	30.34	15.33	0	1.59	0.48	16.03	3.998194942
11	23	2002	88.75	26.38	62	30.71	16.03	0	1.48	0.49	15.77	3.795121696
11	24	2002	88.75	26.38	62	30.7	16.12	0	1.59	0.58	15.3	4.024742255
11	25	2002	88.75	26.38	62	33.14	16.8	0	1.44	0.55	15.35	3.848846679
11	26	2002	88.75	26.38	62	31.91	19.22	0	1.98	0.54	15	4.82749595
11	27	2002	88.75	26.38	62	33.39	19.82	0	1.53	0.55	14.67	4.019957932
11	28	2002	88.75	26.38	62	32.48	18.69	0	1.64	0.57	15.04	4.170032004
11	29	2002	88.75	26.38	62	33.21	16.93	0	0.79	0.59	14.88	2.356939096
11	30	2002	88.75	26.38	62	32.99	17.07	0.54	0.76	0.63	14.72	2.277912607
12	1	2002	88.75	26.38	62	26.8	16.82	1.99	1.08	0.71	3.64	3.285912644
12	2	2002	88.75	26.38	62	30.53	12.58	0	0.99	0.6	15.03	2.742220204
12	3	2002	88.75	26.38	62	31.17	12.58	0	0.78	0.66	14.62	2.318864819
12	4	2002	88.75	26.38	62	31.72	15.84	0	1.22	0.67	14.59	3.246397792
12	5	2002	88.75	26.38	62	30.35	15.46	0	1.34	0.54	14.69	3.397853599
12	6	2002	88.75	26.38	62	30.6	14.74	0	1.39	0.53	14.79	3.506479475
12	7	2002	88.75	26.38	62	29.7	13.29	0	1.23	0.49	15.04	3.126820166
12	8	2002	88.75	26.38	62	30.62	11.58	0	1.2	0.5	14.91	3.145537592
12	9	2002	88.75	26.38	62	29.41	12.47	0	1.39	0.49	14.52	3.448877906
12	10	2002	88.75	26.38	62	30.23	10.59	0	0.7	0.52	14.74	2.059341793
12	11	2002	88.75	26.38	62	29.64	12.61	0	1.2	0.61	14.66	3.075534318
12	12	2002	88.75	26.38	62	29.51	13.49	0	1.75	0.49	14.65	4.098420737
12	13	2002	88.75	26.38	62	30.75	14.01	0	1.83	0.46	14.6	4.338748635
12	14	2002	88.75	26.38	62	31.09	15.04	0	1.52	0.5	14.61	3.747836426
12	15	2002	88.75	26.38	62	28.13	15.29	0	2.12	0.53	14.32	4.629755846
12	16	2002	88.75	26.38	62	30.51	16.59	0	2.17	0.45	13.38	4.976062754
12	17	2002	88.75	26.38	62	30.53	20	0	1.74	0.44	11.85	4.277029913
12	18	2002	88.75	26.38	62	29.77	18.66	3.96	1.72	0.5	13.62	4.073630452
12	19	2002	88.75	26.38	62	28.98	15.28	1.31	1.49	0.64	11.95	3.699185811
12	20	2002	88.75	26.38	62	29.42	15.5	0.45	1.96	0.56	14.21	4.464638946
12	21	2002	88.75	26.38	62	30.11	15.97	0	2.09	0.53	14.32	4.74611047
12	22	2002	88.75	26.38	62	28.1	14.26	0	1.88	0.56	14.37	4.212577212
12	23	2002	88.75	26.38	62	30.06	13.51	0	1.34	0.49	14.54	3.338980669
12	24	2002	88.75	26.38	62	29.49	13.76	0	1.34	0.52	13.39	3.369895836
12	25	2002	88.75	26.38	62	27.31	14.42	0	2.21	0.41	12.95	4.758016967
12	26	2002	88.75	26.38	62	28.62	13.96	0	1.64	0.44	13.66	3.863731996
12	27	2002	88.75	26.38	62	27.96	13.96	1.49	1.93	0.58	13.81	4.329478702
12	28	2002	88.75	26.38	62	27.95	12.11	3.47	1.63	0.62	10.14	3.985538285
12	29	2002	88.75	26.38	62	27.41	11.59	0.41	1.12	0.66	14.34	2.834028373
12	30	2002	88.75	26.38	62	28.2	12.48	0	1.06	0.54	14.4	2.737579042
12	31	2002	88.75	26.38	62	26.7	11.67	0	1.49	0.59	14.5	3.472189412
1	1	2003	88.75	26.38	62	21.7	13.61	2.82	1.44	0.71	5.46	3.431468973
1	2	2003	88.75	26.38	62	27.08	12.76	0.02	1.35	0.6	14.98	3.232695818
1	3	2003	88.75	26.38	62	29.67	8.97	0	1.08	0.52	15.24	2.897605659
1	4	2003	88.75	26.38	62	27.3	9.34	0	1.33	0.53	14.93	3.255188964
1	5	2003	88.75	26.38	62	24.22	8.26	0	1.89	0.59	15.13	3.947404946
1	6	2003	88.75	26.38	62	27.21	6.2	0	0.8	0.54	15.3	2.279280044
1	7	2003	88.75	26.38	62	26.06	6.19	0	1.33	0.48	15.35	3.218056564
1	8	2003	88.75	26.38	62	25.34	6.36	0	1.78	0.44	15.54	3.900304781
1	9	2003	88.75	26.38	62	24.71	4.85	0	1.46	0.43	15.6	3.359035304
1	10	2003	88.75	26.38	62	25.53	5.57	0	1.68	0.36	15.79	3.776547806
1	11	2003	88.75	26.38	62	25.6	4.48	0	1.37	0.37	15.92	3.293551047
1	12	2003	88.75	26.38	62	26.51	4.85	0	1.3	0.38	15.98	3.246702984
1	13	2003	88.75	26.38	62	26.6	3.93	0	1.19	0.4	15.97	3.083287742
1	14	2003	88.75	26.38	62	26.55	3.55	0	0.89	0.38	16.16	2.525112135
1	15	2003	88.75	26.38	62	28.48	3.52	0	0.95	0.32	16.35	2.75557453
1	16	2003	88.75	26.38	62	28.8	3.45	0	0.62	0.31	16.6	2.068097444
1	17	2003	88.75	26.38	62	28.88	5.2	0	0.95	0.39	16.34	2.78249423
1	18	2003	88.75	26.38	62	28.3	5.52	0	1.17	0.35	16.27	3.194749135
1	19	2003	88.75	26.38	62	28.27	7.36	0	1.52	0.29	16.46	3.819030723
1	20	2003	88.75	26.38	62	26.98	7.67	0	1.86	0.32	16.61	4.291336352
1	21	2003	88.75	26.38	62	26.08	5.19	0	1.54	0.37	16.58	3.730500519
1	22	2003	88.75	26.38	62	25.81	5.6	0	1.88	0.33	16.74	4.251536241
1	23	2003	88.75	26.38	62	26.55	3.8	0	1.09	0.35	16.94	3.020293125
1	24	2003	88.75	26.38	62	27.65	3.74	0	0.89	0.4	17.01	2.721412612
1	25	2003	88.75	26.38	62	27.75	8.15	0	1.52	0.33	16.85	3.860493292
1	26	2003	88.75	26.38	62	27.03	8.9	0	1.35	0.37	17.06	3.513493798
1	27	2003	88.75	26.38	62	29.9	7.57	0	1.22	0.38	17.05	3.510200928
1	28	2003	88.75	26.38	62	30.93	7.84	0	1.18	0.38	16.85	3.520066693
1	29	2003	88.75	26.38	62	15.74	12.84	20.23	1.56	0.69	0.88	3.340142881
1	30	2003	88.75	26.38	62	24.83	12.54	0.09	1.24	0.68	15.57	3.295486744
1	31	2003	88.75	26.38	62	28.42	9.41	0	1.25	0.54	14.34	3.569701185
2	1	2003	88.75	26.38	62	19.45	14.46	12.85	1.24	0.71	0.59	3.194879574
2	2	2003	88.75	26.38	62	29.49	11.1	0	1.55	0.57	15.49	4.218712282
2	3	2003	88.75	26.38	62	31.29	11.13	0	1.38	0.5	17.74	4.01435387
2	4	2003	88.75	26.38	62	31.07	11.36	0	1.75	0.47	15.81	4.758422015
2	5	2003	88.75	26.38	62	28.17	17.95	4.6	1.77	0.57	13.84	4.60255799
2	6	2003	88.75	26.38	62	26.66	15.27	1.07	1.42	0.72	16.7	3.849252856
2	7	2003	88.75	26.38	62	30.41	10.64	0	1.01	0.56	17.57	3.304628579
2	8	2003	88.75	26.38	62	32.3	12.98	0	1.39	0.35	18.15	4.167941317
2	9	2003	88.75	26.38	62	29.91	15.02	0	2.33	0.2	18.22	5.668283475
2	10	2003	88.75	26.38	62	33.51	17.19	0	2.11	0.21	18.6	5.654856641
2	11	2003	88.75	26.38	62	32.83	16.74	0	2.24	0.21	16.38	5.903444463
2	12	2003	88.75	26.38	62	31.25	15.83	0	1.43	0.23	17.6	4.224497185
2	13	2003	88.75	26.38	62	30.04	13.52	0	1.75	0.4	18.81	4.792354423
2	14	2003	88.75	26.38	62	30.21	8.68	0	1.81	0.23	18.68	4.971992658
2	15	2003	88.75	26.38	62	31.97	11.61	0	1.63	0.22	19.19	4.783152217
2	16	2003	88.75	26.38	62	32.92	14.6	0	1.78	0.28	19.23	5.14930861
2	17	2003	88.75	26.38	62	33.73	15.15	0	1.45	0.3	18.76	4.569604189
2	18	2003	88.75	26.38	62	36.07	14.73	0	1.4	0.26	19.03	4.663223233
2	19	2003	88.75	26.38	62	35.08	18.55	2.36	2.91	0.34	16.15	7.587888813
2	20	2003	88.75	26.38	62	31.34	17.46	0.93	1.44	0.49	16.18	4.46980459
2	21	2003	88.75	26.38	62	29.56	12.39	0	1.8	0.27	20.03	5.010752526
2	22	2003	88.75	26.38	62	31.55	15.02	0	1.73	0.28	20.08	5.070472711
2	23	2003	88.75	26.38	62	33.28	14.34	0	1.63	0.25	20.34	5.053029055
2	24	2003	88.75	26.38	62	34.3	14.36	0	1.76	0.23	20.37	5.43158607
2	25	2003	88.75	26.38	62	33.47	17.25	0	2.3	0.22	20.12	6.370877717
2	26	2003	88.75	26.38	62	35.08	18.29	0.02	2.37	0.28	20.05	6.715453135
2	27	2003	88.75	26.38	62	32.15	19.42	0	2.97	0.32	20.28	7.438156735
2	28	2003	88.75	26.38	62	34.43	18.5	0	2.32	0.31	20.36	6.597689472
3	1	2003	88.75	26.38	62	34.41	20.03	0	2.66	0.29	20.5	7.239554628
3	2	2003	88.75	26.38	62	36.87	20.21	0	2.17	0.28	20.94	6.594116086
3	3	2003	88.75	26.38	62	36.34	19.79	0	2.05	0.24	21.32	6.315508442
3	4	2003	88.75	26.38	62	35.86	18.79	0	2.98	0.17	22.16	8.067875741
3	5	2003	88.75	26.38	62	31.37	13.76	0	2.1	0.13	22.98	5.9884356
3	6	2003	88.75	26.38	62	33.62	9.33	0	1.18	0.21	22.65	4.517263263
3	7	2003	88.75	26.38	62	35.41	10.08	0	0.9	0.21	22.74	4.002390954
3	8	2003	88.75	26.38	62	32.15	10.42	0	2.22	0.17	23.11	6.410155101
3	9	2003	88.75	26.38	62	35.79	13.88	0	1.88	0.19	22.73	6.172618671
3	10	2003	88.75	26.38	62	37.66	15.65	0	1.96	0.16	22.33	6.521313874
3	11	2003	88.75	26.38	62	34.11	19.39	0	2.6	0.21	22.43	7.328433412
3	12	2003	88.75	26.38	62	34.64	18.01	0.36	2.59	0.37	19.68	7.39364214
3	13	2003	88.75	26.38	62	34.39	15.71	0.03	1.78	0.46	20.76	5.893152286
3	14	2003	88.75	26.38	62	35.09	18.3	0	2.52	0.25	21.83	7.3782818
3	15	2003	88.75	26.38	62	29.23	19.44	0.41	2.54	0.44	15.1	6.640710692
3	16	2003	88.75	26.38	62	36.86	18	0	2.41	0.33	18.28	7.408491204
3	17	2003	88.75	26.38	62	33.48	21.4	1.6	2.28	0.41	15.59	6.737586285
3	18	2003	88.75	26.38	62	37.44	20.23	4.27	2.11	0.39	22.42	6.957365331
3	19	2003	88.75	26.38	62	36.88	19.41	0.07	2.38	0.24	22.79	7.449079157
3	20	2003	88.75	26.38	62	35.86	22.39	0	2.57	0.26	21.59	7.688647711
3	21	2003	88.75	26.38	62	34.63	20.96	0	3.33	0.27	22.67	8.894793054
3	22	2003	88.75	26.38	62	36.62	19.85	0	2.59	0.31	23.41	7.907101688
3	23	2003	88.75	26.38	62	40.31	20.36	0	1.26	0.28	23.68	5.37852812
3	24	2003	88.75	26.38	62	41.8	22.14	0	1.9	0.22	23.76	7.019431244
3	25	2003	88.75	26.38	62	36.51	24.69	0	2.82	0.21	15.89	8.260288265
3	26	2003	88.75	26.38	62	39.48	22.58	0	2.95	0.21	22.61	9.031082758
3	27	2003	88.75	26.38	62	38.92	23.5	1.22	1.97	0.26	22.68	6.939376757
3	28	2003	88.75	26.38	62	40.44	23.25	0.13	2.23	0.26	23.34	7.702710341
3	29	2003	88.75	26.38	62	42.98	25.63	0.44	1.83	0.22	22.59	6.968063174
3	30	2003	88.75	26.38	62	35.81	22.54	1.47	3.32	0.38	13.23	9.036652105
3	31	2003	88.75	26.38	62	37.91	20.78	1.16	2.06	0.49	15.32	6.977147684
4	1	2003	88.75	26.38	62	31.42	21.34	0.02	3.24	0.53	18.65	8.385171606
4	2	2003	88.75	26.38	62	34.37	20.6	0	3.01	0.46	24.31	8.59645442
4	3	2003	88.75	26.38	62	38.45	22.08	0	2.74	0.38	24.49	8.698446431
4	4	2003	88.75	26.38	62	39.71	24.62	0.15	2.7	0.35	21.51	8.712537514
4	5	2003	88.75	26.38	62	42.79	24.23	0.19	1.45	0.28	22.92	6.201045429
4	6	2003	88.75	26.38	62	40.91	22.6	0	1.7	0.22	26.15	6.780391745
4	7	2003	88.75	26.38	62	44.13	21.8	0	1.3	0.12	26.4	6.01958646
4	8	2003	88.75	26.38	62	44.68	19.36	0	1.21	0.11	27.19	5.933491828
4	9	2003	88.75	26.38	62	42.58	21.75	0	1.94	0.08	27.11	7.549956909
4	10	2003	88.75	26.38	62	41.15	22.76	0	2.75	0.1	26.83	9.19032885
4	11	2003	88.75	26.38	62	45.52	23.75	0	2.58	0.13	26.34	9.424168613
4	12	2003	88.75	26.38	62	43.47	25.21	0	2.75	0.16	26.27	9.506476434
4	13	2003	88.75	26.38	62	39.48	25.79	0	3.66	0.23	26.12	10.77574181
4	14	2003	88.75	26.38	62	40.24	27	0.77	3.62	0.32	22.21	10.77196719
4	15	2003	88.75	26.38	62	42.33	24.62	0.82	2.35	0.35	23.8	8.516340661
4	16	2003	88.75	26.38	62	39.08	25.13	0.32	2.97	0.31	21.67	9.336120517
4	17	2003	88.75	26.38	62	40.63	25.26	0.32	3.05	0.4	17.94	9.631446287
4	18	2003	88.75	26.38	62	38.13	24.81	0	3.17	0.45	23.36	9.675428399
4	19	2003	88.75	26.38	62	36.79	26.04	1.06	3.16	0.51	18.07	9.326776671
4	20	2003	88.75	26.38	62	38.71	24.05	11.02	2.53	0.55	24.48	8.586897695
4	21	2003	88.75	26.38	62	34.21	26.05	0.32	3.57	0.57	21.18	9.811382043
4	22	2003	88.75	26.38	62	35.14	23.8	0.56	3.24	0.55	23.62	9.408097147
4	23	2003	88.75	26.38	62	34.36	23.69	0	3.42	0.54	23.6	9.596959557
4	24	2003	88.75	26.38	62	35.33	23.78	1.22	2.59	0.57	23.09	8.285908598
4	25	2003	88.75	26.38	62	39.89	24.67	4.9	1.99	0.52	15.86	7.290654705
4	26	2003	88.75	26.38	62	35.13	24.96	9.74	2.71	0.63	18.53	8.341914221
4	27	2003	88.75	26.38	62	35.21	23.44	8.61	3.07	0.7	25.38	9.251211013
4	28	2003	88.75	26.38	62	35.15	24.06	3.03	2.15	0.63	23.35	7.495464532
4	29	2003	88.75	26.38	62	36.43	24.7	1.15	1.66	0.6	21.59	6.542410493
4	30	2003	88.75	26.38	62	35.7	24.67	7.69	2.11	0.55	19.24	7.305890384
5	1	2003	88.75	26.38	62	35.18	24.33	0.98	2.12	0.48	20.72	7.337091983
5	2	2003	88.75	26.38	62	31.83	22.65	4.43	2.27	0.59	22.01	7.328264619
5	3	2003	88.75	26.38	62	37.2	22.39	0.28	2.43	0.54	25.25	8.3605636
5	4	2003	88.75	26.38	62	39.07	25.21	6.47	2.47	0.49	24.73	8.652067211
5	5	2003	88.75	26.38	62	41.23	24.63	0.06	2.08	0.29	28	8.15086775
5	6	2003	88.75	26.38	62	44.14	22.09	0	1.67	0.13	29.15	7.508494271
5	7	2003	88.75	26.38	62	42.83	24.32	0	2.62	0.23	25.82	9.47397865
5	8	2003	88.75	26.38	62	38.09	27.04	0.68	3.74	0.39	24.82	10.97616695
5	9	2003	88.75	26.38	62	40.08	23.43	1.77	2.53	0.42	25.2	8.951926284
5	10	2003	88.75	26.38	62	39.69	22.52	1.88	2.06	0.46	14.77	7.460796368
5	11	2003	88.75	26.38	62	38.86	22.96	0.57	2.25	0.35	21.67	8.0699187
5	12	2003	88.75	26.38	62	37.14	24.14	2.32	2.56	0.42	23.84	8.601898627
5	13	2003	88.75	26.38	62	39.82	25.07	0.21	2.32	0.39	22.11	8.361636601
5	14	2003	88.75	26.38	62	40.98	26.17	0.02	1.82	0.38	12.58	6.96583873
5	15	2003	88.75	26.38	62	40.7	26.03	0.6	2.14	0.47	19.16	7.959251053
5	16	2003	88.75	26.38	62	37.62	25.22	3.6	1.78	0.59	20.04	6.930994959
5	17	2003	88.75	26.38	62	36.68	23.43	6.11	3.11	0.6	26.25	9.700590399
5	18	2003	88.75	26.38	62	37	23.79	6.98	2.88	0.59	23.58	9.2176223
5	19	2003	88.75	26.38	62	37.88	23.84	4.18	2.98	0.58	26.6	9.671173055
5	20	2003	88.75	26.38	62	39.14	26.45	0.31	2.64	0.43	21.64	8.970994451
5	21	2003	88.75	26.38	62	36.08	24.12	9.29	2.91	0.6	24.67	9.217968461
5	22	2003	88.75	26.38	62	35.26	23.29	6.1	2.8	0.61	22.13	8.775900722
5	23	2003	88.75	26.38	62	38.6	23.42	1.72	1.64	0.58	19.47	6.697426456
5	24	2003	88.75	26.38	62	38.88	23.23	0.15	1.37	0.54	16.61	5.9573784
5	25	2003	88.75	26.38	62	40.08	24.94	1.96	2.12	0.57	14.54	7.673893172
5	26	2003	88.75	26.38	62	33.77	25.47	0.26	3.09	0.6	26.59	9.385744701
5	27	2003	88.75	26.38	62	37.08	25.61	0	3.21	0.54	27.28	10.06378867
5	28	2003	88.75	26.38	62	39.42	26.63	0.12	3.32	0.45	27.86	10.64085895
5	29	2003	88.75	26.38	62	40.16	26.95	0.13	3.31	0.48	23.12	10.54211173
5	30	2003	88.75	26.38	62	42.09	27.46	0.05	3.1	0.39	28.12	10.6101714
5	31	2003	88.75	26.38	62	43.79	28.09	2.54	2.87	0.37	27.52	10.32861503
6	1	2003	88.75	26.38	62	42.67	30.05	2.29	1.99	0.37	19.14	7.847597314
6	2	2003	88.75	26.38	62	41.43	27.99	0.13	1.8	0.43	20.89	7.378132577
6	3	2003	88.75	26.38	62	42.14	27.94	1.38	1.99	0.43	25.41	8.085871612
6	4	2003	88.75	26.38	62	44.19	27.08	2.08	1.5	0.47	26.03	7.107578459
6	5	2003	88.75	26.38	62	41.17	27.21	7.72	1.65	0.5	18.32	6.898990918
6	6	2003	88.75	26.38	62	33.4	25.22	5.19	2.49	0.69	15.4	7.75378398
6	7	2003	88.75	26.38	62	37.87	25.68	0.04	2.38	0.62	19.68	8.25572437
6	8	2003	88.75	26.38	62	38.44	26.03	0	2.17	0.55	21.84	7.98962686
6	9	2003	88.75	26.38	62	38.01	25.86	2.08	2.46	0.66	16.32	8.272990658
6	10	2003	88.75	26.38	62	41.16	26.18	0.06	2.11	0.59	20.08	8.061454834
6	11	2003	88.75	26.38	62	41.95	26.18	0.07	1.57	0.58	20.01	6.869118941
6	12	2003	88.75	26.38	62	38.44	26.14	0.09	2.3	0.63	23.26	8.343005952
6	13	2003	88.75	26.38	62	35.84	25.1	27.4	2.72	0.78	23.43	8.86787681
6	14	2003	88.75	26.38	62	37.31	25.01	32.48	2.61	0.74	21.14	8.719216407
6	15	2003	88.75	26.38	62	35.58	24.87	28.98	2.5	0.72	26.73	8.593379936
6	16	2003	88.75	26.38	62	38.85	26.14	0.69	1.88	0.6	25.75	7.615102075
6	17	2003	88.75	26.38	62	40.75	27.84	0.01	1.73	0.51	23.51	7.309680629
6	18	2003	88.75	26.38	62	37.84	26.47	3.73	3.06	0.61	25.55	9.875811906
6	19	2003	88.75	26.38	62	37.34	26.25	4.34	3.12	0.65	24.86	9.884188131
6	20	2003	88.75	26.38	62	35.93	27.02	5.73	2.83	0.68	23.97	9.158064332
6	21	2003	88.75	26.38	62	39.16	26.13	1.55	3.46	0.64	26.65	10.85513586
6	22	2003	88.75	26.38	62	31.62	25.5	17.68	3.91	0.78	8.94	9.54451193
6	23	2003	88.75	26.38	62	33.04	25.42	13.66	2.91	0.76	12.06	8.292097446
6	24	2003	88.75	26.38	62	34.91	25.69	21.42	1.87	0.82	18.85	6.915290972
6	25	2003	88.75	26.38	62	35.93	26.6	7.87	1.37	0.81	24.89	6.282631873
6	26	2003	88.75	26.38	62	33.96	27	23.53	1.63	0.84	23.29	6.635016826
6	27	2003	88.75	26.38	62	28.62	26.26	72.45	2.9	0.94	5.5	7.488914966
6	28	2003	88.75	26.38	62	31.23	24.8	101.62	3.11	0.84	17.36	8.641416141
6	29	2003	88.75	26.38	62	33.02	25.47	8.41	2.1	0.83	22.16	7.375856512
6	30	2003	88.75	26.38	62	27.34	25.29	35.89	2.06	0.92	2.53	5.740381558
7	1	2003	88.75	26.38	62	28.93	25.17	211.02	2.49	0.94	5.76	6.782175416
7	2	2003	88.75	26.38	62	32.51	25.72	4.76	2.25	0.84	19.85	7.487896139
7	3	2003	88.75	26.38	62	33.22	26.39	11.01	1.67	0.86	20.85	6.509869103
7	4	2003	88.75	26.38	62	28.24	26.08	95.22	1.81	0.94	5.99	5.594007121
7	5	2003	88.75	26.38	62	26.97	25.6	26.66	1.79	0.93	3.32	5.295438112
7	6	2003	88.75	26.38	62	32.64	25.12	22.06	1.26	0.86	22.44	5.69815536
7	7	2003	88.75	26.38	62	34.52	26.57	21.68	1.39	0.85	20.07	5.962568263
7	8	2003	88.75	26.38	62	30.53	26.39	69.16	1.94	0.91	15.16	6.522744262
7	9	2003	88.75	26.38	62	26.71	24.42	199.57	2.37	0.96	0.95	6.067111931
7	10	2003	88.75	26.38	62	30.38	23.92	58.65	1.97	0.92	10.82	6.215800364
7	11	2003	88.75	26.38	62	30.99	25.66	21.37	1.69	0.9	12.15	5.877829477
7	12	2003	88.75	26.38	62	31.93	26.2	28.01	1.83	0.9	15.17	6.399996024
7	13	2003	88.75	26.38	62	28.71	25.54	51.72	2.8	0.91	8.84	7.455450774
7	14	2003	88.75	26.38	62	31.7	25.53	17.26	2.63	0.86	22.97	8.212447342
7	15	2003	88.75	26.38	62	32.06	26.08	2.19	1.9	0.83	23.16	6.964050141
7	16	2003	88.75	26.38	62	33.3	25.88	6	2.07	0.8	26.07	7.520650539
7	17	2003	88.75	26.38	62	29.25	26.67	72.17	1.55	0.91	7.73	5.280074145
7	18	2003	88.75	26.38	62	34.11	25.25	1.83	1.24	0.79	25.14	5.840662612
7	19	2003	88.75	26.38	62	34.58	26.73	2.43	1.23	0.81	18.43	5.496195097
7	20	2003	88.75	26.38	62	33.05	26.81	7.65	1.61	0.83	21.39	6.370132052
7	21	2003	88.75	26.38	62	31.53	26.47	10.52	2	0.86	14.4	6.642866472
7	22	2003	88.75	26.38	62	33.19	26.4	7.71	2.05	0.81	23.93	7.353472749
7	23	2003	88.75	26.38	62	37.01	26.82	0.56	1.25	0.69	26.65	6.059603438
7	24	2003	88.75	26.38	62	37.8	28.75	0	1.88	0.65	26.54	7.497962348
7	25	2003	88.75	26.38	62	34.2	26.57	79.54	2.58	0.82	14.61	7.965886969
7	26	2003	88.75	26.38	62	34.62	27.26	12.55	2.47	0.79	24.64	8.308276022
7	27	2003	88.75	26.38	62	33.04	27.09	15.55	2.3	0.83	15.64	7.399495267
7	28	2003	88.75	26.38	62	33.88	27.15	2.68	2.17	0.77	25.66	7.709597161
7	29	2003	88.75	26.38	62	31.36	26.68	6.34	1.95	0.87	19.67	6.791340126
7	30	2003	88.75	26.38	62	29.67	26.56	3.85	1.86	0.9	7.17	5.84708446
7	31	2003	88.75	26.38	62	32.85	25.86	0.22	2.34	0.83	25.52	7.876321535
8	1	2003	88.75	26.38	62	32.08	26.22	2.95	2.61	0.83	24.46	8.238948852
8	2	2003	88.75	26.38	62	32.59	25.89	2.53	2.16	0.79	24.75	7.472292752
8	3	2003	88.75	26.38	62	35	26.65	4.05	1.49	0.77	25.65	6.364022203
8	4	2003	88.75	26.38	62	34.69	27.79	5.66	1.18	0.8	23.45	5.579553612
8	5	2003	88.75	26.38	62	35.14	27.81	10.24	1.28	0.75	25.69	5.913777151
8	6	2003	88.75	26.38	62	36.88	27.71	1.35	0.98	0.73	25.14	5.259837127
8	7	2003	88.75	26.38	62	36.08	27.86	5.1	1.23	0.74	25.46	5.813581722
8	8	2003	88.75	26.38	62	32.36	27.69	11.05	1.86	0.83	16.77	6.52517369
8	9	2003	88.75	26.38	62	35.13	26.24	7.63	1.6	0.79	24.74	6.505962123
8	10	2003	88.75	26.38	62	32.89	27.04	10.49	1.98	0.85	23.68	7.085270947
8	11	2003	88.75	26.38	62	33.36	26.37	3.65	2.44	0.83	20.4	7.804866206
8	12	2003	88.75	26.38	62	32.99	26.44	7.33	2.42	0.84	20.28	7.72463194
8	13	2003	88.75	26.38	62	35.33	26.98	7.93	1.91	0.77	25.03	7.143407566
8	14	2003	88.75	26.38	62	34.93	27.62	2.41	2.03	0.77	23.7	7.302512108
8	15	2003	88.75	26.38	62	34.9	27.39	1.72	2.34	0.76	24.72	7.934843797
8	16	2003	88.75	26.38	62	34.45	26.8	0.39	1.92	0.76	22.69	6.963639576
8	17	2003	88.75	26.38	62	32.1	27.17	5.13	1.84	0.83	16.5	6.379202781
8	18	2003	88.75	26.38	62	27.61	26.29	22.82	2.24	0.93	1.38	6.058233968
8	19	2003	88.75	26.38	62	32.5	25.43	6.5	1.77	0.84	23.4	6.508042235
8	20	2003	88.75	26.38	62	31.69	26.34	17.88	1.95	0.88	8.59	6.165601369
8	21	2003	88.75	26.38	62	30.5	26.37	77.34	1.36	0.91	8.64	4.917554381
8	22	2003	88.75	26.38	62	30.22	26.35	5.52	1.68	0.86	8.25	5.518973034
8	23	2003	88.75	26.38	62	30.54	26.32	7.55	2.12	0.85	15.01	6.657488019
8	24	2003	88.75	26.38	62	33.97	25.39	2.4	1.48	0.78	24.28	5.986943376
8	25	2003	88.75	26.38	62	36.48	26.11	1.19	1.26	0.77	23.69	5.609615945
8	26	2003	88.75	26.38	62	36.18	27.04	2.57	1.18	0.72	24.42	5.423367877
8	27	2003	88.75	26.38	62	35.27	26.79	1.93	1.66	0.76	24.29	6.414204817
8	28	2003	88.75	26.38	62	34.56	26.23	0.64	1.86	0.74	24.36	6.758104546
8	29	2003	88.75	26.38	62	34.1	26	1.11	2.22	0.76	23.97	7.399201239
8	30	2003	88.75	26.38	62	32.73	26.12	3.35	2.09	0.82	20.76	6.919478642
8	31	2003	88.75	26.38	62	33.21	25.79	2.17	2.21	0.8	22.82	7.235104017
9	1	2003	88.75	26.38	62	33.35	25.7	0.88	2.35	0.8	22.32	7.473652077
9	2	2003	88.75	26.38	62	34.36	26.07	0.31	2.72	0.75	23.18	8.269812657
9	3	2003	88.75	26.38	62	34.06	26.16	1.85	2.28	0.76	22.64	7.395126135
9	4	2003	88.75	26.38	62	33.87	25.66	1.99	2	0.77	22.67	6.814447981
9	5	2003	88.75	26.38	62	33.1	26.82	8.26	2.02	0.8	22.79	6.816137762
9	6	2003	88.75	26.38	62	33.4	25.79	4.01	2.02	0.78	23.14	6.80548593
9	7	2003	88.75	26.38	62	32.61	27.07	7.44	2.19	0.79	22.44	7.070310627
9	8	2003	88.75	26.38	62	32.54	25.63	5.35	2.25	0.83	20.27	7.051166501
9	9	2003	88.75	26.38	62	32.52	26.08	10.12	1.97	0.82	19.96	6.508475811
9	10	2003	88.75	26.38	62	35.59	25.86	0.33	1.86	0.73	23.05	6.566453131
9	11	2003	88.75	26.38	62	35.11	26.53	1.71	2.11	0.69	22.69	7.01621818
9	12	2003	88.75	26.38	62	32.98	26.11	4.03	2.47	0.77	16.22	7.33570513
9	13	2003	88.75	26.38	62	33.51	25.76	58.05	2.08	0.82	15.64	6.606292083
9	14	2003	88.75	26.38	62	32.89	26.45	9.25	2.16	0.81	21.9	6.880809109
9	15	2003	88.75	26.38	62	34.18	26.26	0.1	1.82	0.74	22.4	6.281702914
9	16	2003	88.75	26.38	62	33.71	26.51	10.07	1.62	0.8	22.42	5.833341204
9	17	2003	88.75	26.38	62	33.17	26.14	14.03	1.18	0.83	22.14	4.844689486
9	18	2003	88.75	26.38	62	32.47	26.19	11.09	1.3	0.86	20.22	5.010287884
9	19	2003	88.75	26.38	62	34.34	24.65	2.82	1.22	0.79	21.85	4.917517958
9	20	2003	88.75	26.38	62	33.67	25.48	10.14	1.52	0.84	21.89	5.518997801
9	21	2003	88.75	26.38	62	33.47	26.35	24.62	1.21	0.86	16.59	4.723504982
9	22	2003	88.75	26.38	62	32.48	26.01	14.16	1.03	0.85	21.4	4.369203446
9	23	2003	88.75	26.38	62	32.17	26.13	10.53	0.95	0.88	17.21	4.077708946
9	24	2003	88.75	26.38	62	31.03	25.88	4.48	1.53	0.85	16.45	5.218404932
9	25	2003	88.75	26.38	62	33.36	25.24	0.09	1.43	0.72	18.38	5.128027098
9	26	2003	88.75	26.38	62	33.13	25.11	1.59	0.92	0.83	9.86	3.845087614
9	27	2003	88.75	26.38	62	33.47	24.72	9.27	1.54	0.83	20.95	5.369460319
9	28	2003	88.75	26.38	62	33.3	25.72	8.94	1.26	0.82	20.64	4.745324017
9	29	2003	88.75	26.38	62	31.41	25.52	1.52	1.37	0.84	17.91	4.836569279
9	30	2003	88.75	26.38	62	33.58	25.1	4.84	1.04	0.81	18.91	4.197555546
10	1	2003	88.75	26.38	62	32.49	25.29	57.32	1.09	0.88	12.43	4.176042857
10	2	2003	88.75	26.38	62	33.96	25.39	3.23	1.41	0.82	19.31	4.988786971
10	3	2003	88.75	26.38	62	34.79	24.72	0.2	1.13	0.78	20.31	4.382954549
10	4	2003	88.75	26.38	62	34.08	24.2	0	1.22	0.77	20.71	4.531881759
10	5	2003	88.75	26.38	62	33.38	23.55	0.06	1.23	0.76	21.03	4.498953518
10	6	2003	88.75	26.38	62	31.89	23.3	0	1.73	0.76	18.62	5.407358364
10	7	2003	88.75	26.38	62	26.82	22.61	10.57	1.85	0.88	3.5	5.089902034
10	8	2003	88.75	26.38	62	22.46	20.47	75.03	2.66	0.94	0.58	5.797161971
10	9	2003	88.75	26.38	62	21.79	20.46	118.26	3.53	0.96	0.77	6.828645506
10	10	2003	88.75	26.38	62	27.24	21.82	26.75	1.9	0.92	11.85	5.245016051
10	11	2003	88.75	26.38	62	29.37	22.63	0.52	1.14	0.9	8.53	3.93060219
10	12	2003	88.75	26.38	62	30.94	23.15	1.43	1.41	0.87	17.34	4.585178923
10	13	2003	88.75	26.38	62	33.52	21.37	0	0.76	0.81	20.1	3.246692215
10	14	2003	88.75	26.38	62	32.07	21.48	0	1.11	0.78	20.02	3.949777363
10	15	2003	88.75	26.38	62	33.49	21.88	0	1.24	0.71	19.72	4.25492314
10	16	2003	88.75	26.38	62	33.87	22.3	0	0.65	0.75	19.66	2.895178014
10	17	2003	88.75	26.38	62	33.42	22.33	0	1	0.73	19.54	3.667049623
10	18	2003	88.75	26.38	62	32.53	21.46	0	0.85	0.75	18.75	3.286996019
10	19	2003	88.75	26.38	62	32.09	21.32	0	0.89	0.77	19.49	3.335354986
10	20	2003	88.75	26.38	62	33.55	21.19	0.43	0.83	0.78	19.27	3.216597745
10	21	2003	88.75	26.38	62	32.71	19.52	0	0.87	0.76	19.59	3.265304895
10	22	2003	88.75	26.38	62	33.76	19.08	0	1.01	0.72	19.34	3.59346039
10	23	2003	88.75	26.38	62	28.08	19.57	0	1.22	0.72	8.88	3.829029599
10	24	2003	88.75	26.38	62	25.77	21.44	3.95	0.94	0.81	4.47	3.232820868
10	25	2003	88.75	26.38	62	22.57	20.57	26.75	1.53	0.91	1.56	4.10492909
10	26	2003	88.75	26.38	62	24.75	20.32	25.28	1.6	0.91	6.04	4.326585267
10	27	2003	88.75	26.38	62	28.98	21.32	0.37	1.36	0.88	14.81	4.061040377
10	28	2003	88.75	26.38	62	30.94	21.1	0	1.17	0.83	15.92	3.722516986
10	29	2003	88.75	26.38	62	31.45	21.63	0.01	0.93	0.84	17.93	3.162549245
10	30	2003	88.75	26.38	62	32.27	19.96	2.48	0.84	0.82	17.84	2.9689848
10	31	2003	88.75	26.38	62	31.69	20.64	3.24	0.87	0.81	17.49	2.995241343
11	1	2003	88.75	26.38	62	30.98	20.79	0.36	0.99	0.8	17.6	3.207757374
11	2	2003	88.75	26.38	62	30.07	20.55	0	1.22	0.8	17.08	3.646179794
11	3	2003	88.75	26.38	62	29.17	19.49	0	1.69	0.76	17.57	4.473500282
11	4	2003	88.75	26.38	62	30.57	18.37	0	0.82	0.77	17.44	2.766157296
11	5	2003	88.75	26.38	62	29.95	17.82	0	0.86	0.75	17.24	2.817613178
11	6	2003	88.75	26.38	62	29.5	19.16	1.03	1.12	0.78	13.81	3.406458966
11	7	2003	88.75	26.38	62	29.52	18.74	0.05	1.26	0.75	17.03	3.582976284
11	8	2003	88.75	26.38	62	29.94	19.31	0	1.23	0.75	16.97	3.518239106
11	9	2003	88.75	26.38	62	29	18.82	0.03	1.41	0.79	16.92	3.814249512
11	10	2003	88.75	26.38	62	28.3	17.58	0	1.35	0.8	16.52	3.652719652
11	11	2003	88.75	26.38	62	28.66	17.89	0	1.3	0.73	15.89	3.565330285
11	12	2003	88.75	26.38	62	28.52	17.7	0	1.8	0.66	16.66	4.438285819
11	13	2003	88.75	26.38	62	29.53	17.01	0	1.11	0.62	16.76	3.148960284
11	14	2003	88.75	26.38	62	29	16.26	0	1.15	0.7	16.72	3.201394414
11	15	2003	88.75	26.38	62	29.17	16.63	0	1.35	0.71	16.45	3.590884927
11	16	2003	88.75	26.38	62	27.97	16.12	0	1.34	0.73	16.33	3.497118046
11	17	2003	88.75	26.38	62	28.79	15.56	0	1.1	0.74	16.2	3.057921166
11	18	2003	88.75	26.38	62	28.51	16.24	0	1.26	0.75	16.03	3.34454638
11	19	2003	88.75	26.38	62	27.92	15.66	0	1.18	0.7	16.24	3.134834683
11	20	2003	88.75	26.38	62	27.27	15.01	0	1.4	0.71	16.15	3.505147379
11	21	2003	88.75	26.38	62	26.69	12.43	0	1.05	0.75	16.26	2.819857496
11	22	2003	88.75	26.38	62	28.26	12.95	0	0.98	0.71	15.89	2.736653134
11	23	2003	88.75	26.38	62	28.76	13.94	0	0.97	0.66	15.69	2.712072507
11	24	2003	88.75	26.38	62	27.39	14.01	0	1.11	0.67	15.63	2.920570921
11	25	2003	88.75	26.38	62	26.99	15.11	0	1.33	0.66	15.57	3.298199743
11	26	2003	88.75	26.38	62	27.98	13.95	0	1.1	0.69	15.42	2.907297968
11	27	2003	88.75	26.38	62	28.14	13.37	0	1.03	0.69	15.45	2.765487972
11	28	2003	88.75	26.38	62	27.89	11.78	0	0.77	0.69	15.52	2.228183243
11	29	2003	88.75	26.38	62	28.49	12.67	0	1.07	0.7	15.48	2.84089015
11	30	2003	88.75	26.38	62	28.17	12.45	0	0.86	0.69	15.32	2.397340803
12	1	2003	88.75	26.38	62	25.94	11.86	0	1.09	0.68	15.21	2.755424802
12	2	2003	88.75	26.38	62	26.63	10.55	0	1.18	0.63	15.17	2.952915841
12	3	2003	88.75	26.38	62	26.74	12.08	0	1.39	0.53	15.32	3.305746122
12	4	2003	88.75	26.38	62	26.62	10.85	0	0.98	0.58	15.02	2.553183936
12	5	2003	88.75	26.38	62	27.11	13.22	0	1.36	0.58	14.85	3.270128616
12	6	2003	88.75	26.38	62	27.19	13.17	0	1.46	0.6	14.71	3.455801475
12	7	2003	88.75	26.38	62	25.49	14.91	0	2.19	0.65	14.31	4.559466317
12	8	2003	88.75	26.38	62	26.55	12.26	0	1.46	0.68	14.66	3.412246125
12	9	2003	88.75	26.38	62	27.4	16.11	0	2.57	0.54	14.46	5.30970057
12	10	2003	88.75	26.38	62	27.33	15.18	0	2	0.51	14.46	4.375760474
12	11	2003	88.75	26.38	62	27.98	14.7	0	1.71	0.54	14.63	3.913209408
12	12	2003	88.75	26.38	62	29.7	12.31	0	1.11	0.55	14.83	2.879559952
12	13	2003	88.75	26.38	62	28.89	13.43	0	1.72	0.56	14.8	3.989184514
12	14	2003	88.75	26.38	62	28.6	12.9	0	1.37	0.6	14.78	3.324401097
12	15	2003	88.75	26.38	62	27.48	11.96	0	1.24	0.6	13.83	3.064142579
12	16	2003	88.75	26.38	62	25.01	17.85	0.64	1.9	0.65	7.24	4.416074768
12	17	2003	88.75	26.38	62	28.65	16.95	0.03	1.51	0.7	13.08	3.657531247
12	18	2003	88.75	26.38	62	28.6	12.93	0	1.29	0.62	14.49	3.176249983
12	19	2003	88.75	26.38	62	27.41	13	0	1.73	0.53	13.5	3.941185351
12	20	2003	88.75	26.38	62	30.16	12.5	0	1.18	0.5	14.49	3.036328073
12	21	2003	88.75	26.38	62	29.28	11.47	0	1.26	0.47	14.67	3.15298641
12	22	2003	88.75	26.38	62	28.54	10.8	0	1.36	0.48	14.58	3.317449183
12	23	2003	88.75	26.38	62	29.67	9.4	0	1.03	0.43	14.67	2.741586919
12	24	2003	88.75	26.38	62	27.96	5.25	0	0.68	0.35	15.19	1.973368529
12	25	2003	88.75	26.38	62	28.21	7.03	0	0.97	0.36	15.08	2.567306461
12	26	2003	88.75	26.38	62	26.71	7.87	0	1.18	0.48	14.82	2.904956313
12	27	2003	88.75	26.38	62	28.18	6.86	0	0.84	0.52	14.74	2.338857313
12	28	2003	88.75	26.38	62	17.56	10.29	6.72	1.29	0.75	0.84	2.973785208
12	29	2003	88.75	26.38	62	20.37	10.6	0.06	1.39	0.84	12.57	2.987987132
12	30	2003	88.75	26.38	62	23.79	7.67	0	0.91	0.75	14.37	2.319904792
12	31	2003	88.75	26.38	62	24.55	9.24	0	1.29	0.62	14.72	2.997756937
1	1	2004	88.75	26.38	62	24.46	8.08	0	1.43	0.5	15.01	3.220524633
1	2	2004	88.75	26.38	62	24.6	8.48	0	1.32	0.54	15.1	3.051309855
1	3	2004	88.75	26.38	62	24.23	6.63	0	0.89	0.58	15.12	2.303851925
1	4	2004	88.75	26.38	62	24.57	6.34	0	0.95	0.55	15.21	2.433943532
1	5	2004	88.75	26.38	62	25.6	6.18	0	0.64	0.54	15.26	1.890444221
1	6	2004	88.75	26.38	62	26.97	9.61	0	0.74	0.48	13.69	2.156865837
1	7	2004	88.75	26.38	62	27.52	7.49	0	0.75	0.45	15.31	2.170432332
1	8	2004	88.75	26.38	62	28.33	10.36	0	1.41	0.36	15.15	3.475962793
1	9	2004	88.75	26.38	62	25.76	6.81	0	0.98	0.38	15.57	2.565217372
1	10	2004	88.75	26.38	62	26.47	6.32	0	0.91	0.46	15.54	2.492296539
1	11	2004	88.75	26.38	62	27.7	8.7	0	0.89	0.48	15.49	2.490879359
1	12	2004	88.75	26.38	62	28.28	12.35	0	2.1	0.39	15.02	4.71835664
1	13	2004	88.75	26.38	62	28.42	10.05	0	1.07	0.42	15.46	2.888553072
1	14	2004	88.75	26.38	62	26.63	12.32	0	1.73	0.37	15.27	3.972813235
1	15	2004	88.75	26.38	62	26.21	11.28	0	1.96	0.43	15.67	4.318459081
1	16	2004	88.75	26.38	62	27.56	12.64	0	1.94	0.46	15.56	4.425649808
1	17	2004	88.75	26.38	62	27.37	12.54	0	1.47	0.45	15.65	3.611839233
1	18	2004	88.75	26.38	62	27.21	11.95	0	1.4	0.47	15.8	3.491950533
1	19	2004	88.75	26.38	62	29.65	15.37	0	2.29	0.37	15.93	5.23179471
1	20	2004	88.75	26.38	62	29.17	14.55	0	1.88	0.43	15.85	4.507178833
1	21	2004	88.75	26.38	62	29.32	11.43	0	1.21	0.48	15.92	3.315976295
1	22	2004	88.75	26.38	62	27.27	12.58	0	1.45	0.46	15.2	3.664245356
1	23	2004	88.75	26.38	62	18.36	14.06	4.92	1.65	0.63	2.03	3.67436454
1	24	2004	88.75	26.38	62	21.62	14.5	9.27	1.34	0.82	7.47	3.359576482
1	25	2004	88.75	26.38	62	23.75	12.77	0	1.22	0.71	15.33	3.126161231
1	26	2004	88.75	26.38	62	26.72	8.22	0	0.98	0.52	16.47	2.844057848
1	27	2004	88.75	26.38	62	25.81	8.07	0	1.14	0.39	17.03	3.088749237
1	28	2004	88.75	26.38	62	23.27	7.23	0	1.19	0.42	17.23	3.048075586
1	29	2004	88.75	26.38	62	26.78	7.02	0	1.05	0.48	17.11	3.034483637
1	30	2004	88.75	26.38	62	27.43	7.99	0	1.18	0.44	17.22	3.320208992
1	31	2004	88.75	26.38	62	28.46	10.65	0.3	1.9	0.44	12.95	4.737540328
2	1	2004	88.75	26.38	62	28.64	11.2	0.02	1.46	0.43	17.5	3.922140597
2	2	2004	88.75	26.38	62	26.95	9.35	0	1.97	0.38	17.86	4.663850114
2	3	2004	88.75	26.38	62	24.61	11.26	0	2.04	0.43	18	4.568785356
2	4	2004	88.75	26.38	62	25.15	7.79	0	1.25	0.56	17.58	3.399336782
2	5	2004	88.75	26.38	62	27.54	7.28	0	1.41	0.47	17.63	3.868652887
2	6	2004	88.75	26.38	62	28.31	11.94	0	1.7	0.33	17.99	4.407406443
2	7	2004	88.75	26.38	62	26.73	10.21	0	1.88	0.34	18.34	4.589003559
2	8	2004	88.75	26.38	62	29.55	9.27	0	1.18	0.41	18.5	3.615190951
2	9	2004	88.75	26.38	62	31.28	10.63	0	1.31	0.32	18.61	3.9846245
2	10	2004	88.75	26.38	62	31.7	10.46	0	1.23	0.3	18.75	3.872380477
2	11	2004	88.75	26.38	62	32.53	11.09	0	1.29	0.34	18.74	4.075770147
2	12	2004	88.75	26.38	62	32.66	13.74	0	1.52	0.28	18.9	4.524847698
2	13	2004	88.75	26.38	62	34.63	13.69	0	1.62	0.27	18.88	4.924487083
2	14	2004	88.75	26.38	62	33.7	17.03	0	1.89	0.23	19.11	5.343036322
2	15	2004	88.75	26.38	62	33.31	14.62	0	1.86	0.22	19.1	5.30862731
2	16	2004	88.75	26.38	62	31.86	15.09	0	2.27	0.28	19.24	5.94499415
2	17	2004	88.75	26.38	62	32.91	12.83	0	1.24	0.33	19.58	4.104429775
2	18	2004	88.75	26.38	62	34.91	13.78	0	1.27	0.28	19.16	4.308582424
2	19	2004	88.75	26.38	62	32.85	17.21	0	2.76	0.17	19.48	6.956869369
2	20	2004	88.75	26.38	62	30.24	19.93	0	3.26	0.25	17.34	7.50128799
2	21	2004	88.75	26.38	62	33.91	15.39	0	1.88	0.38	19.76	5.566622671
2	22	2004	88.75	26.38	62	33.23	14.32	0	1.5	0.35	19.79	4.777047626
2	23	2004	88.75	26.38	62	34.3	17.03	0	2.3	0.34	20	6.43942828
2	24	2004	88.75	26.38	62	34.5	14.74	0	2.01	0.38	20.1	5.970118176
2	25	2004	88.75	26.38	62	34.87	16.65	0	1.57	0.36	20.31	5.09559165
2	26	2004	88.75	26.38	62	36.37	14.51	0	1.19	0.36	20.46	4.429783077
2	27	2004	88.75	26.38	62	36.15	16.3	0	1.25	0.36	20.49	4.541376532
2	28	2004	88.75	26.38	62	36.39	16.36	0	1.41	0.34	20.64	4.945340724
2	29	2004	88.75	26.38	62	34.99	16.03	0	1.99	0.22	21.56	6.059775217
3	1	2004	88.75	26.38	62	33.57	11.32	0	1.38	0.22	22.02	4.79692576
3	2	2004	88.75	26.38	62	33.5	11.69	0	1.45	0.22	22.15	4.956040794
3	3	2004	88.75	26.38	62	33.01	14.71	0	1.8	0.21	22.21	5.583964724
3	4	2004	88.75	26.38	62	35.67	15.98	0	1.77	0.22	22.11	5.785493895
3	5	2004	88.75	26.38	62	35.59	15.7	0	1.67	0.21	22.31	5.597639974
3	6	2004	88.75	26.38	62	35.95	15.51	0	1.97	0.18	22.22	6.280898614
3	7	2004	88.75	26.38	62	37.77	16.89	0	2.56	0.12	22.52	7.680572912
3	8	2004	88.75	26.38	62	33.64	19.22	0	3.28	0.18	21.98	8.363047441
3	9	2004	88.75	26.38	62	39.8	18.56	0	1.62	0.19	22.38	5.891757576
3	10	2004	88.75	26.38	62	30.6	17.63	0	2.02	0.22	7.96	5.696196184
3	11	2004	88.75	26.38	62	33.88	13.76	0	1.67	0.32	22.19	5.633717915
3	12	2004	88.75	26.38	62	38.23	20.48	0	1.78	0.29	20.53	6.165646741
3	13	2004	88.75	26.38	62	39.61	21.17	0	1.95	0.3	22.17	6.703102985
3	14	2004	88.75	26.38	62	41.14	22.56	0	2.19	0.29	22.32	7.398524829
3	15	2004	88.75	26.38	62	42.74	22.98	0	1.67	0.27	22.73	6.320356134
3	16	2004	88.75	26.38	62	43.77	24.05	0	1.78	0.17	23.08	6.641188041
3	17	2004	88.75	26.38	62	40.74	23.77	0	2.5	0.2	23.07	8.067332024
3	18	2004	88.75	26.38	62	43.95	24.71	0	1.83	0.24	22.36	6.843780763
3	19	2004	88.75	26.38	62	37.98	26.84	0	2.64	0.32	11.87	8.014079032
3	20	2004	88.75	26.38	62	35.02	24.83	0.06	3.74	0.51	21	9.723453222
3	21	2004	88.75	26.38	62	36.12	23.99	0.14	3.03	0.48	21.94	8.667881991
3	22	2004	88.75	26.38	62	32.74	24.64	1.55	3.29	0.57	17.06	8.623554506
3	23	2004	88.75	26.38	62	36.2	24.37	0.02	3.38	0.52	18.73	9.290412579
3	24	2004	88.75	26.38	62	38.12	24.26	0	2.89	0.46	23.28	8.752996003
3	25	2004	88.75	26.38	62	40.43	22.26	0	2.52	0.33	24.09	8.336716214
3	26	2004	88.75	26.38	62	44.06	23.66	0	1.94	0.23	24.39	7.376862452
3	27	2004	88.75	26.38	62	42.74	23.61	0	2.43	0.2	24.52	8.414522418
3	28	2004	88.75	26.38	62	42.89	19.53	0	1.93	0.14	25.15	7.404843018
3	29	2004	88.75	26.38	62	44.09	19.91	0	1.91	0.11	25.73	7.492272257
3	30	2004	88.75	26.38	62	43.64	21.89	0	2.21	0.09	25.59	8.102986289
3	31	2004	88.75	26.38	62	43.06	20.62	0	2.22	0.09	25.91	8.133214847
4	1	2004	88.75	26.38	62	39.04	23.04	0	3.18	0.15	25.06	9.569028017
4	2	2004	88.75	26.38	62	39.76	23.84	0	3.02	0.26	19.76	9.300166994
4	3	2004	88.75	26.38	62	35.47	22.59	0.93	3.03	0.42	21.84	8.772032829
4	4	2004	88.75	26.38	62	34.71	22.5	1.11	2.98	0.49	21.62	8.593016613
4	5	2004	88.75	26.38	62	41.15	21.93	1.46	2.43	0.48	18.66	8.338097435
4	6	2004	88.75	26.38	62	39.82	23.39	3.76	2.64	0.47	15.75	8.513398333
4	7	2004	88.75	26.38	62	40.54	24.31	1.62	2.46	0.4	20.14	8.350016915
4	8	2004	88.75	26.38	62	38.16	22.66	1.39	1.88	0.41	17.36	6.773880687
4	9	2004	88.75	26.38	62	33.71	20.95	15.7	2.51	0.62	20.51	7.649919748
4	10	2004	88.75	26.38	62	32.12	20.43	1.36	2.89	0.63	22.6	8.165660154
4	11	2004	88.75	26.38	62	31.28	22.08	0.42	2.69	0.62	17.85	7.618506416
4	12	2004	88.75	26.38	62	33.09	22.78	5.05	3.73	0.66	18.72	9.574925333
4	13	2004	88.75	26.38	62	34.92	21.92	0	3.67	0.53	25.56	10.00279431
4	14	2004	88.75	26.38	62	33.3	24.5	0.38	4.44	0.56	25.1	10.97906786
4	15	2004	88.75	26.38	62	38.69	23.1	0.02	3.72	0.51	19.27	10.59239614
4	16	2004	88.75	26.38	62	36.58	24.68	0	3.76	0.46	24.91	10.51074409
4	17	2004	88.75	26.38	62	37.07	25.57	3.42	3.44	0.52	19.05	9.88233452
4	18	2004	88.75	26.38	62	33.4	23.55	3.32	4.11	0.61	23.4	10.45467679
4	19	2004	88.75	26.38	62	30.03	22.51	0.3	3.85	0.55	17.9	9.276878179
4	20	2004	88.75	26.38	62	35.91	22.48	0.04	2.47	0.44	20.87	7.980403957
4	21	2004	88.75	26.38	62	36.31	23.41	0.83	2.46	0.48	18.17	7.926379198
4	22	2004	88.75	26.38	62	34.44	23.25	9.71	2.47	0.61	24.11	7.991906433
4	23	2004	88.75	26.38	62	34.34	24.03	2.21	2.92	0.63	25.53	8.866244555
4	24	2004	88.75	26.38	62	33.35	22.28	23.14	2.42	0.63	23.58	7.759677612
4	25	2004	88.75	26.38	62	37.74	21.77	1.86	1.52	0.52	22.84	6.354674447
4	26	2004	88.75	26.38	62	40.06	22.8	1.22	1.57	0.43	24.02	6.694209253
4	27	2004	88.75	26.38	62	37.11	22.78	3.19	2.6	0.45	23.97	8.56971314
4	28	2004	88.75	26.38	62	39.34	24.65	5.21	1.58	0.42	19.18	6.464271624
4	29	2004	88.75	26.38	62	28.78	23.6	6.79	1.58	0.67	6.43	5.087229529
4	30	2004	88.75	26.38	62	38.23	21.66	0	1.65	0.49	26.88	6.907824737
5	1	2004	88.75	26.38	62	38.98	24.08	0	1.97	0.38	27.2	7.655796325
5	2	2004	88.75	26.38	62	40.99	23.34	0	2.04	0.2	28.49	8.026718598
5	3	2004	88.75	26.38	62	40.61	19.32	0	1.43	0.17	29.34	6.692918028
5	4	2004	88.75	26.38	62	41.23	21.47	0	2.22	0.2	28.78	8.526108257
5	5	2004	88.75	26.38	62	40.76	22.56	0	2.53	0.19	28.39	9.103048843
5	6	2004	88.75	26.38	62	40.07	24.15	0	2.83	0.22	28.11	9.613829192
5	7	2004	88.75	26.38	62	41.03	26.12	0	2.68	0.28	28.01	9.441844541
5	8	2004	88.75	26.38	62	42.36	26.71	0	2.76	0.29	25.03	9.682210217
5	9	2004	88.75	26.38	62	41.25	30.17	0	3.45	0.28	18.58	10.7669548
5	10	2004	88.75	26.38	62	40.2	29.68	0.55	4.16	0.37	24.17	12.15155359
5	11	2004	88.75	26.38	62	42.3	26.87	0.16	3.66	0.44	26.37	11.62524602
5	12	2004	88.75	26.38	62	38.15	27.97	0	3.86	0.49	26.75	11.34781776
5	13	2004	88.75	26.38	62	36.8	27.2	3.37	3.55	0.62	24.45	10.49922853
5	14	2004	88.75	26.38	62	38.43	25.32	2.71	3.31	0.61	20.87	10.11083308
5	15	2004	88.75	26.38	62	42.58	26.28	0.22	3.04	0.53	23.45	10.33902659
5	16	2004	88.75	26.38	62	36.25	26.75	2.07	3.58	0.63	24.6	10.47487597
5	17	2004	88.75	26.38	62	39.23	26.49	0.66	2.63	0.54	22.57	9.006623032
5	18	2004	88.75	26.38	62	38.57	26.37	2.2	1.42	0.56	18.06	6.117311673
5	19	2004	88.75	26.38	62	36.04	25.3	11.33	2.78	0.7	25.83	9.066330486
5	20	2004	88.75	26.38	62	35.83	24.07	4.74	1.88	0.64	19.7	6.97979218
5	21	2004	88.75	26.38	62	31.15	24.61	2.3	2.31	0.71	9.87	6.871956129
5	22	2004	88.75	26.38	62	37.19	22.87	3.29	2.1	0.61	24	7.770609525
5	23	2004	88.75	26.38	62	28.21	23.05	10.9	2.21	0.79	13.18	6.537914243
5	24	2004	88.75	26.38	62	35.5	22.1	0	2.16	0.58	26.85	7.852442316
5	25	2004	88.75	26.38	62	38.61	25.52	1.01	2.21	0.53	21.45	8.039223166
5	26	2004	88.75	26.38	62	37.11	23.35	5.09	2.28	0.62	26.36	8.257716385
5	27	2004	88.75	26.38	62	33.69	23.94	10.62	2.24	0.7	17.37	7.373581909
5	28	2004	88.75	26.38	62	40.58	25.43	0	1.43	0.5	22.33	6.511924464
5	29	2004	88.75	26.38	62	41.23	26.52	0.1	1.67	0.44	22.69	7.136207356
5	30	2004	88.75	26.38	62	36.8	25.65	0.44	2.92	0.61	20.89	9.217045049
5	31	2004	88.75	26.38	62	35.9	24.88	1.89	2.44	0.7	21.82	8.244469774
6	1	2004	88.75	26.38	62	29.97	24.66	35.42	2.15	0.83	5.17	6.230742117
6	2	2004	88.75	26.38	62	34.34	23.99	7.87	2.23	0.69	19.22	7.52948255
6	3	2004	88.75	26.38	62	37.31	24.79	0	2.27	0.56	26.85	8.309175076
6	4	2004	88.75	26.38	62	34.7	25.48	2.26	2.48	0.66	14.76	7.848760648
6	5	2004	88.75	26.38	62	37.77	23.93	0	2.05	0.55	27.78	7.954099072
6	6	2004	88.75	26.38	62	36.37	24.43	6.75	2.35	0.67	26.88	8.382834141
6	7	2004	88.75	26.38	62	38.8	25.23	1.76	1.43	0.59	26.15	6.618690815
6	8	2004	88.75	26.38	62	36.74	25.35	15.8	2.21	0.74	21.84	7.909470503
6	9	2004	88.75	26.38	62	37.57	25.13	19.92	2.44	0.66	21.37	8.424038373
6	10	2004	88.75	26.38	62	36.95	26.04	5.06	2.47	0.65	22.31	8.476504884
6	11	2004	88.75	26.38	62	40.86	26.44	0	2.37	0.52	27.66	8.949743473
6	12	2004	88.75	26.38	62	35.6	27.91	5.12	2.68	0.64	25.99	8.969047013
6	13	2004	88.75	26.38	62	34.93	25.49	14.74	3.49	0.75	18.18	9.834897154
6	14	2004	88.75	26.38	62	30.06	24.57	30.46	2.61	0.81	5.75	7.068757267
6	15	2004	88.75	26.38	62	35.11	24.63	7.44	2.59	0.71	20.26	8.364122781
6	16	2004	88.75	26.38	62	37.68	26.44	9.22	1.52	0.73	22.53	6.58543285
6	17	2004	88.75	26.38	62	38.08	27	9.8	1.28	0.79	18.73	5.869693235
6	18	2004	88.75	26.38	62	32.08	26.28	159.15	2.13	0.85	15.62	7.03041849
6	19	2004	88.75	26.38	62	35.74	25.6	3.13	2.35	0.75	23.7	8.188886086
6	20	2004	88.75	26.38	62	28.16	25.83	24.39	3.27	0.91	5.47	7.983899498
6	21	2004	88.75	26.38	62	27.97	25.79	26.75	3.23	0.88	4.76	7.864328495
6	22	2004	88.75	26.38	62	32.42	25.7	32.79	0.88	0.84	15.17	4.471875796
6	23	2004	88.75	26.38	62	34.14	25.99	10.7	1.66	0.8	24.64	6.758645547
6	24	2004	88.75	26.38	62	37.22	25.35	3.35	1.97	0.69	22.77	7.512234152
6	25	2004	88.75	26.38	62	35.12	26.17	8.42	1.84	0.74	25.13	7.213862683
6	26	2004	88.75	26.38	62	35.25	26.3	4.63	1.49	0.76	27.01	6.605503252
6	27	2004	88.75	26.38	62	37.63	25.79	32.07	1.91	0.76	25.2	7.558601535
6	28	2004	88.75	26.38	62	36.89	26.75	25.72	1.96	0.76	26.58	7.68239094
6	29	2004	88.75	26.38	62	34.63	27.23	10.88	2.14	0.8	26.17	7.849963914
6	30	2004	88.75	26.38	62	37.39	26.54	9.55	1.75	0.79	25.74	7.233592262
7	1	2004	88.75	26.38	62	29.91	26.15	126.11	1.58	0.91	4.95	5.207515956
7	2	2004	88.75	26.38	62	37.06	25.65	3.66	1.76	0.7	27.02	7.273155336
7	3	2004	88.75	26.38	62	36.08	26.8	3.27	1.85	0.69	26.55	7.37213352
7	4	2004	88.75	26.38	62	35.77	27.8	1.18	2.37	0.7	25.69	8.36426844
7	5	2004	88.75	26.38	62	35.07	27.11	14.89	1.63	0.79	26.55	6.861178605
7	6	2004	88.75	26.38	62	32.98	26.85	26.36	1.41	0.86	22.36	6.054629656
7	7	2004	88.75	26.38	62	31.25	26.6	152.16	2.01	0.92	13.95	6.647832932
7	8	2004	88.75	26.38	62	32.15	24.96	84.55	2.59	0.92	16.79	7.850850034
7	9	2004	88.75	26.38	62	27.84	24.15	70.97	1.12	0.91	9.27	4.36509345
7	10	2004	88.75	26.38	62	28.84	24.96	14.07	1.04	0.92	5.94	4.072567096
7	11	2004	88.75	26.38	62	30.43	24.87	30.38	1.5	0.9	16.93	5.718653576
7	12	2004	88.75	26.38	62	29.47	23.78	18.93	2.39	0.86	19.99	7.357312118
7	13	2004	88.75	26.38	62	31.9	24.21	3.06	1.73	0.82	26.06	6.739643569
7	14	2004	88.75	26.38	62	31.38	26.05	34.2	1.64	0.88	14.27	5.931547958
7	15	2004	88.75	26.38	62	26.32	25.1	51.34	2.11	0.94	1.32	5.667140168
7	16	2004	88.75	26.38	62	30.31	24.71	8.57	2.84	0.9	16.47	8.025152775
7	17	2004	88.75	26.38	62	30.96	25.93	42.5	1.13	0.92	11.9	4.729243078
7	18	2004	88.75	26.38	62	31.65	26.22	69.4	1.83	0.91	21.26	6.696083616
7	19	2004	88.75	26.38	62	31.91	26.07	17.19	1.64	0.87	23.22	6.442413257
7	20	2004	88.75	26.38	62	33.11	26.6	5.58	1.46	0.85	26.52	6.336718165
7	21	2004	88.75	26.38	62	30.69	26.01	10.07	2.13	0.87	24.46	7.327701734
7	22	2004	88.75	26.38	62	35.6	25.11	2.5	1.28	0.75	26.03	6.021543189
7	23	2004	88.75	26.38	62	28.19	24.94	62.05	1.77	0.91	1.1	5.174654665
7	24	2004	88.75	26.38	62	33.52	24.81	0.98	1.7	0.78	21.3	6.5044964
7	25	2004	88.75	26.38	62	32.43	26.7	4.33	1.45	0.81	24.1	6.122164126
7	26	2004	88.75	26.38	62	34.64	26.86	2.94	0.96	0.77	26.18	5.269144812
7	27	2004	88.75	26.38	62	32.98	26.6	38.33	1.49	0.84	15.92	5.794414552
7	28	2004	88.75	26.38	62	32.28	26.31	6.68	1.93	0.8	25.52	7.098567225
7	29	2004	88.75	26.38	62	31.8	26.05	12.64	2.36	0.84	23.28	7.723749135
7	30	2004	88.75	26.38	62	32.23	25.6	4.51	2.38	0.82	23.1	7.763034952
7	31	2004	88.75	26.38	62	32.58	25.82	0.78	1.97	0.81	25.64	7.168087958
8	1	2004	88.75	26.38	62	33.12	26.06	3.83	1.93	0.81	25.2	7.109312676
8	2	2004	88.75	26.38	62	36.56	26.27	0.39	1.11	0.75	25.45	5.589494948
8	3	2004	88.75	26.38	62	34.37	28.4	4.05	1.46	0.77	25.16	6.262777754
8	4	2004	88.75	26.38	62	33.17	26.45	12.18	1.92	0.83	23.9	7.020577872
8	5	2004	88.75	26.38	62	33.27	25.6	1.67	2.5	0.79	24.89	8.117499333
8	6	2004	88.75	26.38	62	32.99	26.87	4.58	2.1	0.8	25.18	7.407009998
8	7	2004	88.75	26.38	62	33.35	27.31	2.58	2.49	0.8	22.27	8.03673236
8	8	2004	88.75	26.38	62	31.68	26.56	5.49	2.32	0.8	22.52	7.558464992
8	9	2004	88.75	26.38	62	33.95	26.2	1.06	2.44	0.76	23.68	8.003959653
8	10	2004	88.75	26.38	62	34.96	26.36	0.86	2.09	0.75	25.38	7.495914909
8	11	2004	88.75	26.38	62	32.44	27.54	0.56	2.15	0.8	14.52	6.959736023
8	12	2004	88.75	26.38	62	32.87	27.03	13.05	2.18	0.81	16.28	7.103344096
8	13	2004	88.75	26.38	62	34.42	26.05	7.38	2.47	0.79	24.67	8.10920723
8	14	2004	88.75	26.38	62	35.52	26.56	1.92	2.14	0.75	25.35	7.602618537
8	15	2004	88.75	26.38	62	34.82	26.56	0.25	2.11	0.71	23.53	7.394353353
8	16	2004	88.75	26.38	62	34.43	27.54	3.28	1.97	0.71	24.91	7.156555677
8	17	2004	88.75	26.38	62	35.71	27.43	0.76	1.63	0.71	24.77	6.516598101
8	18	2004	88.75	26.38	62	35.13	28.19	5.78	1.35	0.72	24.51	5.867018232
8	19	2004	88.75	26.38	62	36.67	27.62	5.39	1.19	0.72	22.39	5.471412598
8	20	2004	88.75	26.38	62	31.96	27.29	21.9	2.55	0.83	19.71	7.804294432
8	21	2004	88.75	26.38	62	34.92	26.45	1.88	1.97	0.72	24.5	7.09379114
8	22	2004	88.75	26.38	62	35.6	27.35	0.1	1.88	0.7	20.38	6.803313146
8	23	2004	88.75	26.38	62	36.07	28.15	4.21	1.3	0.7	24.36	5.72089136
8	24	2004	88.75	26.38	62	33.52	27.52	12.84	1.55	0.83	17.66	5.868539135
8	25	2004	88.75	26.38	62	32.44	26.96	16.94	1.22	0.86	19.3	5.164625087
8	26	2004	88.75	26.38	62	30.14	26.4	14.26	1.18	0.91	3.44	4.273751585
8	27	2004	88.75	26.38	62	32.27	25.6	10.22	1.31	0.87	23.28	5.464483202
8	28	2004	88.75	26.38	62	33.34	26.96	5.83	0.92	0.84	21.6	4.594360055
8	29	2004	88.75	26.38	62	32.79	26.66	9.66	1.5	0.85	22.91	5.855117964
8	30	2004	88.75	26.38	62	31.42	26.61	11.95	1.78	0.9	18.51	6.157592092
8	31	2004	88.75	26.38	62	30.23	26.31	8.36	1.46	0.91	16.21	5.352538594
9	1	2004	88.75	26.38	62	31.57	26.41	6.89	1.17	0.9	17.47	4.859378764
9	2	2004	88.75	26.38	62	31.89	26.48	9.65	1.53	0.89	22.12	5.782005336
9	3	2004	88.75	26.38	62	31.65	26.2	1.82	1.56	0.87	21.85	5.796677554
9	4	2004	88.75	26.38	62	32.44	26.88	5.83	1.27	0.88	20.61	5.191617323
9	5	2004	88.75	26.38	62	32.16	27.05	19.82	1.24	0.89	21.6	5.139731075
9	6	2004	88.75	26.38	62	33.52	26.16	7.66	1.19	0.85	23	5.101330069
9	7	2004	88.75	26.38	62	32.81	26.63	22.53	1.09	0.88	18.63	4.701140653
9	8	2004	88.75	26.38	62	29.16	26.58	14.19	1.53	0.92	7.82	5.065280811
9	9	2004	88.75	26.38	62	28.52	23.65	68.42	2.06	0.94	2.33	5.677291882
9	10	2004	88.75	26.38	62	30.09	23.41	0.34	1.51	0.84	10.75	5.060119462
9	11	2004	88.75	26.38	62	32.58	25.18	4.98	2	0.77	20.26	6.505402589
9	12	2004	88.75	26.38	62	28.51	24.13	2.75	2.65	0.8	10.84	6.966767416
9	13	2004	88.75	26.38	62	31.24	23.95	0	2.91	0.72	19.18	7.886183998
9	14	2004	88.75	26.38	62	25.45	22.77	15.13	2.45	0.8	1.84	5.993700628
9	15	2004	88.75	26.38	62	30.73	22.21	2.05	1.54	0.74	9.77	5.057357237
9	16	2004	88.75	26.38	62	28.98	22.75	0.52	1.76	0.78	4.97	5.212537688
9	17	2004	88.75	26.38	62	30.11	23.72	9.72	1.93	0.86	14	5.892224321
9	18	2004	88.75	26.38	62	33.11	24.73	0	1.74	0.76	20.79	5.913780024
9	19	2004	88.75	26.38	62	30.28	24.54	2.51	2.01	0.82	18.83	6.173585017
9	20	2004	88.75	26.38	62	34.7	24.61	0.48	1.17	0.73	20.04	4.734236598
9	21	2004	88.75	26.38	62	34.19	24.3	1.85	1.06	0.77	21.46	4.478959725
9	22	2004	88.75	26.38	62	34.47	24.65	2.42	0.78	0.79	21.46	3.82492434
9	23	2004	88.75	26.38	62	33.24	24.31	7.25	1.07	0.81	21.96	4.435602011
9	24	2004	88.75	26.38	62	32.01	25.33	22.32	1.47	0.87	20.03	5.187818709
9	25	2004	88.75	26.38	62	32.63	25.43	7.48	1.26	0.85	20.45	4.761694755
9	26	2004	88.75	26.38	62	34.39	24.56	5.02	1.03	0.82	20.08	4.28789029
9	27	2004	88.75	26.38	62	33.14	25.19	3.13	1.2	0.84	19.82	4.595425678
9	28	2004	88.75	26.38	62	32.87	24.66	20.84	1.46	0.87	19.18	5.103393638
9	29	2004	88.75	26.38	62	29.48	24.9	200.17	1.87	0.93	9.44	5.545649373
9	30	2004	88.75	26.38	62	33.03	24.71	2.26	0.79	0.82	19.17	3.593364943
10	1	2004	88.75	26.38	62	34.06	25.15	0.08	1.21	0.74	20.31	4.553395388
10	2	2004	88.75	26.38	62	34.19	24.63	0.87	1.44	0.73	20.5	5.035702383
10	3	2004	88.75	26.38	62	33.39	24.75	13.6	1.34	0.81	20.36	4.766738778
10	4	2004	88.75	26.38	62	33.09	23.38	10.74	1.23	0.81	20.2	4.486100045
10	5	2004	88.75	26.38	62	26.16	23.73	7.07	2.28	0.91	3.89	5.831768547
10	6	2004	88.75	26.38	62	24.77	22.32	125.43	2.69	0.96	0.89	6.200337323
10	7	2004	88.75	26.38	62	22.19	20.85	166.97	6.05	0.95	0.7	9.443247992
10	8	2004	88.75	26.38	62	23.13	20.79	18.51	1.27	0.94	1.46	3.728305871
10	9	2004	88.75	26.38	62	28.53	18.97	1.73	0.99	0.88	20.12	3.674919578
10	10	2004	88.75	26.38	62	30.55	22.31	0.15	1.05	0.87	17.21	3.841032125
10	11	2004	88.75	26.38	62	31.32	23.27	0	0.92	0.84	16.75	3.567236684
10	12	2004	88.75	26.38	62	31.49	22.38	2.98	0.95	0.85	19.78	3.617668635
10	13	2004	88.75	26.38	62	32.26	21.21	0.36	0.91	0.84	19.84	3.528852201
10	14	2004	88.75	26.38	62	29.93	22.17	0.31	1	0.84	14.19	3.61895089
10	15	2004	88.75	26.38	62	29.75	22.03	0	0.91	0.73	11.61	3.398882139
10	16	2004	88.75	26.38	62	30.64	19.99	0	0.86	0.78	19.91	3.28783701
10	17	2004	88.75	26.38	62	30.13	19.31	0	0.95	0.76	19.75	3.436588837
10	18	2004	88.75	26.38	62	31.76	18.45	0	0.9	0.75	19.71	3.362245699
10	19	2004	88.75	26.38	62	32.28	19.41	0	0.71	0.78	19.48	2.921880338
10	20	2004	88.75	26.38	62	32.54	19.52	0	0.98	0.78	19.33	3.509735716
10	21	2004	88.75	26.38	62	32.18	19.96	0	1.11	0.77	19.03	3.750380353
10	22	2004	88.75	26.38	62	31.43	19.61	0	1.05	0.79	18.89	3.570663014
10	23	2004	88.75	26.38	62	30.75	20.41	0	1.63	0.72	18.93	4.680348393
10	24	2004	88.75	26.38	62	30.7	18.95	0	1.42	0.65	18.49	4.236845899
10	25	2004	88.75	26.38	62	32.52	19.86	0	1.41	0.61	18.65	4.281929942
10	26	2004	88.75	26.38	62	30.5	19.33	0	1.85	0.59	18.21	4.996988658
10	27	2004	88.75	26.38	62	29.6	18.8	0	1.31	0.65	16.49	3.915077253
10	28	2004	88.75	26.38	62	29.41	18.33	0	1.66	0.66	18.18	4.524963626
10	29	2004	88.75	26.38	62	29.36	18.67	0	1.39	0.69	18.17	3.991212994
10	30	2004	88.75	26.38	62	30.24	17.79	0	1.33	0.68	18.02	3.897657971
10	31	2004	88.75	26.38	62	31.61	17.11	0	1.04	0.67	18.14	3.339729402
11	1	2004	88.75	26.38	62	30.19	16.24	0	0.92	0.68	18.13	3.013298435
11	2	2004	88.75	26.38	62	31.41	15.24	0	0.98	0.63	18.04	3.171496255
11	3	2004	88.75	26.38	62	31.16	15.25	0	0.84	0.7	17.89	2.842996596
11	4	2004	88.75	26.38	62	30.01	17.36	0	1.38	0.67	17.53	3.875217334
11	5	2004	88.75	26.38	62	29.46	16.67	0	1.69	0.61	17.27	4.409283207
11	6	2004	88.75	26.38	62	31.58	17.34	0	1.22	0.58	17.13	3.585690627
11	7	2004	88.75	26.38	62	30.27	16.75	0	1.55	0.64	17.18	4.161506442
11	8	2004	88.75	26.38	62	30.28	18.12	0	1.48	0.61	17.16	3.995009002
11	9	2004	88.75	26.38	62	30.79	16.84	0	1.23	0.63	17.15	3.508265902
11	10	2004	88.75	26.38	62	29.75	15.35	0	0.94	0.61	17.09	2.852412885
11	11	2004	88.75	26.38	62	30.95	15.39	0	1.16	0.59	16.9	3.345997745
11	12	2004	88.75	26.38	62	30.52	15.88	0	1.23	0.57	16.86	3.440780847
11	13	2004	88.75	26.38	62	30.59	16.5	0	1.21	0.59	16.48	3.390767785
11	14	2004	88.75	26.38	62	30.67	16.56	0	1.15	0.59	16.44	3.249915021
11	15	2004	88.75	26.38	62	28.83	16.35	0	1.67	0.63	16.16	4.15702599
11	16	2004	88.75	26.38	62	31.09	17.01	0	1.09	0.65	16.12	3.114698202
11	17	2004	88.75	26.38	62	30.05	16.57	0	1.47	0.62	16.07	3.821131872
11	18	2004	88.75	26.38	62	30.82	15.88	0	1.06	0.61	15.78	3.023292784
11	19	2004	88.75	26.38	62	31.29	17.54	0.18	1.15	0.61	14.84	3.239701566
11	20	2004	88.75	26.38	62	29.04	18.22	0.02	1.74	0.71	15.47	4.243985006
11	21	2004	88.75	26.38	62	29.23	17.37	0	1.68	0.63	15.64	4.113970169
11	22	2004	88.75	26.38	62	29.16	17.83	0	2.41	0.49	15.43	5.374578713
11	23	2004	88.75	26.38	62	29.4	17.19	0	2.21	0.48	15.47	5.036435043
11	24	2004	88.75	26.38	62	28.52	17.95	0	2.39	0.5	15.36	5.257425577
11	25	2004	88.75	26.38	62	28.03	17.71	0	2.49	0.53	15.37	5.358697162
11	26	2004	88.75	26.38	62	29.5	17.94	0	2.83	0.47	15.14	6.046077864
11	27	2004	88.75	26.38	62	30.01	17.32	0	2.42	0.41	15.35	5.394817985
11	28	2004	88.75	26.38	62	29.16	17.11	0	2.5	0.37	15.05	5.439965233
11	29	2004	88.75	26.38	62	29.53	15.29	0	1.72	0.38	15.54	4.078266335
11	30	2004	88.75	26.38	62	28.16	13.41	0	1.59	0.46	15.39	3.761191165
12	1	2004	88.75	26.38	62	28.74	12.77	0	1.73	0.49	15.27	4.058673988
12	2	2004	88.75	26.38	62	29.96	11.74	0	1.55	0.42	15.32	3.81446876
12	3	2004	88.75	26.38	62	29.76	11.57	0	1.3	0.51	15.16	3.321860828
12	4	2004	88.75	26.38	62	28.74	10.84	0	1.09	0.58	15.22	2.850297484
12	5	2004	88.75	26.38	62	29.56	11.75	0	1.02	0.59	15.02	2.733410043
12	6	2004	88.75	26.38	62	29.64	12.12	0	1.47	0.5	14.75	3.628757966
12	7	2004	88.75	26.38	62	28.48	15.83	0	1.99	0.55	14.53	4.466274618
12	8	2004	88.75	26.38	62	29.17	16.28	0	1.91	0.52	14.21	4.387644504
12	9	2004	88.75	26.38	62	29.48	14.13	0	1.16	0.64	14.25	2.995995032
12	10	2004	88.75	26.38	62	28.18	15.02	0	1.66	0.64	14.31	3.860218289
12	11	2004	88.75	26.38	62	29.38	15.59	0	1.53	0.6	14.38	3.682437977
12	12	2004	88.75	26.38	62	30.33	16.03	0	1.65	0.57	14.35	3.965789391
12	13	2004	88.75	26.38	62	30.96	15.12	0	1.47	0.55	14.37	3.657204655
12	14	2004	88.75	26.38	62	30.01	13.14	0	1.22	0.57	14.39	3.120564158
12	15	2004	88.75	26.38	62	30.03	14.8	0	1.55	0.54	14.28	3.755034718
12	16	2004	88.75	26.38	62	27.54	15.44	0	2.02	0.55	14.26	4.412516177
12	17	2004	88.75	26.38	62	30.12	12.31	0	1.12	0.55	14.58	2.914674277
12	18	2004	88.75	26.38	62	29.49	10.75	0	1.32	0.53	14.56	3.307638536
12	19	2004	88.75	26.38	62	29.74	11.69	0	1.05	0.6	14.29	2.779061994
12	20	2004	88.75	26.38	62	27.32	15.48	0.02	1.49	0.54	13.47	3.508321148
12	21	2004	88.75	26.38	62	30.02	18	0.06	1.36	0.46	12.47	3.455276955
12	22	2004	88.75	26.38	62	28	13.87	0	1.93	0.38	14.44	4.274656227
12	23	2004	88.75	26.38	62	29.01	12.01	0	1.25	0.38	14.5	3.113332446
12	24	2004	88.75	26.38	62	28.02	12.51	0	1.43	0.41	13.12	3.467352714
12	25	2004	88.75	26.38	62	26.95	11.31	0	1.61	0.49	14.23	3.680646851
12	26	2004	88.75	26.38	62	25.19	5.88	0	1.14	0.45	15.29	2.75286124
12	27	2004	88.75	26.38	62	25.2	5.2	0	1	0.45	15.02	2.522150654
12	28	2004	88.75	26.38	62	27.67	4.64	0	0.95	0.43	15.16	2.565048818
12	29	2004	88.75	26.38	62	24.41	4.2	0	1.21	0.49	15.05	2.869661045
12	30	2004	88.75	26.38	62	24.77	5.36	0	1.44	0.48	14.68	3.282183668
12	31	2004	88.75	26.38	62	27.1	8.26	0	1.15	0.51	14.35	2.918655623
1	1	2005	88.75	26.38	62	28.74	11.06	0	1.45	0.43	14.33	3.547787526
1	2	2005	88.75	26.38	62	28.46	11.57	0	1.4	0.47	13.82	3.462323921
1	3	2005	88.75	26.38	62	28.27	12.15	0	1.52	0.48	12.11	3.750841797
1	4	2005	88.75	26.38	62	30.12	11.3	0	1.05	0.49	15.02	2.830841239
1	5	2005	88.75	26.38	62	29.56	11.45	0	1.5	0.41	15.09	3.693945719
1	6	2005	88.75	26.38	62	28.95	9.76	0	1.43	0.48	15.19	3.555563177
1	7	2005	88.75	26.38	62	28.59	7.55	0	1.15	0.41	15.34	3.02663005
1	8	2005	88.75	26.38	62	29.98	8.15	0	1.34	0.32	15.56	3.478924068
1	9	2005	88.75	26.38	62	29.07	8.02	0	0.85	0.45	15.4	2.45304266
1	10	2005	88.75	26.38	62	28.34	6.51	0	1.02	0.44	15.42	2.805712485
1	11	2005	88.75	26.38	62	15.52	10.28	1.98	2.02	0.56	2.06	3.713525077
1	12	2005	88.75	26.38	62	25.42	8.29	0	1.47	0.61	15.33	3.453482569
1	13	2005	88.75	26.38	62	25.65	6.84	0	1.42	0.52	15.5	3.400115162
1	14	2005	88.75	26.38	62	25.98	7.97	0	1.17	0.6	15.59	2.992040785
1	15	2005	88.75	26.38	62	26.26	8.35	0	1.47	0.59	15.53	3.547417492
1	16	2005	88.75	26.38	62	28.4	8.52	0	1.2	0.57	15.66	3.21513708
1	17	2005	88.75	26.38	62	27.01	9.98	0	1.5	0.47	11.03	3.787736841
1	18	2005	88.75	26.38	62	24.87	13.96	2.4	1.19	0.56	6.94	3.256011459
1	19	2005	88.75	26.38	62	29.15	9.95	0.05	1.29	0.5	15.74	3.455954178
1	20	2005	88.75	26.38	62	27.45	7.04	0.01	1.16	0.48	16.08	3.142216452
1	21	2005	88.75	26.38	62	27.4	8.49	0	1.14	0.43	16.1	3.094131885
1	22	2005	88.75	26.38	62	28.34	12.47	0.13	1.42	0.38	13.76	3.717825137
1	23	2005	88.75	26.38	62	23.13	12.71	4.65	2.16	0.55	9.17	4.594658989
1	24	2005	88.75	26.38	62	25.32	10.63	0.07	1.07	0.6	16.16	2.900793548
1	25	2005	88.75	26.38	62	25.99	8.6	0	1.48	0.56	16.32	3.675328812
1	26	2005	88.75	26.38	62	26.18	10.32	0	1.64	0.59	16.43	3.966644838
1	27	2005	88.75	26.38	62	28.21	8.81	0	1.18	0.55	16.79	3.31932574
1	28	2005	88.75	26.38	62	26.15	11.18	0	2.03	0.43	11.9	4.682636134
1	29	2005	88.75	26.38	62	27.73	14.74	0	1.87	0.38	14.83	4.553176163
1	30	2005	88.75	26.38	62	28.79	11.92	0	1.23	0.39	12.62	3.546530667
1	31	2005	88.75	26.38	62	27.03	17.06	0.01	1.56	0.3	6.65	4.216790609
2	1	2005	88.75	26.38	62	24.85	16.77	1.41	2.7	0.56	8.9	5.74621813
2	2	2005	88.75	26.38	62	26.16	15.09	0.01	2.58	0.57	17.62	5.550376045
2	3	2005	88.75	26.38	62	27.68	9.48	0	1.5	0.48	17.71	3.978620454
2	4	2005	88.75	26.38	62	28.75	7.12	0	0.88	0.47	17.82	2.919338909
2	5	2005	88.75	26.38	62	30.41	7.97	0	1.17	0.32	17.83	3.603894604
2	6	2005	88.75	26.38	62	31.35	12.13	0	1.84	0.23	17.92	4.922962448
2	7	2005	88.75	26.38	62	32.43	14.01	0	2.32	0.21	17.77	5.912542976
2	8	2005	88.75	26.38	62	31.17	17.56	0	1.42	0.36	16.67	4.129975147
2	9	2005	88.75	26.38	62	33.3	13.38	0	1.21	0.37	18.29	3.871446975
2	10	2005	88.75	26.38	62	31.86	13.63	0	1.6	0.32	18.6	4.583255189
2	11	2005	88.75	26.38	62	34.18	10.53	0	0.85	0.36	18.39	3.205291865
2	12	2005	88.75	26.38	62	33.8	13.1	0	1.26	0.32	18.72	4.081132347
2	13	2005	88.75	26.38	62	32.35	11.19	0	2.38	0.29	19.31	6.181272412
2	14	2005	88.75	26.38	62	30.18	14.08	0	1.75	0.29	19.34	4.806266725
2	15	2005	88.75	26.38	62	31.44	10.32	0	1.69	0.3	18.44	4.885568333
2	16	2005	88.75	26.38	62	24.31	18.76	0.53	1.22	0.34	2.57	3.638359258
2	17	2005	88.75	26.38	62	33.34	14.93	0.05	1.57	0.33	16.5	4.817182319
2	18	2005	88.75	26.38	62	34.09	18.26	0.12	1.33	0.34	15.71	4.362753765
2	19	2005	88.75	26.38	62	35.32	17.35	0	1.82	0.32	18.88	5.494788483
2	20	2005	88.75	26.38	62	35.75	19.62	0	1.63	0.21	18.89	5.092325648
2	21	2005	88.75	26.38	62	36.56	13.83	0	2.78	0.19	19.81	7.655234645
2	22	2005	88.75	26.38	62	27.39	15.9	1.24	2.31	0.34	5.14	5.626912451
2	23	2005	88.75	26.38	62	30.42	14.73	1.05	1.85	0.46	17.63	5.229359763
2	24	2005	88.75	26.38	62	32.09	14.74	0	1.63	0.4	20.18	4.994252719
2	25	2005	88.75	26.38	62	33.64	13.61	0	1.32	0.36	20.49	4.521335275
2	26	2005	88.75	26.38	62	32.59	11.8	0	1.06	0.32	20.91	3.943060197
2	27	2005	88.75	26.38	62	34.06	12.75	0	1.18	0.29	20.89	4.302974685
2	28	2005	88.75	26.38	62	35.65	15.38	0	1.68	0.24	21.13	5.477225629
3	1	2005	88.75	26.38	62	36.59	16.3	0	1.86	0.22	21.2	5.953141549
3	2	2005	88.75	26.38	62	36.36	18.27	0	2.05	0.21	21.34	6.308728926
3	3	2005	88.75	26.38	62	37.41	19.7	0	2.2	0.26	21.23	6.744521807
3	4	2005	88.75	26.38	62	37.74	19.31	0	2.24	0.28	21.29	6.903844662
3	5	2005	88.75	26.38	62	40.33	20.31	0	1.84	0.25	21.41	6.287791509
3	6	2005	88.75	26.38	62	38.24	18.76	0	2.2	0.21	21.82	6.926823075
3	7	2005	88.75	26.38	62	39.19	16.35	0	1.32	0.18	22.39	5.097454806
3	8	2005	88.75	26.38	62	36.92	17.45	0	1.84	0.2	21.84	6.096089963
3	9	2005	88.75	26.38	62	36.49	19.45	0	1.29	0.32	19.65	4.845336086
3	10	2005	88.75	26.38	62	35.4	16.77	0	1.91	0.31	18.19	6.129927218
3	11	2005	88.75	26.38	62	36.13	19.41	0	1.87	0.28	21.85	6.14380222
3	12	2005	88.75	26.38	62	39.37	18.8	0	1.78	0.21	22.74	6.28094358
3	13	2005	88.75	26.38	62	37.93	20.62	0	2.42	0.16	22.62	7.4770585
3	14	2005	88.75	26.38	62	40.22	18.38	0	1.72	0.2	23.07	6.287872544
3	15	2005	88.75	26.38	62	40.78	20.95	0	1.75	0.19	22.85	6.354349894
3	16	2005	88.75	26.38	62	39.27	22.46	0	2.07	0.21	22.75	6.940674451
3	17	2005	88.75	26.38	62	38.06	24.61	0.02	2.22	0.25	15.99	7.111767206
3	18	2005	88.75	26.38	62	35.86	23.97	0.15	2.34	0.35	16.25	7.157422579
3	19	2005	88.75	26.38	62	36.84	22.85	0.63	2.54	0.36	14.79	7.648476019
3	20	2005	88.75	26.38	62	40.97	21.56	0.01	1.9	0.26	20.85	6.838213167
3	21	2005	88.75	26.38	62	38.77	23.35	0	2.26	0.27	23.43	7.43336491
3	22	2005	88.75	26.38	62	39.11	23.37	0.03	3.06	0.24	23.5	9.11925761
3	23	2005	88.75	26.38	62	39.44	24.42	0.11	2.31	0.21	17.15	7.560261388
3	24	2005	88.75	26.38	62	30.97	20.89	0.49	2.39	0.44	15.62	6.755978444
3	25	2005	88.75	26.38	62	32.46	17.04	0	1.29	0.47	17.53	4.864587967
3	26	2005	88.75	26.38	62	37.57	20.07	0	2.36	0.32	22.78	7.647462883
3	27	2005	88.75	26.38	62	36.7	20.31	0	2.87	0.36	22.87	8.533801284
3	28	2005	88.75	26.38	62	31.91	21.95	0	2.88	0.42	14.92	7.745287333
3	29	2005	88.75	26.38	62	39.76	22.24	0	1.96	0.3	23.1	7.074323447
3	30	2005	88.75	26.38	62	39.44	25.37	0.1	2.52	0.33	18.51	8.158374131
3	31	2005	88.75	26.38	62	38.36	23.27	0.4	1.55	0.33	21.84	6.031716801
4	1	2005	88.75	26.38	62	41.82	22.24	0	1.8	0.31	25.07	7.009817996
4	2	2005	88.75	26.38	62	39.65	21.83	0	1.9	0.18	25.98	7.045287238
4	3	2005	88.75	26.38	62	39.67	21.79	0	2.85	0.15	25.47	9.062068299
4	4	2005	88.75	26.38	62	38.97	23.34	0	2.86	0.15	25.3	8.978951357
4	5	2005	88.75	26.38	62	40.39	22.89	0	2.06	0.21	25.57	7.51815791
4	6	2005	88.75	26.38	62	40.75	23.44	0	2.52	0.19	22.23	8.496661617
4	7	2005	88.75	26.38	62	41.59	25.21	0	2.98	0.28	18.76	9.526747452
4	8	2005	88.75	26.38	62	39.56	24.75	0	2.84	0.3	25.39	9.12716551
4	9	2005	88.75	26.38	62	36.02	25.14	0	2.47	0.27	11.25	7.596436125
4	10	2005	88.75	26.38	62	44.88	25.43	0	2.09	0.27	21.4	8.023095264
4	11	2005	88.75	26.38	62	40.12	24.47	0.42	2.1	0.24	26.25	7.692220323
4	12	2005	88.75	26.38	62	39.92	19.34	0	1.59	0.11	27.95	6.633071938
4	13	2005	88.75	26.38	62	40.6	18.81	0	2.05	0.11	27.44	7.776888701
4	14	2005	88.75	26.38	62	41.15	22.25	0	2.39	0.16	26.93	8.527249808
4	15	2005	88.75	26.38	62	42.59	23.56	0	2.57	0.2	26.75	9.10616037
4	16	2005	88.75	26.38	62	43.48	24.8	0	2.39	0.19	26.76	8.790633581
4	17	2005	88.75	26.38	62	42.58	25.05	0	2.26	0.17	26.96	8.392441334
4	18	2005	88.75	26.38	62	44.45	24.58	0	2.29	0.15	27.03	8.700246112
4	19	2005	88.75	26.38	62	40.76	24.38	0	2.67	0.17	23.58	9.021704289
4	20	2005	88.75	26.38	62	43.37	25.31	0	2.51	0.16	25.52	9.057341324
4	21	2005	88.75	26.38	62	44.5	25.07	0	2.47	0.13	27.27	9.160192908
4	22	2005	88.75	26.38	62	44.84	26.39	0	2.53	0.14	27.02	9.316890571
4	23	2005	88.75	26.38	62	42.27	28.19	0.09	2.9	0.22	19.51	9.637169624
4	24	2005	88.75	26.38	62	43.3	28.46	1.21	3.1	0.29	22.21	10.30776785
4	25	2005	88.75	26.38	62	42.43	27.63	0.06	2.44	0.28	23.77	8.800757426
4	26	2005	88.75	26.38	62	45.11	27.81	0	1.84	0.23	27.09	7.714906642
4	27	2005	88.75	26.38	62	38.52	28.55	0.19	3.48	0.24	23.07	10.43901366
4	28	2005	88.75	26.38	62	40.46	27.76	0.02	3.47	0.32	22.42	10.68940592
4	29	2005	88.75	26.38	62	40.04	26.81	0	3.3	0.31	24.16	10.34943849
4	30	2005	88.75	26.38	62	37.82	24.46	9.48	2.47	0.43	18.55	8.210101951
5	1	2005	88.75	26.38	62	39.85	24.22	1.25	1.81	0.3	19.97	7.066669609
5	2	2005	88.75	26.38	62	36.31	26.59	0.01	2.3	0.3	20.42	7.8169261
5	3	2005	88.75	26.38	62	40.71	26.06	0.02	1.61	0.26	21.07	6.714324154
5	4	2005	88.75	26.38	62	36.69	24.3	4.21	1.88	0.39	14.53	6.729376918
5	5	2005	88.75	26.38	62	37.93	24.8	0.19	2.25	0.31	21.56	7.922245407
5	6	2005	88.75	26.38	62	35.72	24.19	0.67	2.08	0.34	14.68	7.060538509
5	7	2005	88.75	26.38	62	34.63	22.09	2.19	1.72	0.48	20.29	6.48174348
5	8	2005	88.75	26.38	62	34.95	22.97	0.03	2.05	0.49	23.46	7.332458014
5	9	2005	88.75	26.38	62	38.95	24.79	0.01	2.25	0.4	23.63	8.158725798
5	10	2005	88.75	26.38	62	42.72	25.67	0	1.77	0.31	25.72	7.511391786
5	11	2005	88.75	26.38	62	42.51	22.91	0	1.96	0.24	28.94	8.116412451
5	12	2005	88.75	26.38	62	39.01	23.76	0	2.94	0.23	28.47	9.736362144
5	13	2005	88.75	26.38	62	42.25	25.07	0	3.35	0.25	27.41	11.0176538
5	14	2005	88.75	26.38	62	42.32	27.21	0	3.33	0.28	28.09	11.00982379
5	15	2005	88.75	26.38	62	41.13	26.64	0.15	3.38	0.3	24.41	10.7981019
5	16	2005	88.75	26.38	62	37.95	25.78	0	3.81	0.4	27.61	11.19958857
5	17	2005	88.75	26.38	62	37.93	23.54	2.76	3.62	0.54	25.43	10.75181211
5	18	2005	88.75	26.38	62	39.34	23.45	3.47	3.46	0.53	26.74	10.77878139
5	19	2005	88.75	26.38	62	37.69	24.43	7.15	3.36	0.56	27.38	10.37112402
5	20	2005	88.75	26.38	62	26.68	21.25	15.02	2.07	0.79	2.5	5.485010716
5	21	2005	88.75	26.38	62	35.53	21.2	6.65	2.7	0.61	26.55	8.811177089
5	22	2005	88.75	26.38	62	34.29	22.74	1.81	3.37	0.63	24.46	9.695396175
5	23	2005	88.75	26.38	62	37.35	23.59	0.3	2.18	0.6	21.4	7.822880367
5	24	2005	88.75	26.38	62	38.6	24.05	3.41	2.45	0.6	23.95	8.643098018
5	25	2005	88.75	26.38	62	35.53	24.26	1.56	2.64	0.65	24.5	8.674063141
5	26	2005	88.75	26.38	62	36.53	24.52	2.36	3.07	0.64	26.6	9.687664312
5	27	2005	88.75	26.38	62	39.14	25.72	6.1	2.74	0.61	24.42	9.334934209
5	28	2005	88.75	26.38	62	39.08	25.2	7.96	3.2	0.56	27.04	10.32649284
5	29	2005	88.75	26.38	62	41.34	27.67	0.3	3.04	0.49	27.03	10.3524062
5	30	2005	88.75	26.38	62	40.4	28.18	0.08	3.27	0.47	26.53	10.66301083
5	31	2005	88.75	26.38	62	42.71	28.38	0.38	2.99	0.41	25.22	10.35559788
6	1	2005	88.75	26.38	62	47	29.61	0.16	2.98	0.37	24.59	10.90435249
6	2	2005	88.75	26.38	62	42.7	30.62	0	3.71	0.38	27.31	11.93315626
6	3	2005	88.75	26.38	62	43.29	30.71	0	4	0.33	26.11	12.55709219
6	4	2005	88.75	26.38	62	38.44	27.26	2.31	3.52	0.45	26.21	10.82307356
6	5	2005	88.75	26.38	62	42.01	25.99	0.31	1.94	0.44	22.21	7.835238067
6	6	2005	88.75	26.38	62	41.36	28.72	0.7	1.8	0.41	19.51	7.315523083
6	7	2005	88.75	26.38	62	40.6	27.08	0.45	1.62	0.51	15.64	6.658275158
6	8	2005	88.75	26.38	62	42.81	26.18	0.16	1.96	0.39	23.55	8.015522882
6	9	2005	88.75	26.38	62	43.24	28.2	0	2.41	0.34	28.09	9.263296716
6	10	2005	88.75	26.38	62	43.98	28.3	0	2.46	0.32	28.3	9.463628859
6	11	2005	88.75	26.38	62	44.39	29.65	0	2.52	0.32	22.04	9.39321355
6	12	2005	88.75	26.38	62	43.3	27.41	1.01	2.85	0.45	24.59	10.14346048
6	13	2005	88.75	26.38	62	42.1	26.75	1.22	2.27	0.48	21.46	8.577518199
6	14	2005	88.75	26.38	62	45.81	28.16	0	1.86	0.43	19.8	7.884850032
6	15	2005	88.75	26.38	62	43.45	28.09	0.64	2.87	0.41	26.04	10.25671524
6	16	2005	88.75	26.38	62	40.83	29.25	1.42	2.89	0.43	20.09	9.715521591
6	17	2005	88.75	26.38	62	47.49	28.71	0.01	1.82	0.39	21.3	7.984248089
6	18	2005	88.75	26.38	62	42.32	27.5	5.69	2.97	0.56	19.43	10.05260473
6	19	2005	88.75	26.38	62	39.61	26.31	0.91	3	0.61	23.82	9.920340009
6	20	2005	88.75	26.38	62	36.17	26.61	15.34	2.44	0.75	14.52	7.958633302
6	21	2005	88.75	26.38	62	37.39	25.34	2.65	2.53	0.66	22.19	8.627259058
[truncated: 3,327 more rows]
