# Supplementary material for: EvatCrop: a novel hybrid quasi-fuzzy artificial neural network (ANN) model for estimation of reference evapotranspiration
Source: PeerJ. 2024 May 31;12:e17437. doi: 10.7717/peerj.17437 (PMC11146332; doi:10.7717/peerj.17437)
Supplement: Supplemental Information 1 [file peerj-12-17437-s001.zip › JAYANTI.csv]

MM	DD	YYYY	Longitude	Latitude	Elevation	Max Temperature	Min Temperature	Precipitation	Wind Speed	Relative Humidity	Solar Radiation	ET0_PM56
1	1	2000	89.69	26.7	233	21.98	8.16	0	2.36	0.52	15.3	4.287076536
1	2	2000	89.69	26.7	233	23.76	7.16	0	2.46	0.52	15.38	4.605262315
1	3	2000	89.69	26.7	233	23.07	6.05	0	1.93	0.49	15.57	3.825667149
1	4	2000	89.69	26.7	233	22.16	7.03	0	2.01	0.5	15.45	3.862001597
1	5	2000	89.69	26.7	233	21.77	6.76	0	1.74	0.55	15.44	3.472695778
1	6	2000	89.69	26.7	233	22.86	6.72	0	2.12	0.46	15.62	4.083729367
1	7	2000	89.69	26.7	233	20.99	4.76	0	2.04	0.38	15.85	3.790390922
1	8	2000	89.69	26.7	233	20.54	3.92	0	1.67	0.51	15.77	3.290800224
1	9	2000	89.69	26.7	233	19.93	2	0	1.69	0.54	15.61	3.274887742
1	10	2000	89.69	26.7	233	20.25	4.69	0	1.91	0.48	15.69	3.593863642
1	11	2000	89.69	26.7	233	21.99	6.37	0	1.96	0.47	15.77	3.832022605
1	12	2000	89.69	26.7	233	22.08	6.08	0	1.87	0.53	15.87	3.730738788
1	13	2000	89.69	26.7	233	18.94	7.09	0	1.62	0.55	5.04	3.340228999
1	14	2000	89.69	26.7	233	22.6	6.85	0	2.27	0.43	15.98	4.323313898
1	15	2000	89.69	26.7	233	22.04	7.11	0	2.36	0.41	16.17	4.385070281
1	16	2000	89.69	26.7	233	22.27	6.01	0	2.45	0.29	16.39	4.512383536
1	17	2000	89.69	26.7	233	20.97	7.29	0	2.13	0.35	16.61	4.010828625
1	18	2000	89.69	26.7	233	21.5	4.61	0	1.57	0.55	16.41	3.334895583
1	19	2000	89.69	26.7	233	22.52	7.63	0	2.04	0.49	16.39	4.080532327
1	20	2000	89.69	26.7	233	21.21	7.79	0	1.78	0.55	16.1	3.643110636
1	21	2000	89.69	26.7	233	20.57	7.37	0	2.08	0.54	16.3	3.979098644
1	22	2000	89.69	26.7	233	21.86	7.81	0	2.08	0.48	16.48	4.112678955
1	23	2000	89.69	26.7	233	21.02	6.4	0	2.39	0.51	15.59	4.410594123
1	24	2000	89.69	26.7	233	20.52	7.69	0	2	0.52	15.44	3.928469515
1	25	2000	89.69	26.7	233	21.52	6.09	0	2.05	0.54	16.81	4.068393276
1	26	2000	89.69	26.7	233	22.3	7.09	0	2.22	0.46	17.18	4.378055402
1	27	2000	89.69	26.7	233	23.48	6.65	0	2.28	0.44	17.16	4.594209701
1	28	2000	89.69	26.7	233	21.53	7.16	0	2.46	0.38	16.09	4.619697658
1	29	2000	89.69	26.7	233	20.48	10.43	0	2.18	0.46	14.62	4.276676332
1	30	2000	89.69	26.7	233	20.03	6.45	0	2.11	0.53	17.72	4.072866896
1	31	2000	89.69	26.7	233	20.59	5.85	0	2.32	0.54	17.59	4.378255503
2	1	2000	89.69	26.7	233	21.74	7.54	0.05	2	0.5	15.82	4.148897405
2	2	2000	89.69	26.7	233	12.13	8.52	17.98	1.39	0.85	1.13	2.702539986
2	3	2000	89.69	26.7	233	19.12	5.52	0	2.31	0.67	17.87	4.254006614
2	4	2000	89.69	26.7	233	20.26	6.46	0	2.1	0.6	17.98	4.164845612
2	5	2000	89.69	26.7	233	22.01	9.57	0	2.32	0.52	18.12	4.671512406
2	6	2000	89.69	26.7	233	20.25	11.07	0.01	2.06	0.54	11.98	4.240706517
2	7	2000	89.69	26.7	233	21.49	8.33	0	1.89	0.56	17.53	4.093977884
2	8	2000	89.69	26.7	233	21.01	8.99	0	2.15	0.54	17.14	4.404045141
2	9	2000	89.69	26.7	233	21.51	8.09	0	2.14	0.47	18.92	4.444015607
2	10	2000	89.69	26.7	233	21.25	5.03	0	2.26	0.39	19.21	4.530486888
2	11	2000	89.69	26.7	233	22.04	7.59	0	2.61	0.4	19.3	5.082140197
2	12	2000	89.69	26.7	233	19.52	7.48	0.91	1.95	0.6	7.19	3.959199161
2	13	2000	89.69	26.7	233	24.37	8.86	0	2.53	0.5	19.31	5.33258889
2	14	2000	89.69	26.7	233	24.64	10.82	0	2.82	0.41	19.54	5.774355695
2	15	2000	89.69	26.7	233	23.84	7.01	0	2.45	0.36	20.1	5.181073983
2	16	2000	89.69	26.7	233	24.69	7.29	0	2.41	0.41	19.93	5.259892534
2	17	2000	89.69	26.7	233	24.66	10.46	0	3.02	0.33	20.19	6.066681071
2	18	2000	89.69	26.7	233	23.88	10.05	0	3.09	0.28	20.81	6.049389345
2	19	2000	89.69	26.7	233	22.35	8.21	0	3.12	0.28	20.91	5.838423664
2	20	2000	89.69	26.7	233	22.48	7.67	0	3.13	0.28	21.22	5.874488971
2	21	2000	89.69	26.7	233	22.63	5.28	0	2.83	0.27	21.09	5.546690965
2	22	2000	89.69	26.7	233	22.94	7.66	0	2.91	0.32	21.12	5.742520944
2	23	2000	89.69	26.7	233	22.96	5.52	0	2.74	0.33	21.41	5.542300194
2	24	2000	89.69	26.7	233	23.67	8.04	0	3.05	0.28	21.71	6.050273502
2	25	2000	89.69	26.7	233	23.49	7.81	0	3.01	0.28	21.98	5.997145599
2	26	2000	89.69	26.7	233	22.28	4.07	0	3.22	0.5	21.8	5.968378186
2	27	2000	89.69	26.7	233	22.58	4.31	0	3.14	0.42	22.1	5.963970581
2	28	2000	89.69	26.7	233	22	7.13	0	2.73	0.3	21.98	5.524817134
2	29	2000	89.69	26.7	233	25.13	9.3	0	2.53	0.35	21.79	5.758041489
3	1	2000	89.69	26.7	233	24.49	11.44	0.06	2.5	0.35	20.26	5.672099961
3	2	2000	89.69	26.7	233	22.93	8.31	0	2.22	0.47	15.68	4.995073006
3	3	2000	89.69	26.7	233	24.56	9.89	0	2.33	0.42	22	5.506372022
3	4	2000	89.69	26.7	233	25.84	13.09	0	2.74	0.39	21.99	6.273217271
3	5	2000	89.69	26.7	233	27.22	13.78	0	2.91	0.31	22.02	6.70434519
3	6	2000	89.69	26.7	233	27.51	14.33	0	2.69	0.3	22.52	6.481750763
3	7	2000	89.69	26.7	233	28.35	14.74	0	2.79	0.29	22.67	6.757804369
3	8	2000	89.69	26.7	233	27.64	15.69	0	2.63	0.23	20.33	6.434641455
3	9	2000	89.69	26.7	233	26.32	14.04	0	2.69	0.26	22.53	6.385358323
3	10	2000	89.69	26.7	233	24.56	10.21	0	2.56	0.32	23.15	5.950006421
3	11	2000	89.69	26.7	233	24.98	12.53	0	2.59	0.36	23.06	6.113967887
3	12	2000	89.69	26.7	233	26.79	12.81	0	2.56	0.33	22.2	6.2957873
3	13	2000	89.69	26.7	233	27.28	14.78	1.52	2.52	0.39	22.63	6.374130339
3	14	2000	89.69	26.7	233	28.32	14.58	7.55	2.16	0.52	20.61	5.930851212
3	15	2000	89.69	26.7	233	24.53	13.32	0.52	1.84	0.6	19.34	5.046738431
3	16	2000	89.69	26.7	233	26.03	12.42	0	2.32	0.47	23.3	5.98180152
3	17	2000	89.69	26.7	233	26.44	11.85	0	2.37	0.38	24.07	6.120833744
3	18	2000	89.69	26.7	233	27.65	13.15	0	2.68	0.32	24.2	6.735683932
3	19	2000	89.69	26.7	233	28.83	14.1	0	2.86	0.28	24.48	7.183043584
3	20	2000	89.69	26.7	233	29.38	14.48	0	2.78	0.26	24.62	7.172433095
3	21	2000	89.69	26.7	233	29.85	14.14	0	2.99	0.23	25.18	7.562867406
3	22	2000	89.69	26.7	233	30.31	13.79	0	2.83	0.21	25.31	7.417508081
3	23	2000	89.69	26.7	233	28.99	15.83	0.06	2.47	0.3	11.41	6.354568052
3	24	2000	89.69	26.7	233	30.97	15.98	0.31	2.84	0.28	25.11	7.591883116
3	25	2000	89.69	26.7	233	30.61	12.62	0	2.82	0.21	25.94	7.512509
3	26	2000	89.69	26.7	233	32.25	13.11	0	2.62	0.22	25.81	7.472678788
3	27	2000	89.69	26.7	233	33.76	16.23	0	2.73	0.2	25.65	7.873939169
3	28	2000	89.69	26.7	233	33.27	16.08	0	2.68	0.21	25.47	7.736296584
3	29	2000	89.69	26.7	233	32.79	16.09	0	2.18	0.24	25.1	6.837412052
3	30	2000	89.69	26.7	233	31.1	17.69	0	2.27	0.36	25.14	6.848915565
3	31	2000	89.69	26.7	233	32.38	15.42	0	2.52	0.38	25.47	7.42773149
4	1	2000	89.69	26.7	233	33.19	17.75	0	2.91	0.29	25.91	8.202549438
4	2	2000	89.69	26.7	233	32.96	17.91	0	2.79	0.27	25.98	7.993952817
4	3	2000	89.69	26.7	233	32.3	16.74	0	2.34	0.31	26.07	7.185839461
4	4	2000	89.69	26.7	233	33.07	16.97	0	2.82	0.25	26.67	8.103044715
4	5	2000	89.69	26.7	233	32.42	16.25	0	2.93	0.19	27.02	8.191087005
4	6	2000	89.69	26.7	233	32.32	16.8	0	2.79	0.17	27.16	7.9793843
4	7	2000	89.69	26.7	233	32.59	14.82	0	2.71	0.23	27.01	7.903489451
4	8	2000	89.69	26.7	233	32.92	17.74	0	2.58	0.24	26.93	7.766792606
4	9	2000	89.69	26.7	233	32.75	16.84	0	2.78	0.26	26.7	8.071207217
4	10	2000	89.69	26.7	233	33.29	16.9	0	2.61	0.24	26.69	7.881804949
4	11	2000	89.69	26.7	233	32.92	18.28	0	2.54	0.24	26.43	7.730606432
4	12	2000	89.69	26.7	233	32.37	16.36	0.05	2.48	0.3	26.92	7.588919108
4	13	2000	89.69	26.7	233	32.08	17.83	0	2.56	0.36	26.77	7.712253955
4	14	2000	89.69	26.7	233	30.96	17.14	5.46	2.02	0.48	25.54	6.662160278
4	15	2000	89.69	26.7	233	31.52	19.39	0	2.24	0.38	24.96	7.098717154
4	16	2000	89.69	26.7	233	31.82	20.59	0	2.08	0.36	26.31	6.940880997
4	17	2000	89.69	26.7	233	28.24	17.31	2.87	1.87	0.52	14.04	5.649886714
4	18	2000	89.69	26.7	233	29.05	18.38	2.6	2.04	0.6	15.09	6.09161419
4	19	2000	89.69	26.7	233	31.13	19.01	1.41	2.41	0.51	26.62	7.462762981
4	20	2000	89.69	26.7	233	32.8	20.04	0	2.22	0.48	26.86	7.362975542
4	21	2000	89.69	26.7	233	31.89	19.27	0	2.2	0.5	26.96	7.240664951
4	22	2000	89.69	26.7	233	32.8	20.23	0	2.09	0.46	27.12	7.169116856
4	23	2000	89.69	26.7	233	32.62	19.57	0.04	2.56	0.43	26.92	7.939957159
4	24	2000	89.69	26.7	233	30.16	18.56	0.08	2.19	0.56	25.93	7.018835055
4	25	2000	89.69	26.7	233	25.3	17.37	14.3	1.76	0.77	25.53	5.884839177
4	26	2000	89.69	26.7	233	26.2	17.88	0.18	2.83	0.64	23.21	7.364471973
4	27	2000	89.69	26.7	233	28.87	16.84	0.85	2.02	0.65	24.65	6.546102857
4	28	2000	89.69	26.7	233	31.41	17.31	1.34	1.67	0.62	27.24	6.349713452
4	29	2000	89.69	26.7	233	29.01	18.41	0.98	2.09	0.66	21.32	6.553660857
4	30	2000	89.69	26.7	233	29.97	18.24	0.87	2.55	0.56	26.45	7.625983378
5	1	2000	89.69	26.7	233	28.55	17.14	8.97	2.13	0.72	24.59	6.721949205
5	2	2000	89.69	26.7	233	23.95	17.92	1.34	3.02	0.74	13.4	6.879525913
5	3	2000	89.69	26.7	233	29.57	16.34	0.02	2.1	0.65	26.75	6.888592057
5	4	2000	89.69	26.7	233	31.15	16.61	0	1.56	0.64	28.16	6.227332635
5	5	2000	89.69	26.7	233	32.12	17.39	0	2.08	0.54	28.33	7.238113559
5	6	2000	89.69	26.7	233	31.91	20.31	0	2.21	0.51	25.15	7.323695962
5	7	2000	89.69	26.7	233	30.78	18.93	2.32	2.02	0.62	27.45	6.99949201
5	8	2000	89.69	26.7	233	31.09	18.09	0.28	1.9	0.61	27.64	6.828367346
5	9	2000	89.69	26.7	233	33.14	19.79	0.02	2.09	0.58	28.16	7.416540352
5	10	2000	89.69	26.7	233	34.24	20.41	0	2.02	0.52	28.13	7.405442553
5	11	2000	89.69	26.7	233	34.62	20.13	0	1.55	0.55	28.05	6.545519497
5	12	2000	89.69	26.7	233	35.97	20.06	0	1.93	0.49	28.35	7.427242092
5	13	2000	89.69	26.7	233	35.41	21.66	0	1.93	0.49	27.49	7.338787432
5	14	2000	89.69	26.7	233	35.17	21.13	2.23	1.49	0.6	25.74	6.370941387
5	15	2000	89.69	26.7	233	35.02	21.3	0.25	1.8	0.55	28.02	7.097792655
5	16	2000	89.69	26.7	233	33.4	19.3	0.07	1.63	0.61	27.53	6.60698051
5	17	2000	89.69	26.7	233	33.04	17.97	0.87	1.54	0.67	25.29	6.281593606
5	18	2000	89.69	26.7	233	30.11	20.63	15.91	1.78	0.8	26.38	6.590934509
5	19	2000	89.69	26.7	233	27.97	19.33	13.31	2.22	0.81	24.66	6.97297936
5	20	2000	89.69	26.7	233	30.53	20.18	1.71	2.52	0.7	23.25	7.656780644
5	21	2000	89.69	26.7	233	30.13	21.2	3.03	2.01	0.68	24.3	6.88272485
5	22	2000	89.69	26.7	233	25.04	20.32	9.22	2.02	0.85	8.9	5.550622174
5	23	2000	89.69	26.7	233	29.53	20.41	8.36	2.04	0.79	23.99	6.85043586
5	24	2000	89.69	26.7	233	31.51	19.64	15.92	1.51	0.75	27.68	6.297160882
5	25	2000	89.69	26.7	233	28.54	19.97	16.18	1.07	0.92	14.27	4.487074343
5	26	2000	89.69	26.7	233	29.16	19.76	26.6	1.44	0.91	20.92	5.614653065
5	27	2000	89.69	26.7	233	28.64	20.33	45.78	1.58	0.89	18.66	5.701694102
5	28	2000	89.69	26.7	233	21.71	18.87	56.31	1.96	0.93	2.52	4.743059991
5	29	2000	89.69	26.7	233	25.1	19.24	2.4	1.9	0.83	14.32	5.649929645
5	30	2000	89.69	26.7	233	27.37	17.42	0.57	1.7	0.81	19.08	5.745929621
5	31	2000	89.69	26.7	233	29.99	17.89	7.18	1.58	0.81	27.67	6.299766905
6	1	2000	89.69	26.7	233	27.07	19.18	7.25	1.39	0.83	22.97	5.508850124
6	2	2000	89.69	26.7	233	30.75	20.48	0	1.82	0.71	28.36	6.863597801
6	3	2000	89.69	26.7	233	33.72	20.51	0	1.54	0.68	28.81	6.617029741
6	4	2000	89.69	26.7	233	34.5	22.85	0	2.14	0.63	28.66	7.828882117
6	5	2000	89.69	26.7	233	28.92	22.48	38.72	1.52	0.87	18.77	5.699497943
6	6	2000	89.69	26.7	233	29.02	21.44	34.62	1.05	0.89	22.77	5.063139502
6	7	2000	89.69	26.7	233	30.58	22.44	39.47	1.17	0.89	17.27	5.049146005
6	8	2000	89.69	26.7	233	27.05	21.79	58.68	1.46	0.95	17.21	5.362631625
6	9	2000	89.69	26.7	233	28.95	20.22	38.4	1.48	0.92	24.67	5.937619036
6	10	2000	89.69	26.7	233	28.41	23.89	76.11	1.77	0.93	18.93	6.173709067
6	11	2000	89.69	26.7	233	28.2	23.24	257.52	1.78	0.91	7.06	5.4346085
6	12	2000	89.69	26.7	233	28.12	22.65	49.28	1	0.93	11.4	4.230465573
6	13	2000	89.69	26.7	233	26.99	20.49	32.74	1.21	0.93	26.24	5.459847024
6	14	2000	89.69	26.7	233	27.75	22.07	42.63	1.11	0.94	12.14	4.456440377
6	15	2000	89.69	26.7	233	25.39	19.37	120.31	1.41	0.94	5.15	4.325199095
6	16	2000	89.69	26.7	233	28.78	19.59	11.32	1.37	0.86	27.3	5.883323011
6	17	2000	89.69	26.7	233	29.54	21.05	15.61	1.38	0.89	26.02	5.904553149
6	18	2000	89.69	26.7	233	30.56	23	42.5	2.04	0.88	24.25	7.083037987
6	19	2000	89.69	26.7	233	28.61	22.04	64.37	1.46	0.88	14.44	5.297401652
6	20	2000	89.69	26.7	233	27.71	22.59	49.08	1.07	0.93	17.84	4.758920269
6	21	2000	89.69	26.7	233	25.59	22.42	90.93	1.51	0.97	8.78	4.859727442
6	22	2000	89.69	26.7	233	25.78	22.71	107.65	1.6	0.97	11.39	5.201276653
6	23	2000	89.69	26.7	233	22.75	20.1	177.76	2.05	0.97	0.77	4.91889936
6	24	2000	89.69	26.7	233	28.49	20	20.72	1.46	0.89	23.56	5.795506765
6	25	2000	89.69	26.7	233	27.51	20.11	23.48	1.27	0.93	23.19	5.384991842
6	26	2000	89.69	26.7	233	26.84	19.48	24.72	1.27	0.94	27.21	5.585684746
6	27	2000	89.69	26.7	233	29.84	20.58	4.83	1.47	0.85	27.71	6.168678841
6	28	2000	89.69	26.7	233	30.15	20.29	6.03	1.2	0.86	27.18	5.658550909
6	29	2000	89.69	26.7	233	29.98	19.56	8.69	1.17	0.89	26.86	5.562202733
6	30	2000	89.69	26.7	233	27.24	22.85	54.61	1.47	0.93	19.29	5.553787934
7	1	2000	89.69	26.7	233	27.1	22.42	55.34	1.01	0.94	7.95	3.970235252
7	2	2000	89.69	26.7	233	26.19	20.79	65.07	0.83	0.95	4.31	3.296576634
7	3	2000	89.69	26.7	233	27.39	19.25	0.07	0.99	0.87	14.49	4.283579752
7	4	2000	89.69	26.7	233	30.71	19.09	3.15	0.96	0.84	20.78	4.794877182
7	5	2000	89.69	26.7	233	26.12	20.44	13.37	1.13	0.93	9.04	4.154288646
7	6	2000	89.69	26.7	233	25.57	22.29	14.58	1.42	0.94	8.16	4.65155151
7	7	2000	89.69	26.7	233	29.67	21.33	2.82	1.52	0.83	26.84	6.188228929
7	8	2000	89.69	26.7	233	27.96	23.09	24.55	1.22	0.91	18.75	5.102099025
7	9	2000	89.69	26.7	233	27.42	23.1	30.57	1.23	0.93	5.05	4.241801856
7	10	2000	89.69	26.7	233	24.89	23.2	62.22	1.67	0.93	1.83	4.697539002
7	11	2000	89.69	26.7	233	30.56	22.3	5.79	2.19	0.79	20.98	7.089318641
7	12	2000	89.69	26.7	233	27.44	22.67	112.85	2.15	0.89	7.06	5.968843416
7	13	2000	89.69	26.7	233	27.62	22.36	42.53	1.44	0.92	20.04	5.527245922
7	14	2000	89.69	26.7	233	28.65	22.24	29.13	1.07	0.9	23.66	5.120454163
7	15	2000	89.69	26.7	233	27.72	22.71	19.58	1.6	0.91	22.17	5.945742416
7	16	2000	89.69	26.7	233	29.94	23.43	16.72	1.31	0.87	25.91	5.787912802
7	17	2000	89.69	26.7	233	28.4	23.71	35.95	1.38	0.91	24.47	5.758412244
7	18	2000	89.69	26.7	233	28.11	23.46	47.42	1.81	0.92	25.09	6.517794721
7	19	2000	89.69	26.7	233	28.46	22.77	12.71	1.34	0.89	21.99	5.504463155
7	20	2000	89.69	26.7	233	27.34	21.91	46.47	1.53	0.92	20.17	5.638542569
7	21	2000	89.69	26.7	233	29.45	22.88	15.41	1.35	0.87	21.15	5.521292292
7	22	2000	89.69	26.7	233	30.26	22.17	12.57	1.22	0.89	24.22	5.482904011
7	23	2000	89.69	26.7	233	28.43	21.54	14.24	1.24	0.9	25.45	5.47983902
7	24	2000	89.69	26.7	233	28.97	20.8	9.24	1.15	0.88	24.96	5.291241805
7	25	2000	89.69	26.7	233	30.9	20.3	10.54	1.47	0.85	26.16	6.04941995
7	26	2000	89.69	26.7	233	29.62	19.82	25.67	1.29	0.86	26.96	5.672141921
7	27	2000	89.69	26.7	233	29.51	21.26	60.39	1.15	0.89	18.07	4.904585709
7	28	2000	89.69	26.7	233	28.9	20.39	17.01	1.12	0.9	25.35	5.227269441
7	29	2000	89.69	26.7	233	29.2	22.62	32.62	1.36	0.91	19.82	5.408343909
7	30	2000	89.69	26.7	233	28.06	22.68	13.56	1.29	0.92	22.32	5.359747901
7	31	2000	89.69	26.7	233	24.09	22.21	68.97	1.42	0.97	1.33	4.131313846
8	1	2000	89.69	26.7	233	23.86	21.65	224.26	1.41	0.97	1.33	4.075071201
8	2	2000	89.69	26.7	233	24	21.34	91.51	1.39	0.97	3.17	4.141995487
8	3	2000	89.69	26.7	233	25.18	22.52	87.28	1.45	0.97	5.5	4.498489416
8	4	2000	89.69	26.7	233	24.99	22.66	47.28	1.09	0.97	2.56	3.669655183
8	5	2000	89.69	26.7	233	26.49	21.6	41.16	1.33	0.95	13.15	4.758674778
8	6	2000	89.69	26.7	233	28.21	19.97	16.23	0.99	0.92	24.62	4.842966616
8	7	2000	89.69	26.7	233	29.51	21.03	12.6	1.15	0.91	25.53	5.265659574
8	8	2000	89.69	26.7	233	28.65	21.82	13.9	0.96	0.91	15.79	4.317621902
8	9	2000	89.69	26.7	233	28.88	22.71	11.97	1.26	0.92	15.85	4.925483179
8	10	2000	89.69	26.7	233	25.6	22.28	34.62	1.07	0.97	7.28	3.911232755
8	11	2000	89.69	26.7	233	25.75	22.99	61.37	1.07	0.97	10.61	4.127057056
8	12	2000	89.69	26.7	233	25.55	22.14	49.62	1.33	0.96	14.99	4.799005831
8	13	2000	89.69	26.7	233	25.86	22.85	73.27	1.09	0.97	5.13	3.852254269
8	14	2000	89.69	26.7	233	26.15	22.29	47.46	0.89	0.96	11.08	3.795146379
8	15	2000	89.69	26.7	233	27.08	21.18	27.38	1.32	0.95	20.07	5.088345912
8	16	2000	89.69	26.7	233	26.56	22.8	73.58	1.12	0.96	15.95	4.518310073
8	17	2000	89.69	26.7	233	27.34	23.2	48.96	1.18	0.95	6.29	4.160589028
8	18	2000	89.69	26.7	233	28.19	22.84	29.42	1.3	0.93	23.05	5.282398577
8	19	2000	89.69	26.7	233	28.46	22.01	25.01	1	0.93	14.25	4.242257991
8	20	2000	89.69	26.7	233	28.91	20.28	22.61	1.17	0.91	23.24	5.012671766
8	21	2000	89.69	26.7	233	26.7	22.67	55.58	1.24	0.95	13.35	4.57344382
8	22	2000	89.69	26.7	233	30.76	21.04	14.19	1.11	0.89	24.9	5.060407708
8	23	2000	89.69	26.7	233	30.3	22.29	8.28	1.17	0.91	20.11	4.927838627
8	24	2000	89.69	26.7	233	28.45	22.12	16.56	1.25	0.91	22.25	5.079778515
8	25	2000	89.69	26.7	233	30.43	21.86	36.35	1	0.9	10.7	4.113744375
8	26	2000	89.69	26.7	233	31.66	20.86	7.47	1.12	0.84	25.48	5.091412538
8	27	2000	89.69	26.7	233	28.6	21.07	19.28	1.13	0.92	23.33	4.859796631
8	28	2000	89.69	26.7	233	29.85	20.27	8.07	1.2	0.88	23.89	5.051182433
8	29	2000	89.69	26.7	233	30.47	20.49	5.95	1.42	0.87	21.84	5.395913105
8	30	2000	89.69	26.7	233	27.94	22.7	10.74	2.42	0.86	8.4	6.40448298
8	31	2000	89.69	26.7	233	23.85	21.48	19.63	2.95	0.9	2.09	6.437869088
9	1	2000	89.69	26.7	233	22.66	20.97	34.61	3.08	0.93	2.44	6.456808076
9	2	2000	89.69	26.7	233	29.31	21.44	12.9	2.1	0.86	22.63	6.509032582
9	3	2000	89.69	26.7	233	28.05	23.19	63.6	1.31	0.94	18.65	4.916039648
9	4	2000	89.69	26.7	233	27.82	23.33	70.38	1.2	0.95	17.88	4.658234138
9	5	2000	89.69	26.7	233	28.38	22.96	52.31	1.23	0.94	19.73	4.795431374
9	6	2000	89.69	26.7	233	29.47	22.09	16.13	1.15	0.89	22.14	4.755451976
9	7	2000	89.69	26.7	233	27.03	21.73	31.55	1.19	0.95	19.11	4.580306115
9	8	2000	89.69	26.7	233	30.32	22.15	19.73	1.44	0.85	19.11	5.204860194
9	9	2000	89.69	26.7	233	28.04	22.78	34.53	1.12	0.91	14.18	4.292167987
9	10	2000	89.69	26.7	233	26.56	22.16	34.22	1.02	0.94	5.84	3.678893017
9	11	2000	89.69	26.7	233	26.76	22.47	50.37	0.99	0.96	13.49	3.934912628
9	12	2000	89.69	26.7	233	30.39	21.36	6.43	1.38	0.87	23.2	5.167972271
9	13	2000	89.69	26.7	233	31.91	20.99	0.07	1.95	0.74	24.03	6.318802395
9	14	2000	89.69	26.7	233	23.54	22.15	118.3	1.5	0.95	1.19	4.203829412
9	15	2000	89.69	26.7	233	26.46	22.37	89.12	1.13	0.95	9.49	3.998997293
9	16	2000	89.69	26.7	233	25.69	21.51	74.38	1.32	0.96	15.21	4.479875927
9	17	2000	89.69	26.7	233	21.35	19.54	104.91	3.14	0.96	0.83	6.196021955
9	18	2000	89.69	26.7	233	21.15	19.11	98.55	3.27	0.94	1.62	6.316858706
9	19	2000	89.69	26.7	233	22.73	20.53	1.4	2.51	0.87	5.27	5.737990904
9	20	2000	89.69	26.7	233	22.5	18.29	18.03	1.48	0.92	3.23	3.999015808
9	21	2000	89.69	26.7	233	24.03	19.27	13.52	0.93	0.95	5.05	3.236664671
9	22	2000	89.69	26.7	233	20.64	17.2	83.13	1.33	0.96	0.81	3.514020951
9	23	2000	89.69	26.7	233	27.89	17.69	6.67	1.87	0.86	21.04	5.531730515
9	24	2000	89.69	26.7	233	24.89	17.19	17.11	1.3	0.94	19.83	4.334808508
9	25	2000	89.69	26.7	233	25.28	16.57	24.19	1.01	0.95	21.93	3.898639656
9	26	2000	89.69	26.7	233	27.9	16.23	5.24	1.33	0.89	22.58	4.585557733
9	27	2000	89.69	26.7	233	26.73	15.66	6.19	1.23	0.9	22.2	4.306909141
9	28	2000	89.69	26.7	233	28.82	15.47	0.03	1.32	0.82	22.67	4.573706016
9	29	2000	89.69	26.7	233	29.28	18	0.01	1.69	0.73	22.73	5.25053588
9	30	2000	89.69	26.7	233	29.57	19.29	1.64	2.01	0.73	22.27	5.808871484
10	1	2000	89.69	26.7	233	29.71	18.66	2.9	2.11	0.75	22.09	5.955911199
10	2	2000	89.69	26.7	233	29.12	20.03	0.23	1.95	0.76	20.62	5.613283033
10	3	2000	89.69	26.7	233	29.34	17.49	0	1.23	0.77	21.73	4.305392642
10	4	2000	89.69	26.7	233	27.92	16.77	4.25	1.22	0.87	20.86	4.178308579
10	5	2000	89.69	26.7	233	26.84	18.73	23.87	1.31	0.92	20.44	4.278840138
10	6	2000	89.69	26.7	233	25.26	21.04	20.85	1.12	0.95	7.02	3.653034012
10	7	2000	89.69	26.7	233	26.92	18.76	29.55	0.95	0.93	18.56	3.544387289
10	8	2000	89.69	26.7	233	26.86	17.93	21.13	0.93	0.94	19.85	3.498584675
10	9	2000	89.69	26.7	233	27.09	16.86	19.26	0.96	0.94	19.43	3.527893478
10	10	2000	89.69	26.7	233	29.45	15.9	10.82	1.24	0.83	20.94	4.154865605
10	11	2000	89.69	26.7	233	27.81	17.23	16.8	1.2	0.89	20.41	3.972792636
10	12	2000	89.69	26.7	233	29.27	17.46	3.87	1.41	0.8	20.68	4.410175554
10	13	2000	89.69	26.7	233	29.5	16.57	0.19	1.66	0.78	20.81	4.851647672
10	14	2000	89.69	26.7	233	29.75	15.97	0	2.04	0.7	20.99	5.499038113
10	15	2000	89.69	26.7	233	29.91	15.57	0	2.33	0.66	21.21	5.96592083
10	16	2000	89.69	26.7	233	30.39	16.34	0	2.35	0.62	21.1	6.025264663
10	17	2000	89.69	26.7	233	30.76	16.37	0	2.17	0.65	20.67	5.739267638
10	18	2000	89.69	26.7	233	29.38	15.64	0	1.81	0.68	20.2	4.97158968
10	19	2000	89.69	26.7	233	28.3	15.72	0.87	1.51	0.77	17.63	4.343263007
10	20	2000	89.69	26.7	233	27.69	14.74	2.4	1.17	0.83	19.49	3.678398806
10	21	2000	89.69	26.7	233	29.09	14.6	0.02	1.21	0.78	19.6	3.798815856
10	22	2000	89.69	26.7	233	28.28	14.49	0.01	1.25	0.78	18.72	3.805012723
10	23	2000	89.69	26.7	233	27.69	14.42	0.12	1.54	0.75	19.33	4.262077659
10	24	2000	89.69	26.7	233	27.11	13.77	2.62	1.74	0.77	19.21	4.533417739
10	25	2000	89.69	26.7	233	27.74	15.1	0	2.16	0.68	19.13	5.242088488
10	26	2000	89.69	26.7	233	28.11	14.01	0	2.18	0.65	19.42	5.276053396
10	27	2000	89.69	26.7	233	26.79	16.88	0	2.94	0.59	19.24	6.274050363
10	28	2000	89.69	26.7	233	21.32	17.07	0	3.73	0.74	9.71	6.613742792
10	29	2000	89.69	26.7	233	26.5	14.14	0	1.65	0.7	19.01	4.225066256
10	30	2000	89.69	26.7	233	26.61	10.83	0	2.02	0.6	19.28	4.781947323
10	31	2000	89.69	26.7	233	26.29	14.4	0	2.02	0.7	18.77	4.75985988
11	1	2000	89.69	26.7	233	26.61	14.72	0	2.13	0.62	18.74	4.933119129
11	2	2000	89.69	26.7	233	27.53	13.22	0	2.19	0.6	18.39	5.082371621
11	3	2000	89.69	26.7	233	26.8	11.95	0	1.95	0.6	18.32	4.615698141
11	4	2000	89.69	26.7	233	26.61	13.06	0	1.62	0.67	17.6	4.060177605
11	5	2000	89.69	26.7	233	26.31	13.45	0	1.42	0.73	17.76	3.683695006
11	6	2000	89.69	26.7	233	24.73	12.46	1.9	1.08	0.84	16.7	3.01147451
11	7	2000	89.69	26.7	233	25.26	13.24	0.42	1.51	0.82	16.61	3.750640109
11	8	2000	89.69	26.7	233	25.58	12.77	0	1.2	0.83	16	3.232107629
11	9	2000	89.69	26.7	233	25.2	11.93	1.73	1.11	0.86	15.49	3.045309192
11	10	2000	89.69	26.7	233	23.29	11.05	3.3	1.19	0.88	12.27	3.102012154
11	11	2000	89.69	26.7	233	25.7	12.09	0.05	1.17	0.84	16.32	3.125322888
11	12	2000	89.69	26.7	233	24.29	12.61	2.22	1.02	0.9	10.98	2.871773078
11	13	2000	89.69	26.7	233	24.49	10.26	0	1.18	0.8	16.14	3.047815035
11	14	2000	89.69	26.7	233	24.56	9.75	0.06	1.21	0.8	16.77	3.07619125
11	15	2000	89.69	26.7	233	23.06	11.79	0.04	1.73	0.84	13.36	3.848323677
11	16	2000	89.69	26.7	233	25.02	11.39	0	1.79	0.71	16.64	4.004090914
11	17	2000	89.69	26.7	233	25.69	11.32	0	1.77	0.65	16.56	4.006884251
11	18	2000	89.69	26.7	233	25.38	11.33	0	1.79	0.66	16.37	4.002718474
11	19	2000	89.69	26.7	233	24.18	12.56	0.34	1.5	0.64	15.43	3.469821457
11	20	2000	89.69	26.7	233	22	13.84	8.4	1.82	0.83	15.25	3.835716554
11	21	2000	89.69	26.7	233	23.11	11.42	0.07	1.85	0.75	15.22	3.904289319
11	22	2000	89.69	26.7	233	22.98	12.78	0	1.91	0.69	15.5	3.975804997
11	23	2000	89.69	26.7	233	24.21	10.35	0	1.67	0.67	15.9	3.664793568
11	24	2000	89.69	26.7	233	24.29	10.17	0	1.7	0.67	15.91	3.702993092
11	25	2000	89.69	26.7	233	24.06	10.42	0	1.72	0.67	15.77	3.707639984
11	26	2000	89.69	26.7	233	25.01	12.6	0	1.83	0.65	15.67	3.943882111
11	27	2000	89.69	26.7	233	25.03	13.2	0	2.25	0.6	15.75	4.564345429
11	28	2000	89.69	26.7	233	25.57	10.57	0	2.31	0.54	15.65	4.674301702
11	29	2000	89.69	26.7	233	24.13	10.11	0	2.03	0.53	15.7	4.118781415
11	30	2000	89.69	26.7	233	23.16	10.45	0	1.47	0.69	14.88	3.231142494
12	1	2000	89.69	26.7	233	22.77	7.24	0	2.26	0.69	15.72	4.274022831
12	2	2000	89.69	26.7	233	22.15	5.63	0	2.32	0.72	15.86	4.263721211
12	3	2000	89.69	26.7	233	22.71	6.88	0	2.6	0.69	15.96	4.665243944
12	4	2000	89.69	26.7	233	23	5.92	0	2.14	0.69	15.88	4.1100989
12	5	2000	89.69	26.7	233	22.68	6.7	0	2.19	0.61	15.73	4.137335688
12	6	2000	89.69	26.7	233	22.39	6.16	0	1.97	0.55	15.43	3.815495876
12	7	2000	89.69	26.7	233	23.2	8.04	0	1.99	0.57	15.23	3.920673368
12	8	2000	89.69	26.7	233	23.28	7.05	0	2	0.54	15.31	3.931039001
12	9	2000	89.69	26.7	233	22.06	5.9	0	1.86	0.51	15.37	3.619476645
12	10	2000	89.69	26.7	233	21.61	6.23	0	2.05	0.55	15.06	3.835055952
12	11	2000	89.69	26.7	233	20.99	5.93	0	2.14	0.57	15.03	3.884440979
12	12	2000	89.69	26.7	233	20.12	9.26	0	1.77	0.62	14.83	3.376003465
12	13	2000	89.69	26.7	233	21.68	7.25	0	1.84	0.66	14.96	3.56461648
12	14	2000	89.69	26.7	233	22.41	5.23	0	1.65	0.68	14.98	3.35554763
12	15	2000	89.69	26.7	233	22.68	5.84	0	1.71	0.53	15.16	3.448074535
12	16	2000	89.69	26.7	233	23.33	6.02	0	1.55	0.62	14.89	3.273482688
12	17	2000	89.69	26.7	233	23.14	5.79	0	1.24	0.68	14.98	2.777752073
12	18	2000	89.69	26.7	233	23.04	6.44	0	1.73	0.6	15.05	3.507528141
12	19	2000	89.69	26.7	233	22.41	3.63	0	1.51	0.67	15.04	3.151898699
12	20	2000	89.69	26.7	233	23.76	7.57	0	1.97	0.57	14.99	3.913073767
12	21	2000	89.69	26.7	233	23.96	12.1	0	2.09	0.55	14.79	4.126610499
12	22	2000	89.69	26.7	233	24.93	7.49	0	1.82	0.54	15.05	3.797740787
12	23	2000	89.69	26.7	233	24.98	9.88	0	2.04	0.55	14.93	4.13099745
12	24	2000	89.69	26.7	233	24.15	9.42	0	1.91	0.54	14.95	3.866945837
12	25	2000	89.69	26.7	233	23.72	8.98	0	1.97	0.51	14.88	3.920281282
12	26	2000	89.69	26.7	233	23.61	9.06	0	2.04	0.54	14.96	4.012607291
12	27	2000	89.69	26.7	233	22.68	6.82	0	1.91	0.56	15.09	3.744213591
12	28	2000	89.69	26.7	233	22.6	6.92	0	1.98	0.52	15.08	3.835724401
12	29	2000	89.69	26.7	233	21.49	7.67	0	1.76	0.52	15	3.45195859
12	30	2000	89.69	26.7	233	22.72	6.78	0	1.65	0.63	14.91	3.402156475
12	31	2000	89.69	26.7	233	23.6	9.25	0	1.71	0.53	14.83	3.561626752
1	1	2001	89.69	26.7	233	19.83	9.39	0.04	1.07	0.63	5.15	2.64892314
1	2	2001	89.69	26.7	233	21.97	7.76	0	1.87	0.59	13.89	3.690539205
1	3	2001	89.69	26.7	233	22.65	10.29	0	2.24	0.43	15.25	4.23229508
1	4	2001	89.69	26.7	233	21.32	6.6	0	1.86	0.48	15.29	3.5903039
1	5	2001	89.69	26.7	233	19.32	5.9	0	2.07	0.45	15.47	3.676531122
1	6	2001	89.69	26.7	233	19.6	5.52	0	1.84	0.51	15.57	3.4265214
1	7	2001	89.69	26.7	233	20.08	4.36	0	1.82	0.55	15.66	3.441746484
1	8	2001	89.69	26.7	233	20.55	6.73	0	2.27	0.41	15.79	4.054223791
1	9	2001	89.69	26.7	233	20.06	5.44	0	2.16	0.41	15.75	3.87140778
1	10	2001	89.69	26.7	233	19.66	6.76	0	2.03	0.42	15.79	3.704472473
1	11	2001	89.69	26.7	233	19.64	6.62	0	2.13	0.39	16.02	3.824608589
1	12	2001	89.69	26.7	233	20.61	2.71	0	1.68	0.57	15.81	3.347720229
1	13	2001	89.69	26.7	233	21.74	5.4	0	1.85	0.5	15.95	3.680170194
1	14	2001	89.69	26.7	233	20.59	6.5	0	1.99	0.48	15.96	3.774931127
1	15	2001	89.69	26.7	233	22.52	7.63	0	1.97	0.47	16.09	3.938679782
1	16	2001	89.69	26.7	233	23.41	8.72	0	2.21	0.4	16.23	4.358192049
1	17	2001	89.69	26.7	233	22.86	6.45	0	2.14	0.39	16.55	4.205479828
1	18	2001	89.69	26.7	233	23.22	6.03	0	1.96	0.43	16.5	4.01608478
1	19	2001	89.69	26.7	233	23.16	6.08	0	2.01	0.41	16.61	4.088978498
1	20	2001	89.69	26.7	233	24.31	8.07	0	2.24	0.32	16.76	4.528556796
1	21	2001	89.69	26.7	233	23.02	5.74	0	2.07	0.34	16.98	4.17333074
1	22	2001	89.69	26.7	233	22.58	5.59	0	2.37	0.32	17.13	4.51833015
1	23	2001	89.69	26.7	233	18.68	7.47	0.61	1.59	0.44	13.25	3.267582043
1	24	2001	89.69	26.7	233	19.25	6.35	0.05	1.87	0.55	17.11	3.630942571
1	25	2001	89.69	26.7	233	18.82	4.19	0	1.77	0.57	17.07	3.464052086
1	26	2001	89.69	26.7	233	19.52	3.36	0	1.56	0.62	17.18	3.270800155
1	27	2001	89.69	26.7	233	20.56	2.49	0	1.61	0.68	17.26	3.432402317
1	28	2001	89.69	26.7	233	22.34	5.82	0	1.56	0.67	17.15	3.534100198
1	29	2001	89.69	26.7	233	23.72	5.68	0	1.76	0.54	17.26	3.947413357
1	30	2001	89.69	26.7	233	23.81	8.66	0	1.71	0.51	17.31	3.900500798
1	31	2001	89.69	26.7	233	24.92	4.72	0	1.3	0.69	17.56	3.389389815
2	1	2001	89.69	26.7	233	24.57	6.12	0	1.61	0.55	17.66	3.851604747
2	2	2001	89.69	26.7	233	25.66	11.31	0	2.03	0.53	17.46	4.602419468
2	3	2001	89.69	26.7	233	25.66	6.46	0	2.08	0.38	18.74	4.674169787
2	4	2001	89.69	26.7	233	24.55	9.13	0	2.46	0.19	18.78	5.07349064
2	5	2001	89.69	26.7	233	24.03	4.76	0	2.55	0.15	19.06	5.115246881
2	6	2001	89.69	26.7	233	25.2	7.9	0	2.58	0.13	19.42	5.329523391
2	7	2001	89.69	26.7	233	23.78	6.93	0	2.14	0.24	19.15	4.612736488
2	8	2001	89.69	26.7	233	24.1	9.03	0	2.31	0.26	19.04	4.90755282
2	9	2001	89.69	26.7	233	25.08	8.14	0	1.73	0.51	18.7	4.221828209
2	10	2001	89.69	26.7	233	24.09	7.02	0	2.06	0.63	18.51	4.617312925
2	11	2001	89.69	26.7	233	24.8	10.09	0	2.14	0.61	17.67	4.840103881
2	12	2001	89.69	26.7	233	26.2	8.4	0	2.11	0.48	19.16	4.955298632
2	13	2001	89.69	26.7	233	25.87	8.76	0	2.19	0.43	19.34	5.050599091
2	14	2001	89.69	26.7	233	27.62	10.61	0	2.23	0.39	19.47	5.328070703
2	15	2001	89.69	26.7	233	28.97	11.49	0	2.38	0.28	19.73	5.725346849
2	16	2001	89.69	26.7	233	28.53	13.65	0	2.28	0.23	16.23	5.547187025
2	17	2001	89.69	26.7	233	28.47	16.35	0	2.53	0.27	19.61	5.966531293
2	18	2001	89.69	26.7	233	27.73	15.32	0	2.59	0.27	19.85	5.983973554
2	19	2001	89.69	26.7	233	27.39	14.15	0	2.18	0.3	19.82	5.344405591
2	20	2001	89.69	26.7	233	25.92	15.17	0.91	2.22	0.49	19.85	5.32054455
2	21	2001	89.69	26.7	233	25.87	10.8	0.11	2.18	0.49	13.15	5.148731368
2	22	2001	89.69	26.7	233	25.19	11.97	0	2.59	0.32	20.75	5.73217528
2	23	2001	89.69	26.7	233	25.32	11.18	0	2.11	0.39	20.46	5.104314652
2	24	2001	89.69	26.7	233	25.44	10.5	0	1.86	0.44	19.22	4.754715451
2	25	2001	89.69	26.7	233	25.19	13.87	0.07	2.2	0.43	18.38	5.281255377
2	26	2001	89.69	26.7	233	26.42	13.87	0.48	2.18	0.52	20.54	5.424463598
2	27	2001	89.69	26.7	233	26.34	12.8	0	2.34	0.37	21.2	5.648752128
2	28	2001	89.69	26.7	233	27.69	11.54	0	2.54	0.32	21.62	6.09966868
3	1	2001	89.69	26.7	233	27.89	13.79	0	2.82	0.28	18.08	6.519725777
3	2	2001	89.69	26.7	233	29.61	14.62	0	3.02	0.2	22.42	7.108861657
3	3	2001	89.69	26.7	233	28.55	13.52	0	2.58	0.15	22.75	6.337460851
3	4	2001	89.69	26.7	233	29.4	14.46	0	2.77	0.13	22.78	6.751761679
3	5	2001	89.69	26.7	233	27.05	14.91	0	2.51	0.19	18.89	6.07566345
3	6	2001	89.69	26.7	233	25.93	13.38	0	2.31	0.31	22.28	5.728743447
3	7	2001	89.69	26.7	233	26.9	12.55	0	2.25	0.35	22.33	5.759948264
3	8	2001	89.69	26.7	233	28.08	13.85	0	2.34	0.29	22.54	6.057065366
3	9	2001	89.69	26.7	233	28.66	15.7	0	2.59	0.23	22.93	6.54057463
3	10	2001	89.69	26.7	233	28.63	15.03	0	2.58	0.17	23.35	6.530871463
3	11	2001	89.69	26.7	233	28.61	13.05	0	2.52	0.18	23.2	6.437329676
3	12	2001	89.69	26.7	233	29.33	14.09	0	2.43	0.23	23.23	6.429570547
3	13	2001	89.69	26.7	233	30.32	15.09	0	2.61	0.21	23.59	6.86107396
3	14	2001	89.69	26.7	233	30.37	17.19	0	2.78	0.16	23.61	7.163507438
3	15	2001	89.69	26.7	233	30.64	17.88	0	2.89	0.17	23.08	7.390608059
3	16	2001	89.69	26.7	233	31.16	18.11	0	2.89	0.17	24.1	7.500721863
3	17	2001	89.69	26.7	233	30.03	16.92	0	2.79	0.11	24.69	7.204276185
3	18	2001	89.69	26.7	233	29.77	14.54	0	2.94	0.1	25.05	7.380771565
3	19	2001	89.69	26.7	233	29.69	12.12	0	2.32	0.12	24.97	6.457414442
3	20	2001	89.69	26.7	233	30.69	14.8	0	2.42	0.17	24.34	6.76139811
3	21	2001	89.69	26.7	233	31.4	14.47	0	2.56	0.19	24.31	7.096656614
3	22	2001	89.69	26.7	233	32.52	19.11	0	2.64	0.19	23.48	7.398636998
3	23	2001	89.69	26.7	233	31.06	20.93	0	2.64	0.22	19.77	7.204718964
3	24	2001	89.69	26.7	233	31.75	18.19	0	2.99	0.13	25.19	7.913318026
3	25	2001	89.69	26.7	233	31.01	15.71	0	2.61	0.16	24.71	7.210343998
3	26	2001	89.69	26.7	233	30.85	15.05	0	2.66	0.18	25.19	7.296474925
3	27	2001	89.69	26.7	233	30.69	15.91	0	2.52	0.21	25.08	7.087410577
3	28	2001	89.69	26.7	233	31.57	17.97	0	2.39	0.29	24.93	7.031705137
3	29	2001	89.69	26.7	233	30.9	17.64	0.21	2.13	0.42	22.13	6.466697584
3	30	2001	89.69	26.7	233	30.17	17.6	0.12	2.39	0.44	21.62	6.812505764
3	31	2001	89.69	26.7	233	29.74	17.07	20.96	2.29	0.65	20.25	6.5735325
4	1	2001	89.69	26.7	233	31.53	15.54	0.86	2.84	0.44	25.29	7.810921912
4	2	2001	89.69	26.7	233	31.69	15.08	0	2.67	0.27	26.15	7.594011777
4	3	2001	89.69	26.7	233	31.81	15.3	0	2.61	0.17	26.69	7.534272777
4	4	2001	89.69	26.7	233	32.37	16.21	0	2.55	0.19	26.46	7.530787532
4	5	2001	89.69	26.7	233	33.82	18.37	0	2.52	0.18	26.64	7.6945235
4	6	2001	89.69	26.7	233	34.7	19.75	0	2.72	0.18	26.41	8.167472645
4	7	2001	89.69	26.7	233	35.29	21	0	2.71	0.15	26.99	8.256259495
4	8	2001	89.69	26.7	233	35.01	16.62	0	2.63	0.15	26.84	8.097831471
4	9	2001	89.69	26.7	233	34.73	16.86	0	2.62	0.16	26.74	8.054006674
4	10	2001	89.69	26.7	233	34.73	19.07	0	2.79	0.19	26.78	8.369059953
4	11	2001	89.69	26.7	233	34.22	18.99	0	2.48	0.23	26.62	7.784322565
4	12	2001	89.69	26.7	233	34.65	19.09	0	2.57	0.25	26.94	8.027187073
4	13	2001	89.69	26.7	233	33.35	20.78	3.35	2.26	0.39	19.7	7.102664982
4	14	2001	89.69	26.7	233	28.69	18.03	6.96	1.45	0.66	14.29	4.974369466
4	15	2001	89.69	26.7	233	30.95	17.2	1.4	2.04	0.56	26.42	6.743409343
4	16	2001	89.69	26.7	233	29.75	18.39	2.44	2.05	0.53	20.82	6.416475467
4	17	2001	89.69	26.7	233	33.19	18.99	0	2.17	0.4	26.96	7.249014928
4	18	2001	89.69	26.7	233	32.31	19.17	6.9	1.77	0.51	19.55	6.139914763
4	19	2001	89.69	26.7	233	32.15	18.21	0.01	2.37	0.43	27.17	7.504618345
4	20	2001	89.69	26.7	233	32.65	18.94	0	2.22	0.4	27.23	7.326921133
4	21	2001	89.69	26.7	233	32.65	19.27	0	2.52	0.33	27.77	7.862037308
4	22	2001	89.69	26.7	233	32.86	17.67	0	2.55	0.29	26.85	7.883640157
4	23	2001	89.69	26.7	233	33.66	20.78	0	2.43	0.33	27.62	7.86459308
4	24	2001	89.69	26.7	233	35.12	18.35	0	2.26	0.31	28.01	7.743147185
4	25	2001	89.69	26.7	233	34.96	19.47	0	2.13	0.27	26.04	7.40216749
4	26	2001	89.69	26.7	233	33.33	23.67	0.26	2.12	0.36	25.45	7.269561742
4	27	2001	89.69	26.7	233	29.35	20.21	6.79	2.34	0.56	23.57	7.123609675
4	28	2001	89.69	26.7	233	26.74	18.88	13.17	2.05	0.76	10.22	5.702801433
4	29	2001	89.69	26.7	233	20.71	18.47	26.33	1.92	0.88	3.21	4.61710803
4	30	2001	89.69	26.7	233	24.06	18.65	0.67	2.54	0.72	14.41	6.36715421
5	1	2001	89.69	26.7	233	29.72	17.75	6.57	1.94	0.69	25.89	6.61319277
5	2	2001	89.69	26.7	233	30.68	18.3	0	2	0.6	27.76	6.913488148
5	3	2001	89.69	26.7	233	30.28	18.64	4.78	1.69	0.65	22.98	6.115313201
5	4	2001	89.69	26.7	233	31.48	18.13	1.4	1.6	0.63	27.91	6.318895296
5	5	2001	89.69	26.7	233	29.68	19.12	2.7	1.95	0.66	23.6	6.561885718
5	6	2001	89.69	26.7	233	27.42	19.78	10.22	2.21	0.78	26.03	6.927868704
5	7	2001	89.69	26.7	233	28.73	19	14.72	1.56	0.8	26.37	6.004735825
5	8	2001	89.69	26.7	233	30.09	17.98	0.17	1.6	0.75	25.62	6.117530991
5	9	2001	89.69	26.7	233	27.69	17.87	15.01	1.16	0.87	13.44	4.464442664
5	10	2001	89.69	26.7	233	29.09	19.74	2.17	2.32	0.77	21.5	7.035979004
5	11	2001	89.69	26.7	233	28.74	21.22	0.05	2.62	0.59	24.88	7.689160449
5	12	2001	89.69	26.7	233	32.27	20.7	0.01	1.78	0.62	28.12	6.809969772
5	13	2001	89.69	26.7	233	32.75	20.89	0	1.73	0.59	28.32	6.773631933
5	14	2001	89.69	26.7	233	34.32	20.78	0.01	2.02	0.54	28.39	7.452099043
5	15	2001	89.69	26.7	233	32.4	20.05	7.75	1.42	0.67	16.7	5.519219211
5	16	2001	89.69	26.7	233	30.88	19.29	2.44	1.78	0.6	22.01	6.350137432
5	17	2001	89.69	26.7	233	32.48	18.48	2.54	1.6	0.65	26.87	6.434134289
5	18	2001	89.69	26.7	233	32.07	17.33	0.38	1.7	0.68	28.26	6.656192631
5	19	2001	89.69	26.7	233	33.12	19.47	0.89	2.03	0.62	28.75	7.393076871
5	20	2001	89.69	26.7	233	30.87	20.11	15.21	1.64	0.74	28.15	6.496505699
5	21	2001	89.69	26.7	233	31.42	19.71	5.64	1.71	0.74	27.08	6.600233135
5	22	2001	89.69	26.7	233	31.82	17.8	10.98	1.46	0.77	28.19	6.227803601
5	23	2001	89.69	26.7	233	31.51	21.84	24.7	1.94	0.81	26.98	7.06528094
5	24	2001	89.69	26.7	233	29.44	20.6	77.11	1.57	0.86	27.04	6.241235127
5	25	2001	89.69	26.7	233	28.13	19.99	38.38	1.51	0.88	23.06	5.795519815
5	26	2001	89.69	26.7	233	30.51	20.25	8.18	1.79	0.76	25.07	6.578459365
5	27	2001	89.69	26.7	233	33.34	20.32	1.84	1.69	0.66	28.5	6.827741276
5	28	2001	89.69	26.7	233	31.62	19.48	0.66	1.6	0.69	28.47	6.517092861
5	29	2001	89.69	26.7	233	29.03	19.33	16.06	1.6	0.84	27.98	6.30280785
5	30	2001	89.69	26.7	233	29.51	20.53	4.01	1.49	0.81	22.19	5.82516525
5	31	2001	89.69	26.7	233	29.52	20.43	20.29	1.41	0.83	28.05	6.041992054
6	1	2001	89.69	26.7	233	30.96	19.55	13.41	1.45	0.78	27.7	6.171382514
6	2	2001	89.69	26.7	233	26.79	21.8	34.13	1.55	0.93	8.94	4.984311119
6	3	2001	89.69	26.7	233	29.67	20.28	4.26	2.14	0.8	26.89	7.213680355
6	4	2001	89.69	26.7	233	27.83	19.29	21.48	1.2	0.89	19.64	5.025105811
6	5	2001	89.69	26.7	233	26.86	20.98	37.17	1.29	0.93	21	5.263298405
6	6	2001	89.69	26.7	233	28.76	21.71	40.23	1.46	0.85	21.98	5.754811578
6	7	2001	89.69	26.7	233	27.26	18.63	174.64	1.71	0.92	20.29	5.876395326
6	8	2001	89.69	26.7	233	31.19	19.15	9.36	1.45	0.82	28.53	6.249756713
6	9	2001	89.69	26.7	233	27.91	19.3	28.97	1.36	0.9	28.4	5.871228833
6	10	2001	89.69	26.7	233	29.6	20.68	9.68	1.5	0.82	27.94	6.221835524
6	11	2001	89.69	26.7	233	32	19.67	7.62	1.28	0.83	27.8	5.954794076
6	12	2001	89.69	26.7	233	29.53	21.01	29.7	1.11	0.89	24.34	5.298260346
6	13	2001	89.69	26.7	233	31.23	23.58	34.94	1.89	0.85	22.08	6.763566242
6	14	2001	89.69	26.7	233	29.35	22.56	32.36	2.13	0.88	20.76	6.909400143
6	15	2001	89.69	26.7	233	29.39	22.44	22.68	2.2	0.88	11.61	6.490034645
6	16	2001	89.69	26.7	233	28.24	22.17	24.76	2.36	0.8	11.41	6.620775346
6	17	2001	89.69	26.7	233	29.51	22.9	30.44	2.26	0.89	15.4	6.841290592
6	18	2001	89.69	26.7	233	26.42	23.17	63.55	1.34	0.95	10.91	4.771468334
6	19	2001	89.69	26.7	233	27.79	22.59	39.34	1.8	0.93	9.27	5.545231541
6	20	2001	89.69	26.7	233	25.71	23.16	67.59	1.69	0.96	4.32	4.93534202
6	21	2001	89.69	26.7	233	29.14	23.14	54.64	1.52	0.9	8.41	5.106755073
6	22	2001	89.69	26.7	233	30.83	24.05	15.24	1.35	0.87	21.17	5.692559154
6	23	2001	89.69	26.7	233	29.09	23.57	27.9	1.54	0.92	10.65	5.291899217
6	24	2001	89.69	26.7	233	30.05	22.14	37.86	1.19	0.9	22.69	5.395605972
6	25	2001	89.69	26.7	233	29.15	21.28	15.13	1.02	0.9	24.79	5.142976126
6	26	2001	89.69	26.7	233	31.49	22.58	28.54	0.85	0.91	15.82	4.354879919
6	27	2001	89.69	26.7	233	28.24	23.08	56.38	1.08	0.93	18.34	4.843594657
6	28	2001	89.69	26.7	233	31.89	22.24	19.21	0.86	0.89	18.76	4.572152342
6	29	2001	89.69	26.7	233	30.24	22.24	31.86	1.52	0.86	24.82	6.146275961
6	30	2001	89.69	26.7	233	30.24	22.91	32.54	1.44	0.89	15.05	5.422041183
7	1	2001	89.69	26.7	233	26.83	21.82	57.36	1.16	0.95	7.97	4.224492056
7	2	2001	89.69	26.7	233	31.2	20.54	7.21	1.11	0.85	23.44	5.309536124
7	3	2001	89.69	26.7	233	33.35	20.42	0	1.08	0.79	27.83	5.630156524
7	4	2001	89.69	26.7	233	32.23	21.47	11.65	1.18	0.79	27.52	5.757484998
7	5	2001	89.69	26.7	233	33.75	21.52	4.68	1.43	0.78	27.94	6.36706343
7	6	2001	89.69	26.7	233	30.29	22.78	27.18	1.11	0.89	25.93	5.44945652
7	7	2001	89.69	26.7	233	33.31	22.75	14.39	1.28	0.83	26.41	5.962629302
7	8	2001	89.69	26.7	233	33.8	22.22	11.91	1.64	0.78	27.95	6.77978055
7	9	2001	89.69	26.7	233	28.98	24.32	69.14	1.92	0.91	8.43	5.86097065
7	10	2001	89.69	26.7	233	29.12	23.54	78.93	1.52	0.92	7.54	5.056611733
7	11	2001	89.69	26.7	233	28.48	23.07	65.89	1.17	0.9	10.28	4.505354666
7	12	2001	89.69	26.7	233	28.13	22.28	49.25	1.2	0.92	22.75	5.292781072
7	13	2001	89.69	26.7	233	26.43	23.09	32.65	1.07	0.95	10.26	4.212260762
7	14	2001	89.69	26.7	233	28.5	23.03	37.76	1.23	0.93	22.92	5.391183599
7	15	2001	89.69	26.7	233	26.36	23.1	52.05	1.22	0.94	2.56	4.010024603
7	16	2001	89.69	26.7	233	30.11	22.49	49.61	1.41	0.89	23.05	5.797479375
7	17	2001	89.69	26.7	233	27.35	23.69	82.48	0.94	0.96	11.27	4.075808158
7	18	2001	89.69	26.7	233	30.66	23.74	62.31	1.2	0.9	18.48	5.176081046
7	19	2001	89.69	26.7	233	30.32	22.34	25.06	1.3	0.87	24.83	5.69362122
7	20	2001	89.69	26.7	233	28.3	22.19	15.63	1.28	0.9	23.84	5.482934343
7	21	2001	89.69	26.7	233	27.68	23.01	30.1	1.44	0.91	21.48	5.615785409
7	22	2001	89.69	26.7	233	29.67	22.85	19.65	1.42	0.88	26.26	5.962509141
7	23	2001	89.69	26.7	233	31.75	22.54	11.41	1.31	0.83	27.41	5.923809935
7	24	2001	89.69	26.7	233	28.1	23.77	63.92	1.11	0.94	16.25	4.72834054
7	25	2001	89.69	26.7	233	28.83	23.04	64.68	1.27	0.93	15.69	5.011295268
7	26	2001	89.69	26.7	233	27.94	23.59	71.54	1.54	0.94	18.12	5.613458647
7	27	2001	89.69	26.7	233	27.8	22.96	43.14	1.33	0.93	16.96	5.133452595
7	28	2001	89.69	26.7	233	26.35	23.75	99.74	1.26	0.97	7.31	4.384417603
7	29	2001	89.69	26.7	233	24.88	23.63	115.98	1.47	0.98	1.24	4.325398998
7	30	2001	89.69	26.7	233	26.87	23.75	77.03	1.38	0.96	8.87	4.721302913
7	31	2001	89.69	26.7	233	25.96	23.06	76.64	1.34	0.98	3.72	4.268268351
8	1	2001	89.69	26.7	233	27.14	23.27	32.31	1.29	0.96	4.22	4.276693818
8	2	2001	89.69	26.7	233	26.69	23.78	25.89	1.22	0.96	9.2	4.428392982
8	3	2001	89.69	26.7	233	32.13	22.67	2.47	2.15	0.78	26.76	7.385414909
8	4	2001	89.69	26.7	233	32.05	21.78	0.74	1.83	0.75	27.07	6.79653714
8	5	2001	89.69	26.7	233	29.99	21.44	11.11	1.16	0.86	26.28	5.377161378
8	6	2001	89.69	26.7	233	28.92	20.97	6.09	0.87	0.9	11.48	3.898500092
8	7	2001	89.69	26.7	233	32.19	20.44	1.71	1.15	0.8	26.79	5.466000288
8	8	2001	89.69	26.7	233	30.85	21.75	6.59	1.35	0.87	25.64	5.72947692
8	9	2001	89.69	26.7	233	31.25	21.79	10.47	1.01	0.85	23.9	4.981569445
8	10	2001	89.69	26.7	233	28.16	22.08	36.67	0.95	0.93	22.72	4.671428995
8	11	2001	89.69	26.7	233	28.88	21.71	14.56	1.2	0.9	19.24	4.967231977
8	12	2001	89.69	26.7	233	30.23	21.32	11.55	1.22	0.87	18.31	5.011073764
8	13	2001	89.69	26.7	233	31.18	21.04	6.24	1.18	0.87	23.71	5.263022966
8	14	2001	89.69	26.7	233	30.25	23.86	13.28	1.52	0.81	25.61	5.991917869
8	15	2001	89.69	26.7	233	30.28	23.46	46.48	1.36	0.88	20.28	5.408208739
8	16	2001	89.69	26.7	233	29.84	23.26	11.24	1.22	0.89	20.17	5.098203206
8	17	2001	89.69	26.7	233	29.21	22.19	21.33	1.04	0.91	21.94	4.785008535
8	18	2001	89.69	26.7	233	28.41	22.61	6.04	1.17	0.91	10.19	4.382917882
8	19	2001	89.69	26.7	233	28.77	22.52	14.62	1.07	0.93	19.41	4.680379303
8	20	2001	89.69	26.7	233	28.13	23.45	45.73	1.19	0.95	12.14	4.522189779
8	21	2001	89.69	26.7	233	30.27	22.25	35.61	1.17	0.91	22.13	5.056973626
8	22	2001	89.69	26.7	233	27.74	23.55	68.73	1.05	0.95	10.9	4.161682637
8	23	2001	89.69	26.7	233	25.72	23.44	66.71	1.12	0.96	5.73	3.934997283
8	24	2001	89.69	26.7	233	26.43	22.89	61.43	1.12	0.95	2.96	3.805576927
8	25	2001	89.69	26.7	233	27.64	21.49	23.16	1.07	0.94	17.62	4.463747216
8	26	2001	89.69	26.7	233	27.12	21.96	224.66	1.75	0.93	4.42	5.025656558
8	27	2001	89.69	26.7	233	29.04	22.67	13.87	1.47	0.89	22.77	5.527218952
8	28	2001	89.69	26.7	233	26.01	21.33	102.71	1.32	0.92	3.21	4.107114238
8	29	2001	89.69	26.7	233	26.67	21.19	11.13	1.47	0.9	4.84	4.48764911
8	30	2001	89.69	26.7	233	29.7	22.35	61.42	1.54	0.89	11.42	5.146234446
8	31	2001	89.69	26.7	233	30.86	22.51	6.27	1.6	0.76	20.42	5.711204115
9	1	2001	89.69	26.7	233	27.26	23.5	45.97	1.18	0.96	14.08	4.474631927
9	2	2001	89.69	26.7	233	26.29	23.08	42.93	1.68	0.96	15.37	5.35859622
9	3	2001	89.69	26.7	233	28.25	22.35	23.22	1.14	0.93	17.58	4.549639313
9	4	2001	89.69	26.7	233	28.71	22.37	27.1	1.14	0.91	17.77	4.56658681
9	5	2001	89.69	26.7	233	29.49	22.12	18.37	1.07	0.89	19.47	4.519067013
9	6	2001	89.69	26.7	233	26.42	23.29	18.18	1.26	0.93	5.82	4.184904371
9	7	2001	89.69	26.7	233	28.05	22.72	37.18	1.33	0.92	14.01	4.713635893
9	8	2001	89.69	26.7	233	25.87	22.61	40.66	0.88	0.96	3.49	3.301982364
9	9	2001	89.69	26.7	233	27.53	22.96	42.15	0.94	0.94	12.91	3.884111023
9	10	2001	89.69	26.7	233	26.4	22.81	58.69	1.22	0.95	6.5	4.102350424
9	11	2001	89.69	26.7	233	27.13	21.66	41.16	1.26	0.94	19.62	4.6898961
9	12	2001	89.69	26.7	233	26.4	21.34	31.31	1.06	0.94	12.48	3.984963383
9	13	2001	89.69	26.7	233	27.52	21.81	44.75	1.16	0.94	20.43	4.527340141
9	14	2001	89.69	26.7	233	25.99	19.04	18.52	0.84	0.95	18.2	3.718558757
9	15	2001	89.69	26.7	233	27.47	18.54	20.54	1.01	0.93	19.08	4.107648271
9	16	2001	89.69	26.7	233	30.99	19.35	2.6	1.34	0.85	23.36	5.054026627
9	17	2001	89.69	26.7	233	26.95	19.95	15.07	1.25	0.92	20.9	4.580120206
9	18	2001	89.69	26.7	233	23.85	18.74	0.83	1.22	0.91	4.86	3.7348638
9	19	2001	89.69	26.7	233	25.14	20.59	2.36	0.95	0.91	5.17	3.378079703
9	20	2001	89.69	26.7	233	27.39	20.38	2.53	1.07	0.89	18.59	4.146207919
9	21	2001	89.69	26.7	233	29.21	21.15	13.41	0.9	0.89	14.56	3.755132978
9	22	2001	89.69	26.7	233	30.4	19.08	2.41	1.33	0.86	22.33	4.847997361
9	23	2001	89.69	26.7	233	27.43	19.17	14.26	1.2	0.92	16.12	4.244710517
9	24	2001	89.69	26.7	233	28.4	18.51	13.86	0.92	0.93	21.22	3.8934769
9	25	2001	89.69	26.7	233	29.15	19.84	18.4	0.91	0.91	21.02	3.882390939
9	26	2001	89.69	26.7	233	27.92	19.21	18.38	0.94	0.92	20.41	3.854876885
9	27	2001	89.69	26.7	233	28.93	18.89	23.33	1	0.91	21.45	4.015234946
9	28	2001	89.69	26.7	233	29.59	20.65	14.84	1.14	0.85	21.1	4.292170984
9	29	2001	89.69	26.7	233	31.03	20.6	4.39	1.37	0.79	21.89	4.798822211
9	30	2001	89.69	26.7	233	27.5	20.93	27.82	1.09	0.93	19.42	4.039969001
10	1	2001	89.69	26.7	233	24.18	21.51	28.45	0.69	0.96	2.42	2.738017477
10	2	2001	89.69	26.7	233	26.1	21.03	12.22	1.05	0.93	12.14	3.712595262
10	3	2001	89.69	26.7	233	23.67	18.87	37.33	1.19	0.96	4.83	3.611273246
10	4	2001	89.69	26.7	233	22.68	18.92	43.93	1.4	0.93	3.14	3.867622076
10	5	2001	89.69	26.7	233	25.55	20.24	91.66	0.93	0.95	7.13	3.307228738
10	6	2001	89.69	26.7	233	26.53	19.44	78.93	2.19	0.94	10.01	5.551441842
10	7	2001	89.69	26.7	233	25.26	17.01	9.54	0.98	0.95	18.28	3.535462464
10	8	2001	89.69	26.7	233	27.85	15.93	1.78	1.02	0.88	20.72	3.731137693
10	9	2001	89.69	26.7	233	27.89	16.59	14.33	1.17	0.89	20.21	3.98446932
10	10	2001	89.69	26.7	233	25.34	16.93	21.95	0.93	0.94	14.7	3.322445116
10	11	2001	89.69	26.7	233	24.66	16.28	18.64	0.9	0.96	15.66	3.234582082
10	12	2001	89.69	26.7	233	27.84	16.43	8.38	1.26	0.89	19.71	4.070913935
10	13	2001	89.69	26.7	233	29	16.92	0	1.56	0.79	20.54	4.662217915
10	14	2001	89.69	26.7	233	29.02	17.22	1.14	1.69	0.79	20.56	4.872004638
10	15	2001	89.69	26.7	233	29.01	18.32	0.17	1.89	0.79	20.49	5.203330809
10	16	2001	89.69	26.7	233	27.72	16.59	0	1.97	0.76	20.43	5.189077007
10	17	2001	89.69	26.7	233	28.08	14.97	2.48	1.24	0.83	20.15	3.926901684
10	18	2001	89.69	26.7	233	26.15	17.1	7.09	1.67	0.89	15.93	4.525327046
10	19	2001	89.69	26.7	233	25.99	15.2	0.13	1.67	0.79	19.84	4.486898295
10	20	2001	89.69	26.7	233	27.2	13.79	0	1.61	0.75	19.76	4.437600831
10	21	2001	89.69	26.7	233	27.68	15.4	0	1.86	0.73	19.84	4.874010959
10	22	2001	89.69	26.7	233	28.27	14.79	0	1.87	0.7	19.84	4.909819432
10	23	2001	89.69	26.7	233	28.57	13.78	0	2.07	0.67	20.02	5.236417778
10	24	2001	89.69	26.7	233	28.14	13.7	0	2.18	0.65	19.82	5.34429959
10	25	2001	89.69	26.7	233	27.73	13.48	0	1.81	0.68	19.65	4.690946681
10	26	2001	89.69	26.7	233	27.52	14.45	0	1.91	0.67	19.33	4.817346772
10	27	2001	89.69	26.7	233	27.64	16.3	0	2.2	0.66	19.25	5.283900199
10	28	2001	89.69	26.7	233	28.76	16.54	0	1.96	0.69	18.88	4.971363771
10	29	2001	89.69	26.7	233	29.05	17.11	2.21	1.54	0.75	18.54	4.238523148
10	30	2001	89.69	26.7	233	27.83	16.63	1.17	1.44	0.83	18.35	3.969359369
10	31	2001	89.69	26.7	233	26.72	15.27	2.87	1.63	0.79	18.33	4.201171938
11	1	2001	89.69	26.7	233	26.05	15.09	0.31	1.2	0.85	17.88	3.403848623
11	2	2001	89.69	26.7	233	25.49	14.15	0	1.31	0.84	15.42	3.561109645
11	3	2001	89.69	26.7	233	26.55	15.92	0.18	1.55	0.78	17.64	3.998825293
11	4	2001	89.69	26.7	233	24.64	14.28	4.81	1.64	0.83	17.02	4.002475892
11	5	2001	89.69	26.7	233	26.21	13.84	0.06	1.51	0.83	17.63	3.861051172
11	6	2001	89.69	26.7	233	25.3	12.76	0	1.77	0.78	17.64	4.19095105
11	7	2001	89.69	26.7	233	26.09	13.89	0.95	1.73	0.76	17.4	4.174239678
11	8	2001	89.69	26.7	233	25.01	12.52	4.01	1.43	0.83	17.22	3.593684253
11	9	2001	89.69	26.7	233	24.75	11.53	0	1.68	0.75	17.47	3.945358578
11	10	2001	89.69	26.7	233	25.56	13.65	0	1.8	0.77	17.29	4.189129988
11	11	2001	89.69	26.7	233	25.56	15.84	0	1.89	0.66	15.45	4.36396542
11	12	2001	89.69	26.7	233	25.49	13.68	0	1.95	0.65	17.33	4.371573515
11	13	2001	89.69	26.7	233	25.49	14.53	0	1.72	0.68	17.06	4.0031881
11	14	2001	89.69	26.7	233	25.97	12.63	0	1.55	0.71	16.96	3.734884196
11	15	2001	89.69	26.7	233	25.91	13.09	0	1.75	0.74	16.68	4.048871983
11	16	2001	89.69	26.7	233	26.01	11.09	0	1.19	0.84	16.27	3.108736915
11	17	2001	89.69	26.7	233	24.93	11.09	0	1.35	0.82	16.3	3.304675722
11	18	2001	89.69	26.7	233	24.56	10.36	0	1.11	0.8	15.89	2.869247087
11	19	2001	89.69	26.7	233	25.08	15.04	0	1.39	0.81	15.92	3.362003769
11	20	2001	89.69	26.7	233	24.7	12	0.45	1.75	0.78	15.92	3.892224862
11	21	2001	89.69	26.7	233	25.12	11.08	0	1.23	0.78	15.87	3.054428128
11	22	2001	89.69	26.7	233	22.84	11.07	0	1.44	0.74	12.83	3.321427906
11	23	2001	89.69	26.7	233	22.64	9.73	0	1.08	0.83	13.79	2.70036788
11	24	2001	89.69	26.7	233	23.71	11.97	0	1.46	0.82	15.49	3.326218296
11	25	2001	89.69	26.7	233	24.5	9.86	0	1.77	0.68	16.17	3.819809941
11	26	2001	89.69	26.7	233	24.17	10.23	0	1.7	0.71	15.86	3.684692508
11	27	2001	89.69	26.7	233	23.93	11.58	0.66	1.6	0.73	15.5	3.515323344
11	28	2001	89.69	26.7	233	22.39	7.68	0.1	1.33	0.82	15.77	2.981147919
11	29	2001	89.69	26.7	233	22.48	7.42	0	1.66	0.76	15.67	3.465820179
11	30	2001	89.69	26.7	233	22.01	5.81	0	1.25	0.75	15.9	2.811783248
12	1	2001	89.69	26.7	233	22.23	7.68	0	1.36	0.77	15.38	2.992205151
12	2	2001	89.69	26.7	233	21.92	5.77	0	1.2	0.82	14.66	2.738923713
12	3	2001	89.69	26.7	233	22.37	9.27	0	1.37	0.8	15.2	3.00421015
12	4	2001	89.69	26.7	233	22.36	8.88	0.02	1.24	0.82	15.14	2.794093676
12	5	2001	89.69	26.7	233	20.82	9.34	0.01	1.26	0.86	9.72	2.878738748
12	6	2001	89.69	26.7	233	20.63	8.23	0	1.35	0.86	12.06	2.925626393
12	7	2001	89.69	26.7	233	21.52	9.38	0	1.69	0.76	14.48	3.409249204
12	8	2001	89.69	26.7	233	20.82	8.84	0	1.79	0.68	11.39	3.561963552
12	9	2001	89.69	26.7	233	20.46	8.77	0	1.49	0.69	11.65	3.112241717
12	10	2001	89.69	26.7	233	21.44	7.8	0	1.67	0.69	14.92	3.333315297
12	11	2001	89.69	26.7	233	21.31	7.17	0	1.67	0.68	15.08	3.311757069
12	12	2001	89.69	26.7	233	21.15	6.16	0	1.68	0.69	14.97	3.308827083
12	13	2001	89.69	26.7	233	21.7	6.72	0	1.89	0.63	15.15	3.628523243
12	14	2001	89.69	26.7	233	23.18	8.44	0	2.08	0.61	15	4.024709727
12	15	2001	89.69	26.7	233	23.23	9.04	0	2.06	0.59	14.85	4.005368522
12	16	2001	89.69	26.7	233	22.12	8.09	0	1.91	0.6	14.65	3.701680201
12	17	2001	89.69	26.7	233	21.68	7.49	0	1.7	0.66	14.8	3.370315224
12	18	2001	89.69	26.7	233	22.26	8.15	0	1.76	0.63	14.84	3.497274191
12	19	2001	89.69	26.7	233	23.16	7.75	0	2.02	0.57	15	3.927360052
12	20	2001	89.69	26.7	233	22.46	7.83	0	2.07	0.56	15.01	3.930041868
12	21	2001	89.69	26.7	233	23.11	9.83	0	2.06	0.53	14.78	3.992565197
12	22	2001	89.69	26.7	233	24.19	12.74	0	2.4	0.45	15.2	4.571227676
12	23	2001	89.69	26.7	233	23.32	9.14	0	2.52	0.42	15.46	4.595254252
12	24	2001	89.69	26.7	233	22.99	7.39	0	2.33	0.47	15.46	4.308969591
12	25	2001	89.69	26.7	233	22.46	6.36	0	2.07	0.47	15.39	3.916827102
12	26	2001	89.69	26.7	233	22.8	6.01	0	2.05	0.47	15.35	3.926930867
12	27	2001	89.69	26.7	233	22.8	6.9	0	2.06	0.5	15.16	3.951152773
12	28	2001	89.69	26.7	233	22.23	7.41	0	1.89	0.56	15.04	3.680314566
12	29	2001	89.69	26.7	233	22.69	8.64	0	2.19	0.46	15.18	4.127672893
12	30	2001	89.69	26.7	233	21.95	6.59	0	2.11	0.44	15.24	3.942295311
12	31	2001	89.69	26.7	233	20.81	5.31	0	1.95	0.46	15.36	3.628747301
1	1	2002	89.69	26.7	233	22.38	6.77	0	1.74	0.52	15.34	3.493645744
1	2	2002	89.69	26.7	233	22.39	5.91	0	2.23	0.43	15.66	4.143992683
1	3	2002	89.69	26.7	233	23.14	6.34	0	2.34	0.42	15.76	4.370663331
1	4	2002	89.69	26.7	233	23.3	7.76	0	2.29	0.48	15.48	4.345186639
1	5	2002	89.69	26.7	233	23.14	6.28	0	2.05	0.48	15.67	4.00879925
1	6	2002	89.69	26.7	233	23.19	8.22	0	2.3	0.45	15.67	4.358921892
1	7	2002	89.69	26.7	233	23.47	9.13	0	2.49	0.35	15.7	4.644472666
1	8	2002	89.69	26.7	233	22.93	8.46	0	2.09	0.37	15.29	4.078600023
1	9	2002	89.69	26.7	233	22.03	6.77	0	1.81	0.43	15.47	3.618979868
1	10	2002	89.69	26.7	233	21.64	6.63	0	1.91	0.48	15.74	3.726651163
1	11	2002	89.69	26.7	233	22.19	7.11	0	2.03	0.4	15.92	3.939501785
1	12	2002	89.69	26.7	233	21	8.9	0	1.88	0.56	15.69	3.678788673
1	13	2002	89.69	26.7	233	22.85	7.79	0	2.23	0.44	16.09	4.290572709
1	14	2002	89.69	26.7	233	22.58	6.36	0	2.04	0.43	16.16	4.017417887
1	15	2002	89.69	26.7	233	23.44	8.11	0	1.99	0.5	15.81	4.05929152
1	16	2002	89.69	26.7	233	22.65	12	0.9	1.94	0.5	14.6	3.997809343
1	17	2002	89.69	26.7	233	23.27	9.18	0.42	1.49	0.59	15.14	3.361987877
1	18	2002	89.69	26.7	233	21.56	8.44	0	1.75	0.53	9.18	3.719681985
1	19	2002	89.69	26.7	233	24.05	12.71	0.04	2.04	0.53	14.01	4.318751486
1	20	2002	89.69	26.7	233	24.24	13.18	0	2.1	0.46	15.83	4.39393923
1	21	2002	89.69	26.7	233	24.2	5.68	0	1.65	0.5	16.53	3.708274936
1	22	2002	89.69	26.7	233	22.75	8.36	0	2.48	0.43	16.69	4.708485215
1	23	2002	89.69	26.7	233	22.83	8.2	0.03	1.75	0.57	16.01	3.779384162
1	24	2002	89.69	26.7	233	21.75	9.2	0	2.18	0.49	17.24	4.268480958
1	25	2002	89.69	26.7	233	19.19	5.31	0	2.12	0.38	17.23	3.909131999
1	26	2002	89.69	26.7	233	19.1	5.23	0	1.6	0.53	15.56	3.30575915
1	27	2002	89.69	26.7	233	19.16	6.62	0.04	1.65	0.62	13.6	3.413535406
1	28	2002	89.69	26.7	233	14.51	10.7	5.18	1.7	0.75	2.55	3.299459554
1	29	2002	89.69	26.7	233	20.76	5.76	0	1.54	0.68	15.78	3.403940178
1	30	2002	89.69	26.7	233	21.29	8.45	0	2.03	0.47	17.58	4.118453664
1	31	2002	89.69	26.7	233	20.67	8.71	0	2.03	0.57	17.12	4.091010756
2	1	2002	89.69	26.7	233	21.74	10.08	0	1.96	0.51	17.68	4.126087884
2	2	2002	89.69	26.7	233	21.86	8.71	0	1.87	0.5	17.94	4.013994092
2	3	2002	89.69	26.7	233	21.44	2.53	0	1.4	0.68	18.18	3.332910473
2	4	2002	89.69	26.7	233	21.83	6.7	0	1.97	0.51	18.3	4.15594001
2	5	2002	89.69	26.7	233	23.27	7.69	0	2.03	0.46	18.36	4.39730104
2	6	2002	89.69	26.7	233	23.69	9.94	0	2.25	0.41	18.3	4.77014073
2	7	2002	89.69	26.7	233	25.58	10.06	0	2.19	0.44	18.35	4.906166098
2	8	2002	89.69	26.7	233	22.46	12.96	0	1.91	0.39	7.21	4.317598799
2	9	2002	89.69	26.7	233	27.28	14.49	0	2.34	0.34	18.89	5.363626311
2	10	2002	89.69	26.7	233	26.48	10.3	0	2.22	0.37	18.9	5.100495167
2	11	2002	89.69	26.7	233	27.69	12.33	0	2.27	0.32	18.76	5.329569117
2	12	2002	89.69	26.7	233	28.35	17.68	0	2.08	0.26	16.44	5.168212446
2	13	2002	89.69	26.7	233	27.44	13.96	0	2.34	0.21	19.65	5.443574618
2	14	2002	89.69	26.7	233	26.35	9.44	0	2.18	0.24	19.83	5.096149593
2	15	2002	89.69	26.7	233	26.81	11.27	0	2.2	0.35	19.51	5.212903618
2	16	2002	89.69	26.7	233	27.45	12.45	0	2.3	0.3	19.83	5.453519184
2	17	2002	89.69	26.7	233	28.23	15.06	0	2.26	0.29	19.81	5.511611555
2	18	2002	89.69	26.7	233	28.73	15.67	0	2.43	0.26	19.94	5.852852524
2	19	2002	89.69	26.7	233	27.76	14.59	0	2.36	0.21	19.8	5.649180489
2	20	2002	89.69	26.7	233	25.54	11.5	0	2.16	0.41	19.77	5.13460928
2	21	2002	89.69	26.7	233	26.01	14.15	0	2.23	0.4	20.07	5.341205017
2	22	2002	89.69	26.7	233	26.65	11.71	0	2.18	0.41	20.35	5.327724096
2	23	2002	89.69	26.7	233	26.62	12.96	0	2.18	0.42	19.79	5.353555678
2	24	2002	89.69	26.7	233	28.67	12.6	0	2.39	0.33	20.54	5.911438456
2	25	2002	89.69	26.7	233	28.98	13.28	0.01	2.52	0.25	19.72	6.156030918
2	26	2002	89.69	26.7	233	27.01	13.3	0.33	2.28	0.25	21.23	5.606219941
2	27	2002	89.69	26.7	233	25.91	14.22	0	2.56	0.26	21.2	5.922810691
2	28	2002	89.69	26.7	233	25.74	12.71	0	2.4	0.31	21.21	5.680664948
3	1	2002	89.69	26.7	233	26.4	13.17	0	2.19	0.34	21.25	5.484536703
3	2	2002	89.69	26.7	233	26.52	13.08	0	1.93	0.43	17.51	5.074097725
3	3	2002	89.69	26.7	233	25.92	13.79	0.38	1.91	0.43	18.45	5.033642413
3	4	2002	89.69	26.7	233	27.45	14.14	0	2.59	0.28	22.21	6.260570325
3	5	2002	89.69	26.7	233	27.37	14.97	0	2.52	0.28	22.13	6.18622209
3	6	2002	89.69	26.7	233	26.96	13.27	0	2.28	0.29	22.25	5.791071448
3	7	2002	89.69	26.7	233	26.59	14.15	0	1.95	0.39	19.75	5.256178107
3	8	2002	89.69	26.7	233	27.79	13.58	0	2.13	0.38	21.26	5.689985826
3	9	2002	89.69	26.7	233	27.8	15.37	0	2.21	0.33	18	5.78924505
3	10	2002	89.69	26.7	233	29.43	17.46	0	2.33	0.32	21.72	6.265684374
3	11	2002	89.69	26.7	233	30.77	16.57	0	2.48	0.32	22.4	6.675192336
3	12	2002	89.69	26.7	233	30.43	18.47	0	2.45	0.37	22.63	6.643436819
3	13	2002	89.69	26.7	233	30.48	17.94	0	2.56	0.26	22.63	6.823981239
3	14	2002	89.69	26.7	233	30.78	14.09	0	2.27	0.2	23.46	6.391223706
3	15	2002	89.69	26.7	233	30.12	17.34	0	2.92	0.19	21.9	7.33982631
3	16	2002	89.69	26.7	233	29.23	15.91	0	2.66	0.22	23.71	6.875794411
3	17	2002	89.69	26.7	233	29.75	15.56	0	2.37	0.31	23.56	6.520607629
3	18	2002	89.69	26.7	233	30.92	16.16	0	2.08	0.3	23.52	6.196089096
3	19	2002	89.69	26.7	233	31.71	15.55	0	2.01	0.28	23.85	6.180797551
3	20	2002	89.69	26.7	233	32.22	17.19	0	2.42	0.26	24.08	6.966599881
3	21	2002	89.69	26.7	233	32.73	19.52	0	2.55	0.2	24.4	7.276496786
3	22	2002	89.69	26.7	233	32.45	19.95	0	2.58	0.21	24.33	7.321992954
3	23	2002	89.69	26.7	233	31.38	15.7	0	2.48	0.2	24.44	7.014470544
3	24	2002	89.69	26.7	233	30.21	17.88	1.51	2.16	0.32	20.92	6.320928125
3	25	2002	89.69	26.7	233	24.72	16.17	5.84	1.74	0.59	7.59	4.680664886
3	26	2002	89.69	26.7	233	27.48	14.71	0	2.48	0.51	23.81	6.592055758
3	27	2002	89.69	26.7	233	21.78	15.59	4.16	1.66	0.69	5.64	4.239839348
3	28	2002	89.69	26.7	233	29.45	16.76	0	2.27	0.45	24.78	6.60522277
3	29	2002	89.69	26.7	233	28.9	16.3	0.09	2.09	0.48	20.78	6.13418951
3	30	2002	89.69	26.7	233	27.29	15.46	0	2.3	0.47	24.11	6.401751522
3	31	2002	89.69	26.7	233	29.47	17.19	0.61	1.74	0.48	24.42	5.788267853
4	1	2002	89.69	26.7	233	28.52	16.24	3.25	1.67	0.59	17.26	5.319204325
4	2	2002	89.69	26.7	233	20.27	14.6	12.36	1.44	0.8	4.18	3.724300906
4	3	2002	89.69	26.7	233	21.72	13.55	6.46	1.64	0.8	9.17	4.308407002
4	4	2002	89.69	26.7	233	24.73	12.88	0	1.71	0.72	25.35	5.383638552
4	5	2002	89.69	26.7	233	28.41	15.43	0	2.14	0.59	25.76	6.44749182
4	6	2002	89.69	26.7	233	29.59	17.54	0	1.96	0.54	25.59	6.320538704
4	7	2002	89.69	26.7	233	29.29	18.8	10.75	1.65	0.65	24.98	5.795075962
4	8	2002	89.69	26.7	233	31.23	19.56	5.76	1.97	0.63	25.01	6.534245931
4	9	2002	89.69	26.7	233	30.85	18.54	0	2.3	0.47	25.26	7.043087475
4	10	2002	89.69	26.7	233	31.22	18.66	0	2.54	0.39	26.44	7.524343873
4	11	2002	89.69	26.7	233	30	16.23	0	2.7	0.31	26.62	7.578293959
4	12	2002	89.69	26.7	233	28.46	18.14	0.09	2.14	0.4	25.98	6.600821777
4	13	2002	89.69	26.7	233	29.27	16.83	0	1.58	0.5	25.73	5.744964213
4	14	2002	89.69	26.7	233	29.57	17.44	0	2.01	0.45	26.42	6.536077408
4	15	2002	89.69	26.7	233	29.99	19.14	0.38	1.45	0.56	16.6	5.203785924
4	16	2002	89.69	26.7	233	29.51	18.94	0.14	1.65	0.66	21.73	5.780946559
4	17	2002	89.69	26.7	233	29.32	19.94	5.46	1.83	0.73	21.93	6.121939305
4	18	2002	89.69	26.7	233	29.68	20.3	6.23	1.72	0.7	19.67	5.869188945
4	19	2002	89.69	26.7	233	31.7	20.07	0.96	2.21	0.59	26.67	7.214328079
4	20	2002	89.69	26.7	233	28.9	20.58	13.63	2.02	0.69	25.72	6.630663594
4	21	2002	89.69	26.7	233	31.62	19.32	11.36	1.83	0.66	24.89	6.482570313
4	22	2002	89.69	26.7	233	27.55	18.52	1.54	2.33	0.7	23.64	6.835186582
4	23	2002	89.69	26.7	233	28.35	18.2	6.1	2.18	0.72	25.74	6.794477507
4	24	2002	89.69	26.7	233	23.82	17.32	23.16	1.39	0.87	3.29	3.971995798
4	25	2002	89.69	26.7	233	27.15	18.16	7.39	1.89	0.79	23.34	6.136057834
4	26	2002	89.69	26.7	233	30.28	18.79	7.02	2.42	0.7	26.2	7.435034787
4	27	2002	89.69	26.7	233	28.18	16.83	1.93	2.22	0.67	27.87	6.937575602
4	28	2002	89.69	26.7	233	30.27	17.43	10.13	1.78	0.71	25.22	6.334052339
4	29	2002	89.69	26.7	233	27.5	17.14	6.79	2.08	0.78	21.26	6.345627163
4	30	2002	89.69	26.7	233	22.64	14.56	19.83	2.32	0.89	6.8	5.308913596
5	1	2002	89.69	26.7	233	26.66	16.28	2.18	2.35	0.71	27.82	6.973034846
5	2	2002	89.69	26.7	233	26.9	18.79	2.78	2.65	0.73	26.41	7.449578006
5	3	2002	89.69	26.7	233	23.82	17.36	3.31	2.68	0.82	21.82	6.843575762
5	4	2002	89.69	26.7	233	25.96	17.08	0.61	2.38	0.79	18.86	6.517441974
5	5	2002	89.69	26.7	233	26.24	18.95	0.72	1.99	0.76	18.66	6.05049539
5	6	2002	89.69	26.7	233	27.78	19.58	3.42	2.11	0.71	20.29	6.488693077
5	7	2002	89.69	26.7	233	30.56	18.01	0.47	1.75	0.65	28.02	6.533742671
5	8	2002	89.69	26.7	233	31.92	20.3	0.03	1.78	0.59	27.89	6.7314281
5	9	2002	89.69	26.7	233	31.66	20.17	1.15	1.89	0.65	27.99	6.921516
5	10	2002	89.69	26.7	233	31.1	21.75	10.72	1.85	0.71	27.51	6.823666542
5	11	2002	89.69	26.7	233	31.58	20.15	5.5	2.04	0.68	27.76	7.1772301
5	12	2002	89.69	26.7	233	30.54	20.55	0	2.39	0.73	25.85	7.567150798
5	13	2002	89.69	26.7	233	32.46	20.19	6.98	1.64	0.72	27.94	6.570568047
5	14	2002	89.69	26.7	233	32.12	19.36	14.41	1.68	0.74	27.73	6.602131425
5	15	2002	89.69	26.7	233	30.69	19.44	15.02	1.47	0.81	27.23	6.09630902
5	16	2002	89.69	26.7	233	33.88	17.64	0.08	1.52	0.68	28.21	6.471264929
5	17	2002	89.69	26.7	233	31.72	19.51	7.91	1.19	0.77	26.59	5.609895717
5	18	2002	89.69	26.7	233	32.69	20.95	1.48	1.3	0.65	19.29	5.471594153
5	19	2002	89.69	26.7	233	30.74	20.89	5.7	1.51	0.78	18.06	5.679939889
5	20	2002	89.69	26.7	233	31.36	19.02	7.79	1.55	0.77	18.68	5.804160814
5	21	2002	89.69	26.7	233	33.09	19.99	21.78	2.84	0.67	24.91	8.568136895
5	22	2002	89.69	26.7	233	30.39	20.29	0.89	2.52	0.66	28.2	7.913415481
5	23	2002	89.69	26.7	233	30.55	17.71	21.3	1.78	0.84	8.16	5.51032415
5	24	2002	89.69	26.7	233	29.08	17.95	10.42	1.74	0.78	28.34	6.507111397
5	25	2002	89.69	26.7	233	30.02	18.38	5.52	1.61	0.77	28.12	6.366317513
5	26	2002	89.69	26.7	233	29.1	18.67	14.06	1.34	0.85	24.04	5.595610094
5	27	2002	89.69	26.7	233	23.9	18.27	7.72	1.63	0.84	18.43	5.352993228
5	28	2002	89.69	26.7	233	26.49	17.3	0.91	1.58	0.77	12.95	5.098806242
5	29	2002	89.69	26.7	233	30.86	17.66	0	1.47	0.71	26.05	6.058361621
5	30	2002	89.69	26.7	233	29.79	17.47	26.09	1.15	0.83	25.28	5.363562183
5	31	2002	89.69	26.7	233	26.6	17.82	24.66	1.25	0.9	27.86	5.518506793
6	1	2002	89.69	26.7	233	30.05	17.19	16.42	1.21	0.83	28.56	5.697513991
6	2	2002	89.69	26.7	233	30.67	17.95	21.35	1.32	0.82	28.22	5.929536425
6	3	2002	89.69	26.7	233	28.93	18.27	25.58	1.17	0.87	27.87	5.536248411
6	4	2002	89.69	26.7	233	28.24	19.07	23.64	1.46	0.85	26.03	5.8974714
6	5	2002	89.69	26.7	233	28.61	20.15	21.65	1.47	0.85	28.39	6.114265632
6	6	2002	89.69	26.7	233	27.54	20.55	25.45	1.53	0.89	25.65	5.991403104
6	7	2002	89.69	26.7	233	28.88	21.52	16.55	1.63	0.85	27.3	6.379592019
6	8	2002	89.69	26.7	233	30.1	19.75	0.02	1.52	0.75	23.13	5.970896184
6	9	2002	89.69	26.7	233	31.17	18.92	1.49	1.45	0.81	26.24	6.104672909
6	10	2002	89.69	26.7	233	27.36	20.64	32.09	1.04	0.94	14.49	4.416909654
6	11	2002	89.69	26.7	233	27.95	21.8	47.96	1.04	0.95	16.53	4.607742994
6	12	2002	89.69	26.7	233	28.12	22.66	37.72	1.59	0.92	16.37	5.637353654
6	13	2002	89.69	26.7	233	22.99	20.36	61.51	1.84	0.95	0.82	4.636252836
6	14	2002	89.69	26.7	233	27.58	20.67	17.7	1.48	0.9	14.47	5.223698492
6	15	2002	89.69	26.7	233	27.1	20.62	28.34	1.62	0.92	24.52	6.052339137
6	16	2002	89.69	26.7	233	23.7	20.97	20.62	1.63	0.9	2.4	4.481601311
6	17	2002	89.69	26.7	233	29.66	20.28	10.5	1.41	0.79	23.39	5.778394186
6	18	2002	89.69	26.7	233	28.38	19.54	7.27	1.12	0.89	20.28	4.967467653
6	19	2002	89.69	26.7	233	27.16	22.38	181.76	1.36	0.94	8.42	4.662541225
6	20	2002	89.69	26.7	233	24.32	21.81	22.41	1.64	0.94	4.95	4.735739016
6	21	2002	89.69	26.7	233	28.95	21.59	19.38	1.34	0.89	16.82	5.234222255
6	22	2002	89.69	26.7	233	25.94	21.12	15.81	2.4	0.85	6.18	6.102869727
6	23	2002	89.69	26.7	233	28.84	21.28	5.04	2.7	0.82	11.18	7.152091413
6	24	2002	89.69	26.7	233	28.39	22.16	38.15	1.27	0.92	24.25	5.556092754
6	25	2002	89.69	26.7	233	29.01	21.62	15.48	1.03	0.91	8.31	4.107191861
6	26	2002	89.69	26.7	233	27.41	22.43	35.49	0.88	0.94	19.51	4.486740279
6	27	2002	89.69	26.7	233	27.88	20.85	46.96	0.87	0.94	7.73	3.678608207
6	28	2002	89.69	26.7	233	30.67	20.34	28.35	1.47	0.87	26.84	6.169113445
6	29	2002	89.69	26.7	233	29.41	23.8	32.45	1.34	0.92	21.66	5.61721433
6	30	2002	89.69	26.7	233	25.38	22.66	50.91	1.19	0.97	6.66	4.152077813
7	1	2002	89.69	26.7	233	27.15	21.64	52.16	1.78	0.96	4.31	5.11685624
7	2	2002	89.69	26.7	233	26.59	22.87	27.94	1.42	0.95	13.75	5.084753426
7	3	2002	89.69	26.7	233	28.71	23.02	39.73	2.11	0.92	21.8	6.893313195
7	4	2002	89.69	26.7	233	28.46	23.68	65.6	1.9	0.94	18.92	6.381887623
7	5	2002	89.69	26.7	233	25.73	23.52	57.03	1.35	0.97	2.53	4.234758444
7	6	2002	89.69	26.7	233	26.32	23.34	46.28	1.55	0.97	7.05	4.900480384
7	7	2002	89.69	26.7	233	27.76	23.66	27.62	1.6	0.95	9.72	5.254562966
7	8	2002	89.69	26.7	233	27.56	22.29	4.44	1.09	0.91	15.61	4.622523042
7	9	2002	89.69	26.7	233	25.17	22.95	109.51	1.37	0.97	1.34	4.1410644
7	10	2002	89.69	26.7	233	27.36	22.32	15.27	0.92	0.95	16.17	4.324461288
7	11	2002	89.69	26.7	233	30.8	21.62	20.19	1.26	0.89	26.84	5.784386524
7	12	2002	89.69	26.7	233	27.2	21.31	48.09	0.97	0.96	10.28	4.007322536
7	13	2002	89.69	26.7	233	28.37	20.7	12.76	1.08	0.93	19.75	4.855574726
7	14	2002	89.69	26.7	233	26.86	21.28	38.81	1.13	0.96	16.75	4.696143754
7	15	2002	89.69	26.7	233	29.3	21.85	26.79	1.5	0.91	23.87	5.948552132
7	16	2002	89.69	26.7	233	30.81	21.61	17.22	1.44	0.84	26.57	6.082365915
7	17	2002	89.69	26.7	233	29.4	22.04	60.68	1.53	0.9	10.78	5.229259991
7	18	2002	89.69	26.7	233	30.33	21.24	10.94	0.9	0.89	20.09	4.614069677
7	19	2002	89.69	26.7	233	26.48	23.03	66.36	1.19	0.97	10.25	4.427642885
7	20	2002	89.69	26.7	233	25.63	23.54	105.41	1.45	0.98	2.62	4.412252965
7	21	2002	89.69	26.7	233	23.68	22.53	253.83	2.32	0.97	0.93	5.560556066
7	22	2002	89.69	26.7	233	23.15	21.52	16.93	1.69	0.95	2.7	4.581441705
7	23	2002	89.69	26.7	233	22.95	20.98	129.06	1.75	0.97	1.27	4.548984862
7	24	2002	89.69	26.7	233	24.4	22.76	57.92	1.01	0.97	3.17	3.542335297
7	25	2002	89.69	26.7	233	26.42	21.28	29.73	0.98	0.96	16.89	4.378613042
7	26	2002	89.69	26.7	233	28.91	20.92	5.87	1.27	0.88	26.49	5.595844591
7	27	2002	89.69	26.7	233	24.24	21.36	50.07	1.13	0.97	1.81	3.618486227
7	28	2002	89.69	26.7	233	25.06	22.31	108.11	1.23	0.96	5.1	4.077160218
7	29	2002	89.69	26.7	233	27.18	21.54	1.93	1.31	0.91	8.63	4.520212655
7	30	2002	89.69	26.7	233	24.9	21.56	18.46	1.53	0.95	4.84	4.546946344
7	31	2002	89.69	26.7	233	28.32	21.91	24.89	1.1	0.93	17.89	4.741505955
8	1	2002	89.69	26.7	233	26.63	23.22	70.25	1.01	0.97	11.51	4.147752249
8	2	2002	89.69	26.7	233	24.83	23.1	59.83	1.17	0.97	1.97	3.795424518
8	3	2002	89.69	26.7	233	27.89	22.34	28.86	1.06	0.94	21.84	4.873480104
8	4	2002	89.69	26.7	233	28.46	22.6	40.47	1.05	0.94	11.02	4.251133006
8	5	2002	89.69	26.7	233	26.76	21.75	31.25	1.12	0.95	15.46	4.535248832
8	6	2002	89.69	26.7	233	28.92	20.87	22.64	1.09	0.91	20.77	4.863982181
8	7	2002	89.69	26.7	233	29.79	22.76	18.77	1.28	0.9	23.51	5.452023707
8	8	2002	89.69	26.7	233	30.57	23.45	26.25	1.44	0.9	25.45	5.907725559
8	9	2002	89.69	26.7	233	29.4	23.57	16.18	1.46	0.91	18.58	5.506492407
8	10	2002	89.69	26.7	233	28.23	23.57	19.18	0.98	0.92	14.36	4.29326299
8	11	2002	89.69	26.7	233	28.66	23.67	64.71	1.49	0.92	19.57	5.562824886
8	12	2002	89.69	26.7	233	24.86	22.57	49.82	3.38	0.92	5.56	7.390130053
8	13	2002	89.69	26.7	233	26.64	21.44	77.57	2.56	0.91	7.49	6.443088937
8	14	2002	89.69	26.7	233	25.07	21.24	27.08	2.64	0.92	4.91	6.262487086
8	15	2002	89.69	26.7	233	28.43	21.98	19.72	1.85	0.92	11.13	5.664194511
8	16	2002	89.69	26.7	233	28.44	23	81.26	1.49	0.94	11.86	5.094175755
8	17	2002	89.69	26.7	233	25.7	23.17	11.54	1.22	0.95	4.01	4.034567516
8	18	2002	89.69	26.7	233	27.66	22.55	38.48	1.36	0.93	19.62	5.188824742
8	19	2002	89.69	26.7	233	25.01	22.36	30.44	1.97	0.93	7.61	5.43383206
8	20	2002	89.69	26.7	233	22.18	20.79	11.99	2.07	0.93	1.61	4.986429961
8	21	2002	89.69	26.7	233	24.19	20.49	9.12	2.34	0.87	4.43	5.667522413
8	22	2002	89.69	26.7	233	30.42	19.92	7.96	2.16	0.81	17.76	6.57838134
8	23	2002	89.69	26.7	233	25.91	21.65	46.17	1.35	0.91	3.76	4.203852556
8	24	2002	89.69	26.7	233	26.75	19.85	14.53	1.4	0.91	24.6	5.330037431
8	25	2002	89.69	26.7	233	26.8	20.15	36.36	1.47	0.94	19.8	5.210898584
8	26	2002	89.69	26.7	233	27.04	19.64	33.63	0.98	0.95	21.78	4.435181082
8	27	2002	89.69	26.7	233	29.33	20.96	32.78	1.08	0.92	20.43	4.668496283
8	28	2002	89.69	26.7	233	29.87	20.74	11.85	1.47	0.87	24.22	5.588732074
8	29	2002	89.69	26.7	233	31.28	21.7	9.31	1.34	0.85	23.81	5.408850845
8	30	2002	89.69	26.7	233	30.45	21.43	11.77	1.1	0.88	22.95	4.844869344
8	31	2002	89.69	26.7	233	28.76	21.17	28.44	1.12	0.89	23.02	4.79306255
9	1	2002	89.69	26.7	233	30.54	20.5	1.69	1.38	0.82	24.73	5.421590776
9	2	2002	89.69	26.7	233	30.63	19.62	6.51	1.2	0.84	24.12	5.035403493
9	3	2002	89.69	26.7	233	26.99	20.62	18.56	0.7	0.93	10.59	3.285145794
9	4	2002	89.69	26.7	233	29.3	20.43	1.82	1.38	0.85	24.18	5.281935419
9	5	2002	89.69	26.7	233	30.27	21.42	16.34	1.45	0.85	23.87	5.454297991
9	6	2002	89.69	26.7	233	30.03	20.93	3.37	1.47	0.81	22.42	5.391789785
9	7	2002	89.69	26.7	233	31.51	21.81	0	1.86	0.72	24.62	6.280418042
9	8	2002	89.69	26.7	233	32.26	23.57	0	2.38	0.63	23.67	7.247640232
9	9	2002	89.69	26.7	233	33.15	22.17	4.62	2.31	0.67	24.42	7.190111298
9	10	2002	89.69	26.7	233	29.76	21.64	4.59	2.28	0.75	23.13	6.758676018
9	11	2002	89.69	26.7	233	27.72	22.12	6.15	1.32	0.79	11.53	4.525381053
9	12	2002	89.69	26.7	233	29.86	21.31	6.89	1.22	0.82	22.79	4.83280899
9	13	2002	89.69	26.7	233	29.93	18.32	0	1.47	0.8	23.9	5.291715579
9	14	2002	89.69	26.7	233	27.63	19.38	34.23	1.61	0.89	22.16	5.327522012
9	15	2002	89.69	26.7	233	25.78	22.83	74.11	1.83	0.96	12.53	5.336210368
9	16	2002	89.69	26.7	233	29.65	20.82	8.71	1.62	0.85	23.67	5.517686567
9	17	2002	89.69	26.7	233	26.04	19.94	14.96	1.06	0.92	19.26	4.13696986
9	18	2002	89.69	26.7	233	30.16	19.21	13.5	1.24	0.83	19.24	4.639002715
9	19	2002	89.69	26.7	233	31.83	20.32	0	2.2	0.61	23.82	6.628874589
9	20	2002	89.69	26.7	233	32.6	21.75	0	2.19	0.6	22.33	6.643469211
9	21	2002	89.69	26.7	233	29.07	21.65	4.06	1.74	0.73	15.02	5.362531922
9	22	2002	89.69	26.7	233	25.96	21.64	15.62	1.21	0.92	2.69	3.841737482
9	23	2002	89.69	26.7	233	24.86	19.46	20.62	0.63	0.95	4.85	2.69482688
9	24	2002	89.69	26.7	233	21.82	19.55	80.33	2.62	0.97	0.99	5.588133542
9	25	2002	89.69	26.7	233	19.79	18.3	164.26	3.37	0.96	0.59	6.171166067
9	26	2002	89.69	26.7	233	26.94	19.52	24.31	1.49	0.92	17.83	4.744813834
9	27	2002	89.69	26.7	233	25.19	20.71	41.22	0.93	0.96	3.69	3.264223097
9	28	2002	89.69	26.7	233	26.73	20.84	46.67	0.95	0.94	7.43	3.470190986
9	29	2002	89.69	26.7	233	27	19.21	28.12	0.98	0.94	18.57	3.789365361
9	30	2002	89.69	26.7	233	25.23	18.43	24.8	0.88	0.96	13.59	3.373748943
10	1	2002	89.69	26.7	233	28.48	18.25	5.21	1.64	0.86	20.9	5.059508736
10	2	2002	89.69	26.7	233	26.13	18.01	11.75	1.15	0.94	17.64	3.96913722
10	3	2002	89.69	26.7	233	28.9	17.21	0.25	1.07	0.86	21.3	4.001060221
10	4	2002	89.69	26.7	233	29.25	16.2	0	1.25	0.8	21.78	4.33881735
10	5	2002	89.69	26.7	233	29.11	18.43	0	1.36	0.76	20.06	4.488262481
10	6	2002	89.69	26.7	233	29.84	19.12	0	1.79	0.74	21.52	5.319362345
10	7	2002	89.69	26.7	233	29.69	19.17	0	2.22	0.7	21.28	6.016233929
10	8	2002	89.69	26.7	233	29.51	18.24	0	2.13	0.68	21.12	5.810359933
10	9	2002	89.69	26.7	233	29.47	17.29	0.87	1.73	0.72	21.01	5.092432351
10	10	2002	89.69	26.7	233	28.19	16.17	0.21	1.3	0.78	20.9	4.214931209
10	11	2002	89.69	26.7	233	28.05	14.75	0.59	1.01	0.84	20.79	3.647688269
10	12	2002	89.69	26.7	233	27.6	15.16	0.48	1.47	0.82	20.29	4.424254753
10	13	2002	89.69	26.7	233	27.57	17.2	0.92	1.86	0.77	20.54	5.076363439
10	14	2002	89.69	26.7	233	27.95	17.67	0	2.09	0.71	20.46	5.460066669
10	15	2002	89.69	26.7	233	28.29	17.29	0	1.9	0.7	20.42	5.146210735
10	16	2002	89.69	26.7	233	27.67	15.78	0	1.7	0.7	20.59	4.72797619
10	17	2002	89.69	26.7	233	27.75	15.57	0.81	1.34	0.79	19.7	4.084116544
10	18	2002	89.69	26.7	233	20.5	17.46	2.13	0.91	0.96	2.04	2.829996325
10	19	2002	89.69	26.7	233	26.86	14.93	0	1.77	0.77	20.16	4.709503597
10	20	2002	89.69	26.7	233	27.36	15.93	0	1.75	0.77	19.63	4.697502354
10	21	2002	89.69	26.7	233	26.66	17.64	0	1.89	0.72	19.76	4.87219767
10	22	2002	89.69	26.7	233	25.67	15.65	0.62	1.4	0.83	18.37	3.954251608
10	23	2002	89.69	26.7	233	25.65	16.22	0	1.58	0.8	17.97	4.235897008
10	24	2002	89.69	26.7	233	26.69	14.68	0	1.68	0.72	19.2	4.427747737
10	25	2002	89.69	26.7	233	27.08	15.13	0	1.79	0.68	19.33	4.614556069
10	26	2002	89.69	26.7	233	27.42	13.17	0	1.83	0.67	19.44	4.673907809
10	27	2002	89.69	26.7	233	27.5	15.13	0	1.71	0.71	19.32	4.468198426
10	28	2002	89.69	26.7	233	26.57	14.34	0	1.9	0.67	19.39	4.677257067
10	29	2002	89.69	26.7	233	25.84	12.95	0	1.81	0.69	19.04	4.4479971
10	30	2002	89.69	26.7	233	25.98	12.92	0	1.6	0.73	18.8	4.105031607
10	31	2002	89.69	26.7	233	25.1	12.56	0	1.6	0.74	18.53	4.022243406
11	1	2002	89.69	26.7	233	26.78	14.27	0	1.74	0.66	18.53	4.349763371
11	2	2002	89.69	26.7	233	26.79	12.63	0	1.69	0.66	18.35	4.243817421
11	3	2002	89.69	26.7	233	27.22	12.44	0	2.22	0.61	18.31	5.095724669
11	4	2002	89.69	26.7	233	26.78	11.77	0	2.35	0.56	18.32	5.216266502
11	5	2002	89.69	26.7	233	25.19	11.61	0	2.1	0.61	17.95	4.676401408
11	6	2002	89.69	26.7	233	26	11.12	0	1.81	0.67	17.98	4.292989561
11	7	2002	89.69	26.7	233	26.4	11.15	0	2.1	0.62	17.95	4.752389011
11	8	2002	89.69	26.7	233	27.79	12.7	0	2.28	0.53	17.91	5.145496558
11	9	2002	89.69	26.7	233	26.98	11.16	0	2.34	0.52	17.88	5.127143869
11	10	2002	89.69	26.7	233	27.42	10.52	0	2.24	0.52	17.8	5.009121322
11	11	2002	89.69	26.7	233	26.95	16.06	0	2.34	0.52	15.76	5.167280402
11	12	2002	89.69	26.7	233	23.19	17	4.28	1.92	0.72	4.16	4.484966827
11	13	2002	89.69	26.7	233	20.41	10.02	0.6	0.87	0.88	4.72	2.479300837
11	14	2002	89.69	26.7	233	23.38	9.56	0	1.2	0.84	16.76	3.016108232
11	15	2002	89.69	26.7	233	24.02	10.61	0	1.39	0.83	16.77	3.342103616
11	16	2002	89.69	26.7	233	24.63	11.56	0	1.73	0.72	16.77	3.897273648
11	17	2002	89.69	26.7	233	24.98	10.8	0	1.98	0.63	16.83	4.278008275
11	18	2002	89.69	26.7	233	24.58	10.57	0	1.82	0.68	16.52	3.997034991
11	19	2002	89.69	26.7	233	22.79	10.79	0	1.62	0.69	14.84	3.583761907
11	20	2002	89.69	26.7	233	23.31	11.01	0	1.48	0.79	15.92	3.375381628
11	21	2002	89.69	26.7	233	23.62	11.22	0	1.9	0.66	16.24	4.001799343
11	22	2002	89.69	26.7	233	25.12	10.45	0	2.03	0.6	16.35	4.295684668
11	23	2002	89.69	26.7	233	23.86	10.64	0	1.54	0.68	16.09	3.449208544
11	24	2002	89.69	26.7	233	24.84	13.99	0	1.59	0.72	15.65	3.601971866
11	25	2002	89.69	26.7	233	25.57	15.87	0	1.69	0.67	15.47	3.810545801
11	26	2002	89.69	26.7	233	25.3	12.19	0	1.78	0.68	15.58	3.903122168
11	27	2002	89.69	26.7	233	25.43	12.15	0	1.39	0.74	15.12	3.277287059
11	28	2002	89.69	26.7	233	25.71	12.69	0	1.42	0.76	14.96	3.337997196
11	29	2002	89.69	26.7	233	25.47	10.76	0	1.18	0.82	15.14	2.899991718
11	30	2002	89.69	26.7	233	25.67	12.74	0	1.26	0.8	15.02	3.033961578
12	1	2002	89.69	26.7	233	22.61	13.48	4.49	1.33	0.89	12.53	3.080013993
12	2	2002	89.69	26.7	233	24.62	10.49	0	1.77	0.73	15.38	3.77318525
12	3	2002	89.69	26.7	233	24.66	11.96	0	1.86	0.69	14.89	3.922542809
12	4	2002	89.69	26.7	233	24.69	11.34	0	1.62	0.74	15.01	3.537743245
12	5	2002	89.69	26.7	233	24.19	10.47	0	1.86	0.63	15.12	3.851816585
12	6	2002	89.69	26.7	233	24.5	9.82	0	1.92	0.59	15.2	3.953044424
12	7	2002	89.69	26.7	233	23.82	9.33	0	2.13	0.56	15.27	4.182053943
12	8	2002	89.69	26.7	233	23.81	8.98	0	1.78	0.63	15.17	3.676415441
12	9	2002	89.69	26.7	233	24.09	10.36	0	1.84	0.67	14.84	3.7964661
12	10	2002	89.69	26.7	233	23.73	11.11	0	1.84	0.67	14.92	3.763105729
12	11	2002	89.69	26.7	233	23.63	8.56	0	1.97	0.6	15.1	3.920872249
12	12	2002	89.69	26.7	233	23.63	9.35	0	1.98	0.57	15.01	3.933872987
12	13	2002	89.69	26.7	233	23.76	11.8	0	1.7	0.58	14.91	3.537045072
12	14	2002	89.69	26.7	233	24.14	9.3	0	1.5	0.68	14.89	3.250723465
12	15	2002	89.69	26.7	233	23.8	7.36	0	1.39	0.69	14.66	3.065904135
12	16	2002	89.69	26.7	233	23.69	7.5	0	1.34	0.71	14.51	2.981305351
12	17	2002	89.69	26.7	233	22.86	12.83	0	1.7	0.62	14.33	3.499436102
12	18	2002	89.69	26.7	233	22.11	9.36	2.64	1.19	0.77	13.63	2.677821306
12	19	2002	89.69	26.7	233	21	9.55	3.36	1.34	0.84	14.04	2.842972155
12	20	2002	89.69	26.7	233	21.63	8.82	0.46	1.42	0.78	11.15	3.078087674
12	21	2002	89.69	26.7	233	21.52	11.41	0.4	1.65	0.7	14.36	3.329091031
12	22	2002	89.69	26.7	233	21.43	8.45	0	1.83	0.66	14.74	3.536476455
12	23	2002	89.69	26.7	233	22.37	8.77	0	1.82	0.59	14.88	3.591404624
12	24	2002	89.69	26.7	233	22.31	8.95	0	1.78	0.6	13.86	3.565004428
12	25	2002	89.69	26.7	233	20.95	8.43	0	1.61	0.56	14.64	3.201864689
12	26	2002	89.69	26.7	233	21.46	6.84	0	1.65	0.64	14.63	3.292704465
12	27	2002	89.69	26.7	233	19.94	6.82	0.23	1.46	0.74	12.62	2.979453225
12	28	2002	89.69	26.7	233	19.59	7.11	0.93	1.46	0.73	11.19	2.995620537
12	29	2002	89.69	26.7	233	19.07	5.98	0.94	1.32	0.84	14.16	2.703738447
12	30	2002	89.69	26.7	233	19.36	4.62	0	1.37	0.76	12.9	2.808307273
12	31	2002	89.69	26.7	233	21.29	6.56	0	1.83	0.65	14.92	3.537889322
1	1	2003	89.69	26.7	233	17.49	6.24	2.07	1.24	0.85	11.2	2.57916412
1	2	2003	89.69	26.7	233	21.18	8.83	0	1.89	0.59	15.49	3.6209901
1	3	2003	89.69	26.7	233	23.34	8.98	0	2.22	0.55	15.49	4.258183763
1	4	2003	89.69	26.7	233	22.35	8.05	0	2.04	0.53	15.3	3.929758234
1	5	2003	89.69	26.7	233	22.61	7.13	0	2.02	0.53	15.53	3.924496458
1	6	2003	89.69	26.7	233	21.14	5.43	0	1.59	0.58	15.6	3.220647601
1	7	2003	89.69	26.7	233	21.21	6.25	0	1.82	0.56	15.51	3.549258515
1	8	2003	89.69	26.7	233	20.87	7.27	0	2.04	0.43	15.83	3.808342125
1	9	2003	89.69	26.7	233	20.29	9.33	0	1.94	0.48	15.68	3.673468819
1	10	2003	89.69	26.7	233	21.09	9.34	0	2.04	0.42	15.97	3.866219957
1	11	2003	89.69	26.7	233	20.55	5.33	0	1.94	0.44	16.1	3.66343336
1	12	2003	89.69	26.7	233	21.69	8.96	0	2.16	0.36	16.16	4.081933864
1	13	2003	89.69	26.7	233	20.94	6.42	0	2.1	0.4	16.14	3.925073429
1	14	2003	89.69	26.7	233	20.42	5	0	1.98	0.45	16.28	3.728624961
1	15	2003	89.69	26.7	233	22.97	5.39	0	2.06	0.31	16.7	4.076782866
1	16	2003	89.69	26.7	233	23.06	5.13	0	1.98	0.38	16.77	3.994853008
1	17	2003	89.69	26.7	233	23.2	5.7	0	1.73	0.53	16.53	3.684039241
1	18	2003	89.69	26.7	233	24.19	10.48	0	2.05	0.4	16.39	4.244485698
1	19	2003	89.69	26.7	233	23.95	10.12	0	1.88	0.39	16.45	3.988553976
1	20	2003	89.69	26.7	233	23.31	9.51	0	1.85	0.35	16.89	3.893526461
1	21	2003	89.69	26.7	233	21.74	2.94	0	1.72	0.5	16.78	3.593636546
1	22	2003	89.69	26.7	233	22	4.37	0	1.89	0.38	16.99	3.849302305
1	23	2003	89.69	26.7	233	20.55	3.52	0	1.96	0.37	17.13	3.806854705
1	24	2003	89.69	26.7	233	20.53	2.7	0	1.57	0.43	17.24	3.324895488
1	25	2003	89.69	26.7	233	20.92	7.01	0	1.96	0.43	17.17	3.900473001
1	26	2003	89.69	26.7	233	21.79	5.01	0	1.92	0.41	17.46	3.926641264
1	27	2003	89.69	26.7	233	22.81	8.13	0	1.95	0.42	17.33	4.094989537
1	28	2003	89.69	26.7	233	24.71	8.09	0	2.12	0.36	17.34	4.526951715
1	29	2003	89.69	26.7	233	14.82	5.98	15.58	1.45	0.69	1.23	2.845668565
1	30	2003	89.69	26.7	233	19.64	7.9	0	2.09	0.64	15.49	4.047660565
1	31	2003	89.69	26.7	233	22.5	10.36	0	1.93	0.47	17.09	4.136251568
2	1	2003	89.69	26.7	233	15.19	12.17	11.97	1.5	0.73	0.8	3.180924842
2	2	2003	89.69	26.7	233	24.62	9.58	0	2.08	0.55	17.21	4.567829866
2	3	2003	89.69	26.7	233	25.52	11.69	0	2.27	0.35	18.15	4.940670159
2	4	2003	89.69	26.7	233	25.17	9.82	0	1.95	0.34	17.76	4.453599481
2	5	2003	89.69	26.7	233	21.34	10.99	0.3	1.46	0.61	12.32	3.502469797
2	6	2003	89.69	26.7	233	22.09	8.3	0.01	1.48	0.78	17.19	3.570846768
2	7	2003	89.69	26.7	233	22.24	7.93	0	1.76	0.69	16.37	3.981891246
2	8	2003	89.69	26.7	233	24.36	12.05	0	2.4	0.38	18.43	5.106005881
2	9	2003	89.69	26.7	233	23.51	8.24	0	2.3	0.33	18.69	4.846218361
2	10	2003	89.69	26.7	233	25.01	11.45	0	2.37	0.29	18.87	5.155326083
2	11	2003	89.69	26.7	233	24.82	14.11	0	2.4	0.27	18.77	5.240334274
2	12	2003	89.69	26.7	233	23.96	8.24	0	2.22	0.31	18.84	4.846128612
2	13	2003	89.69	26.7	233	23.82	12.06	0	2.36	0.35	19.21	5.09408692
2	14	2003	89.69	26.7	233	22.89	11.58	0	2.54	0.23	19.42	5.227444011
2	15	2003	89.69	26.7	233	23.22	7.73	0	2.25	0.31	19.6	4.858177775
2	16	2003	89.69	26.7	233	23.91	8.51	0	1.95	0.39	19.46	4.564561211
2	17	2003	89.69	26.7	233	25.43	10.72	0	1.99	0.36	19.7	4.804614106
2	18	2003	89.69	26.7	233	26.89	11.41	0	2.28	0.31	19.55	5.399803697
2	19	2003	89.69	26.7	233	26.94	15.29	0.52	2.27	0.36	16.83	5.453393987
2	20	2003	89.69	26.7	233	24.84	10.78	0.11	2.12	0.49	19.87	5.00506243
2	21	2003	89.69	26.7	233	23.88	12.58	0	2.44	0.27	20.54	5.378398068
2	22	2003	89.69	26.7	233	23.89	8.71	0	2.12	0.36	20.7	4.922301375
2	23	2003	89.69	26.7	233	24.45	11.09	0	2.24	0.31	20.77	5.190503176
2	24	2003	89.69	26.7	233	25.7	13.34	0	2.49	0.3	20.73	5.721938944
2	25	2003	89.69	26.7	233	25.14	12.47	0	2.27	0.34	20.51	5.365877107
2	26	2003	89.69	26.7	233	24.36	13.8	0.24	1.89	0.49	20.61	4.814011834
2	27	2003	89.69	26.7	233	24.72	13.87	0.33	1.88	0.51	20.62	4.85212193
2	28	2003	89.69	26.7	233	26.31	14.15	0	1.98	0.48	20.91	5.163682152
3	1	2003	89.69	26.7	233	27.94	15.3	0	1.94	0.46	20.7	5.275050496
3	2	2003	89.69	26.7	233	28.14	16.1	0	2.24	0.4	21.32	5.803074067
3	3	2003	89.69	26.7	233	28.85	16.19	0	2.53	0.35	21.51	6.343780843
3	4	2003	89.69	26.7	233	28.63	15.69	0	3.13	0.28	22.47	7.197691319
3	5	2003	89.69	26.7	233	25.32	11.83	0	2.62	0.21	23.38	6.034069111
3	6	2003	89.69	26.7	233	24.31	11.37	0	2.37	0.22	23.13	5.602182065
3	7	2003	89.69	26.7	233	25.26	12.41	0	2.56	0.21	23.11	5.996730773
3	8	2003	89.69	26.7	233	25	12.6	0	2.64	0.21	23.36	6.09824448
3	9	2003	89.69	26.7	233	26.01	10.01	0	2.35	0.24	23.24	5.813198245
3	10	2003	89.69	26.7	233	27.27	14.93	0	2.48	0.21	22.58	6.219549685
3	11	2003	89.69	26.7	233	27.89	11.82	0	2.25	0.28	22.57	5.941916993
3	12	2003	89.69	26.7	233	26.92	14.28	0	2.14	0.36	19.27	5.653378609
3	13	2003	89.69	26.7	233	24.62	9.89	0	1.74	0.56	17.55	4.742569834
3	14	2003	89.69	26.7	233	26.41	13.82	0	1.98	0.39	22.96	5.489357279
3	15	2003	89.69	26.7	233	24.14	13.03	0.54	1.28	0.59	6.88	3.739226167
3	16	2003	89.69	26.7	233	27.82	14.45	0	2.11	0.45	22.61	5.866991789
3	17	2003	89.69	26.7	233	26.56	14.83	2.57	1.87	0.54	15.37	5.195328881
3	18	2003	89.69	26.7	233	26.58	15.1	1.3	2.12	0.5	19.82	5.728315994
3	19	2003	89.69	26.7	233	26.32	13.84	0	1.99	0.44	20.73	5.523058631
3	20	2003	89.69	26.7	233	27.32	13.33	0	1.89	0.38	22.84	5.537429617
3	21	2003	89.69	26.7	233	27.68	16.28	0	2.14	0.39	23.93	6.056401657
3	22	2003	89.69	26.7	233	28.81	15.23	0	1.78	0.45	23.87	5.595042109
3	23	2003	89.69	26.7	233	30.33	17.55	0	2.05	0.38	24.11	6.225874848
3	24	2003	89.69	26.7	233	31.74	16.07	0	2.3	0.31	24.53	6.804157216
3	25	2003	89.69	26.7	233	30.41	17.13	0	2	0.3	16.45	5.941103033
3	26	2003	89.69	26.7	233	31.35	19.01	0	2.25	0.28	24.42	6.731787988
3	27	2003	89.69	26.7	233	30.51	15.47	0	1.82	0.35	24.39	5.914432218
3	28	2003	89.69	26.7	233	31.15	17.49	0	2	0.36	24.41	6.318699696
3	29	2003	89.69	26.7	233	31.73	16.11	1.89	1.92	0.37	24.41	6.24780199
3	30	2003	89.69	26.7	233	26.83	17.03	4.22	1.43	0.55	8.44	4.42294171
3	31	2003	89.69	26.7	233	27.67	16.25	0.09	2.2	0.57	18.45	6.120660512
4	1	2003	89.69	26.7	233	23.58	15.86	0.48	1.93	0.68	10.29	5.002021366
4	2	2003	89.69	26.7	233	26.03	15.67	0	1.97	0.6	17.91	5.59939881
4	3	2003	89.69	26.7	233	28.18	17.64	1.11	2.15	0.57	23.36	6.361433856
4	4	2003	89.69	26.7	233	30.64	16.87	0.05	2.26	0.48	25.26	6.85581594
4	5	2003	89.69	26.7	233	32.77	17.57	0	2.46	0.35	25.53	7.452614981
4	6	2003	89.69	26.7	233	33.66	19.05	0	2.61	0.24	26.63	7.86211977
4	7	2003	89.69	26.7	233	33.91	16.54	0	2.71	0.18	26.92	8.069981247
4	8	2003	89.69	26.7	233	34.54	14.74	0	2.52	0.17	27.45	7.880341085
4	9	2003	89.69	26.7	233	34.04	14.57	0	2.56	0.14	27.5	7.8866678
4	10	2003	89.69	26.7	233	33.25	17.07	0	2.72	0.16	27.29	8.047849804
4	11	2003	89.69	26.7	233	33.8	19.46	0	2.75	0.19	26.77	8.192781604
4	12	2003	89.69	26.7	233	33.06	19.49	0	2.48	0.23	26.62	7.663704514
4	13	2003	89.69	26.7	233	33.26	19.06	0	2.33	0.31	26.72	7.458345323
4	14	2003	89.69	26.7	233	31.87	20.4	3.46	2.16	0.45	21.2	6.843226296
4	15	2003	89.69	26.7	233	31.63	18.56	0.46	2.32	0.47	26.56	7.296446843
4	16	2003	89.69	26.7	233	32.28	20.44	0.12	2.42	0.39	25.98	7.54512133
4	17	2003	89.69	26.7	233	30.22	19.14	3.07	2.02	0.53	18.78	6.345545759
4	18	2003	89.69	26.7	233	30.6	20.4	0	2.46	0.55	23.74	7.373210301
4	19	2003	89.69	26.7	233	28.73	19.03	9.78	1.72	0.68	18.85	5.731574733
4	20	2003	89.69	26.7	233	31.89	19.1	15.09	2.09	0.67	26.17	7.009690181
4	21	2003	89.69	26.7	233	28.16	18.15	12.57	2	0.74	19.93	6.189468154
4	22	2003	89.69	26.7	233	27.88	18.23	3.16	2.1	0.73	19.66	6.315754474
4	23	2003	89.69	26.7	233	28.31	20.15	0.02	2.12	0.64	22.21	6.581532065
4	24	2003	89.69	26.7	233	30.87	17.85	0.03	1.36	0.71	18.19	5.236075426
4	25	2003	89.69	26.7	233	31.61	18	4.27	1.97	0.64	25.22	6.762852992
4	26	2003	89.69	26.7	233	30.04	20.9	20.53	1.39	0.78	17.6	5.272792922
4	27	2003	89.69	26.7	233	29.85	20.76	11.72	1.87	0.79	17.86	6.138430457
4	28	2003	89.69	26.7	233	30.07	18.82	3.06	1.87	0.72	21.84	6.318949452
4	29	2003	89.69	26.7	233	29.79	20.16	17.43	1.47	0.73	21.8	5.630794446
4	30	2003	89.69	26.7	233	30.37	18.9	5.57	1.72	0.64	24.5	6.23778372
5	1	2003	89.69	26.7	233	27.66	17.11	0.09	1.61	0.6	19.94	5.552415594
5	2	2003	89.69	26.7	233	27.77	16.95	9.11	1.5	0.77	13.58	5.029032776
5	3	2003	89.69	26.7	233	29.7	16.83	4.57	1.53	0.75	26.13	5.940530594
5	4	2003	89.69	26.7	233	32.54	18.19	3.42	2.08	0.66	25.29	7.132439831
5	5	2003	89.69	26.7	233	32.57	14.26	0.8	2.63	0.5	28.59	8.166806781
5	6	2003	89.69	26.7	233	34.42	18.53	0	2.82	0.23	29.64	8.796107269
5	7	2003	89.69	26.7	233	33	18.21	0	2.67	0.31	26.15	8.205869339
5	8	2003	89.69	26.7	233	30.6	21.35	0.12	2.44	0.44	22.76	7.476717639
5	9	2003	89.69	26.7	233	32.52	19.03	0.01	2.2	0.5	27.78	7.495159046
5	10	2003	89.69	26.7	233	30.5	16.86	0.41	1.89	0.52	21.45	6.395737483
5	11	2003	89.69	26.7	233	31.28	18.13	0.17	2.07	0.49	27.71	7.137581015
5	12	2003	89.69	26.7	233	30.68	16.77	2.29	2.03	0.57	25.79	6.895682543
5	13	2003	89.69	26.7	233	33.76	20.3	0.62	2.12	0.52	27.33	7.508986472
5	14	2003	89.69	26.7	233	33.37	18.56	0.71	1.76	0.55	22.73	6.557893413
5	15	2003	89.69	26.7	233	32.37	17.55	2.84	1.54	0.68	22.74	6.062349063
5	16	2003	89.69	26.7	233	31.37	17.85	4.03	1.63	0.7	21.65	6.087724936
5	17	2003	89.69	26.7	233	28.72	17.6	14.5	1.33	0.8	18.12	5.138333731
5	18	2003	89.69	26.7	233	31.3	20.45	8.69	1.67	0.76	26.55	6.490252967
5	19	2003	89.69	26.7	233	30.41	20.03	5.52	2.17	0.71	26.36	7.244784517
5	20	2003	89.69	26.7	233	32.21	21.43	1.52	1.85	0.56	21.28	6.606408299
5	21	2003	89.69	26.7	233	28.99	19.33	10.18	1.75	0.78	21.78	6.154270487
5	22	2003	89.69	26.7	233	27.18	17.36	0	2.15	0.7	20.33	6.471767898
5	23	2003	89.69	26.7	233	30.12	18.32	4.32	1.83	0.67	26.39	6.629244929
5	24	2003	89.69	26.7	233	31.1	17.71	5.03	1.68	0.71	27.36	6.513671816
5	25	2003	89.69	26.7	233	30.62	17.9	10.74	1.7	0.72	19.31	6.039919339
5	26	2003	89.69	26.7	233	29.2	19.69	4.57	2.03	0.74	23.47	6.754303961
5	27	2003	89.69	26.7	233	30.09	20.25	3.17	2.11	0.7	21.51	6.875078987
5	28	2003	89.69	26.7	233	32.3	21.38	1.21	2.22	0.61	28.66	7.70232998
5	29	2003	89.69	26.7	233	33.03	21.31	0.66	1.92	0.62	22.33	6.894430476
5	30	2003	89.69	26.7	233	34.74	22.99	0.04	2.15	0.51	28.77	7.846652892
5	31	2003	89.69	26.7	233	35.85	23.82	0.54	1.85	0.49	28.7	7.373945067
6	1	2003	89.69	26.7	233	35.06	22.67	1.01	1.78	0.54	28.41	7.157620953
6	2	2003	89.69	26.7	233	35.52	21.77	3.74	1.81	0.61	28.35	7.25944624
6	3	2003	89.69	26.7	233	35.52	22.57	1.56	1.76	0.57	28.29	7.158570666
6	4	2003	89.69	26.7	233	35.19	22.07	3.77	1.73	0.62	28.53	7.091746744
6	5	2003	89.69	26.7	233	34	20.77	3.76	1.69	0.65	23.09	6.599464576
6	6	2003	89.69	26.7	233	27.23	18.81	10.3	1.06	0.88	8.06	3.982019093
6	7	2003	89.69	26.7	233	29.96	20.06	13.7	1.74	0.79	25.08	6.470754458
6	8	2003	89.69	26.7	233	30.34	20.46	5.35	1.82	0.76	27.99	6.820515138
6	9	2003	89.69	26.7	233	31.62	19.26	1.63	1.59	0.78	25.17	6.33224112
6	10	2003	89.69	26.7	233	32.69	20.77	0.1	1.8	0.72	28.57	7.023231681
6	11	2003	89.69	26.7	233	31.78	19.64	7.55	1.41	0.75	27.76	6.174289909
6	12	2003	89.69	26.7	233	32.01	21.1	10.49	1.67	0.76	28.55	6.741739615
6	13	2003	89.69	26.7	233	28.56	22.05	136.42	1.55	0.91	16.44	5.579103011
6	14	2003	89.69	26.7	233	30.97	21.37	43.22	1.76	0.83	23.97	6.561778748
6	15	2003	89.69	26.7	233	30.78	20.8	149.14	1.97	0.75	26.37	7.031551763
6	16	2003	89.69	26.7	233	33.01	20.46	6.42	1.65	0.75	27.7	6.72588981
6	17	2003	89.69	26.7	233	33.48	21.37	0.14	1.97	0.63	28.57	7.405528111
6	18	2003	89.69	26.7	233	31.98	22.97	18.31	2.1	0.8	17.72	6.930556024
6	19	2003	89.69	26.7	233	31.34	22.59	5.04	2.22	0.76	25.61	7.515230199
6	20	2003	89.69	26.7	233	30.47	23.83	7.49	2.21	0.8	13.03	6.748730267
6	21	2003	89.69	26.7	233	32.79	22.59	14.71	3.2	0.76	26.68	9.319603735
6	22	2003	89.69	26.7	233	26.21	21.88	23.3	3.64	0.86	4.3	7.805494459
6	23	2003	89.69	26.7	233	27.98	21.84	13.4	2.32	0.83	6.6	6.236472456
6	24	2003	89.69	26.7	233	30.12	21.91	9.65	1.24	0.85	17.61	5.170145572
6	25	2003	89.69	26.7	233	27.39	23.8	40.61	1.46	0.94	11.19	5.083238647
6	26	2003	89.69	26.7	233	26.98	23.4	81.52	1.41	0.96	14.01	5.129475883
6	27	2003	89.69	26.7	233	24.86	22.66	56.85	1.82	0.96	2.47	4.959130099
6	28	2003	89.69	26.7	233	23.03	20.51	98.96	2.08	0.94	3.05	5.148998809
6	29	2003	89.69	26.7	233	27.26	21.41	53.13	2.17	0.93	10.04	6.10427546
6	30	2003	89.69	26.7	233	24.52	21.81	82.98	2.11	0.94	3.86	5.43613996
7	1	2003	89.69	26.7	233	26.36	21.08	50.85	1.84	0.94	5.02	5.177245097
7	2	2003	89.69	26.7	233	29.08	22.33	15.99	1.17	0.92	16.69	4.92721194
7	3	2003	89.69	26.7	233	26.05	23.14	54.34	0.99	0.97	9.24	3.989816852
7	4	2003	89.69	26.7	233	24.3	23.03	187.89	1.08	0.98	2.3	3.630802397
7	5	2003	89.69	26.7	233	25.55	20.98	16.49	1.03	0.96	4.53	3.667385592
7	6	2003	89.69	26.7	233	26.4	22.42	48	1.06	0.96	10.97	4.223805669
7	7	2003	89.69	26.7	233	27.07	23.12	83.4	1.54	0.95	9.96	5.0969947
7	8	2003	89.69	26.7	233	25.17	23.08	131.16	1.37	0.97	3.89	4.306299385
7	9	2003	89.69	26.7	233	23.43	19.7	188.94	2.54	0.96	1.64	5.705678656
7	10	2003	89.69	26.7	233	27.63	20.67	66.68	1.54	0.92	8.81	4.969208437
7	11	2003	89.69	26.7	233	26.24	22.98	50.67	1.18	0.96	8.56	4.30106902
7	12	2003	89.69	26.7	233	24.97	22.61	100.72	1.14	0.98	1.77	3.721380836
7	13	2003	89.69	26.7	233	24.31	21.42	81.62	1.66	0.96	2.15	4.570403334
7	14	2003	89.69	26.7	233	28.5	22.62	38.8	1.32	0.91	14.79	5.048989172
7	15	2003	89.69	26.7	233	26.91	22.7	29.69	1.04	0.94	10.5	4.177075319
7	16	2003	89.69	26.7	233	29.59	22.6	20.94	1.13	0.91	22.73	5.226195239
7	17	2003	89.69	26.7	233	26.72	22.38	53.77	0.86	0.96	6.63	3.562857361
7	18	2003	89.69	26.7	233	27.43	21.24	14.65	1.39	0.92	21.97	5.498713574
7	19	2003	89.69	26.7	233	26.83	23.07	32.62	1.2	0.95	13.26	4.64972735
7	20	2003	89.69	26.7	233	28.28	23.41	58.71	1.27	0.94	17.93	5.143452761
7	21	2003	89.69	26.7	233	29.13	22.14	59.34	1.01	0.92	10.06	4.170583959
7	22	2003	89.69	26.7	233	28.06	21.91	23.28	1.04	0.91	21.39	4.864853108
7	23	2003	89.69	26.7	233	32.05	22.33	0	1.26	0.78	26.82	5.800321657
7	24	2003	89.69	26.7	233	33.24	23.87	5.93	2	0.73	27.72	7.351609383
7	25	2003	89.69	26.7	233	31.19	23.42	8.39	2.52	0.81	15.89	7.433424277
7	26	2003	89.69	26.7	233	29.96	24.58	14.38	1.95	0.88	23.88	6.825752167
7	27	2003	89.69	26.7	233	30.1	22.6	42.26	1.24	0.92	13.44	4.872936245
7	28	2003	89.69	26.7	233	28.31	22.28	22.25	1.06	0.92	25.59	5.14712413
7	29	2003	89.69	26.7	233	26.41	23.51	36.24	1.14	0.96	7.63	4.1707448
7	30	2003	89.69	26.7	233	26.57	23.53	36.7	1.37	0.95	4.11	4.401158479
7	31	2003	89.69	26.7	233	29.37	22.97	34.25	1.52	0.92	19.43	5.695540348
8	1	2003	89.69	26.7	233	28.18	23.04	23.57	1.22	0.92	14.5	4.788391666
8	2	2003	89.69	26.7	233	28.85	22.03	5.15	1.13	0.88	23.84	5.159907392
8	3	2003	89.69	26.7	233	30.45	20.81	13.36	0.98	0.89	26.02	5.046255261
8	4	2003	89.69	26.7	233	29.5	21.83	20.82	1	0.91	21.88	4.812593894
8	5	2003	89.69	26.7	233	30.96	22.19	20.31	1.26	0.88	25.86	5.608864597
8	6	2003	89.69	26.7	233	28.92	21.73	21.31	0.94	0.92	22.17	4.673552427
8	7	2003	89.69	26.7	233	28.97	21.66	19.46	1.19	0.91	22.15	5.142422943
8	8	2003	89.69	26.7	233	26.57	22.67	40.21	1.16	0.95	12.6	4.449862508
8	9	2003	89.69	26.7	233	28.06	21.59	31.97	1.21	0.94	23.53	5.197115822
8	10	2003	89.69	26.7	233	28.63	23.54	48.21	1.27	0.95	12.66	4.780418493
8	11	2003	89.69	26.7	233	29.75	23.26	43.98	1.44	0.91	14.15	5.232895075
8	12	2003	89.69	26.7	233	28.42	23.08	29.08	1.3	0.92	18.81	5.135164424
8	13	2003	89.69	26.7	233	29.62	21.74	24.83	1.13	0.89	25.53	5.197881977
8	14	2003	89.69	26.7	233	28.7	23.01	29.92	1.14	0.92	21.33	4.966074079
8	15	2003	89.69	26.7	233	29.52	24.14	49.28	1.24	0.91	16.94	4.983153648
8	16	2003	89.69	26.7	233	28.76	22.87	22.93	1.02	0.92	19.08	4.597104208
8	17	2003	89.69	26.7	233	26.45	23.81	66.02	1.2	0.96	8.85	4.315139426
8	18	2003	89.69	26.7	233	26.65	23	47.41	1.47	0.94	9.75	4.834508156
8	19	2003	89.69	26.7	233	28.65	21.85	6.4	1.23	0.9	14.91	4.729792179
8	20	2003	89.69	26.7	233	26.13	23.38	35.29	1.1	0.96	8.97	4.091974532
8	21	2003	89.69	26.7	233	27.26	22.83	37.3	1.27	0.93	4.27	4.203846623
8	22	2003	89.69	26.7	233	26.88	22.57	112.27	1.04	0.95	2.24	3.627664876
8	23	2003	89.69	26.7	233	27.76	22.37	86.72	1.08	0.92	15.34	4.408932895
8	24	2003	89.69	26.7	233	27.9	21.89	18.23	1.19	0.91	19.05	4.788984337
8	25	2003	89.69	26.7	233	31.35	22.33	9.69	1.16	0.84	23.68	5.112784566
8	26	2003	89.69	26.7	233	31.51	20.76	5.35	1.19	0.83	25.37	5.229627431
8	27	2003	89.69	26.7	233	29.06	20.92	16.05	1.11	0.9	24.7	4.918474872
8	28	2003	89.69	26.7	233	30.44	23	13.98	1.08	0.87	21.76	4.796171198
8	29	2003	89.69	26.7	233	29.64	23.16	29.56	1.13	0.88	18.6	4.70755892
8	30	2003	89.69	26.7	233	27.15	23.09	46.14	1.22	0.95	8.74	4.300153776
8	31	2003	89.69	26.7	233	28.49	22.4	18.62	1.14	0.9	20.62	4.731641154
9	1	2003	89.69	26.7	233	30.12	23.1	19.91	1.52	0.88	18.35	5.43660808
9	2	2003	89.69	26.7	233	30.37	22.6	4.02	1.59	0.84	23.45	5.768602834
9	3	2003	89.69	26.7	233	29.85	22.05	14.15	1.24	0.86	23.11	5.044769816
9	4	2003	89.69	26.7	233	29.7	21.95	24.5	1.11	0.88	21.81	4.716489096
9	5	2003	89.69	26.7	233	28.41	22.62	25.44	1.25	0.91	7.23	4.311973635
9	6	2003	89.69	26.7	233	29.95	22.22	17.77	1.25	0.87	20.34	4.913741143
9	7	2003	89.69	26.7	233	27.56	21.66	34.72	1.41	0.9	18.2	4.976300933
9	8	2003	89.69	26.7	233	27.59	23.09	38.35	1.32	0.92	16.6	4.776410966
9	9	2003	89.69	26.7	233	29.36	22.76	16.14	1.59	0.87	15.43	5.304482046
9	10	2003	89.69	26.7	233	27.9	20.99	15.15	1.41	0.87	22.19	5.095179804
9	11	2003	89.69	26.7	233	30.86	23.57	2.55	2.19	0.77	22.55	6.721927609
9	12	2003	89.69	26.7	233	29.45	22.23	2.86	2.48	0.81	21.33	6.986932338
9	13	2003	89.69	26.7	233	30.12	21.92	5.63	1.39	0.87	7.73	4.639906511
9	14	2003	89.69	26.7	233	29.87	22.34	16.64	1.29	0.89	12.26	4.589473478
9	15	2003	89.69	26.7	233	28.69	21.35	24.51	0.82	0.92	20.02	3.855407623
9	16	2003	89.69	26.7	233	26.97	22.1	32.01	0.97	0.95	17.43	3.995417798
9	17	2003	89.69	26.7	233	26.67	21.04	39.86	0.95	0.95	17.4	3.91097287
9	18	2003	89.69	26.7	233	26.86	20.05	48.9	0.93	0.96	15.67	3.786325862
9	19	2003	89.69	26.7	233	28.8	19.22	7.61	1.15	0.88	22.48	4.490673648
9	20	2003	89.69	26.7	233	28.8	20.05	19.91	0.97	0.89	21.68	4.108326551
9	21	2003	89.69	26.7	233	27.35	22.84	48.52	1.16	0.95	18.52	4.344904165
9	22	2003	89.69	26.7	233	27.14	20.75	19.33	0.87	0.94	16.01	3.647380148
9	23	2003	89.69	26.7	233	27.52	20	29.16	0.99	0.94	18.73	3.951572916
9	24	2003	89.69	26.7	233	27.36	19.81	27.6	1.21	0.9	4.16	3.902016525
9	25	2003	89.69	26.7	233	29.94	19.64	0	1.61	0.75	20.51	5.227125098
9	26	2003	89.69	26.7	233	29.04	18.52	1.38	1.05	0.86	20.11	4.094482688
9	27	2003	89.69	26.7	233	26.81	20.33	31.19	1.15	0.93	19.1	4.165387592
9	28	2003	89.69	26.7	233	26.86	18.58	25.24	1.19	0.93	21.47	4.25870116
9	29	2003	89.69	26.7	233	27.9	19.13	4.11	0.93	0.91	11.23	3.537778516
9	30	2003	89.69	26.7	233	27.92	19.66	19.42	1.26	0.9	19.05	4.347838655
10	1	2003	89.69	26.7	233	26.21	18.92	20.18	0.85	0.96	7.5	3.192481039
10	2	2003	89.69	26.7	233	28.75	18.6	0.95	1.32	0.88	20.53	4.479625084
10	3	2003	89.69	26.7	233	29.5	17.22	0.19	1.32	0.81	21.71	4.509106992
10	4	2003	89.69	26.7	233	29.67	18.37	0.03	1.51	0.8	21.66	4.851481825
10	5	2003	89.69	26.7	233	29.08	17.53	0.53	1.37	0.82	21.57	4.530891069
10	6	2003	89.69	26.7	233	26.84	16.19	0.02	1.75	0.81	16.88	4.910941999
10	7	2003	89.69	26.7	233	24.44	18.94	0.7	1.67	0.82	6.86	4.484785229
10	8	2003	89.69	26.7	233	19.59	17.73	60.6	2.38	0.95	0.56	4.933538153
10	9	2003	89.69	26.7	233	19.11	17.8	117.8	2.83	0.96	0.55	5.442721523
10	10	2003	89.69	26.7	233	21.62	19.16	26.36	1.91	0.95	2.06	4.563388477
10	11	2003	89.69	26.7	233	27.41	15.4	1.1	1.1	0.88	17.35	3.736105087
10	12	2003	89.69	26.7	233	27.03	15.21	1.59	1.17	0.89	18.52	3.841176247
10	13	2003	89.69	26.7	233	28.66	14.7	0	1.23	0.84	20.76	4.043188457
10	14	2003	89.69	26.7	233	27.92	16.83	0	1.76	0.75	20.66	4.907829217
10	15	2003	89.69	26.7	233	29.33	18.35	2.57	1.76	0.76	20.24	4.996673069
10	16	2003	89.69	26.7	233	28.78	16.24	0.05	0.95	0.84	19.95	3.430746029
10	17	2003	89.69	26.7	233	28.54	15.43	0	1.35	0.81	20.08	4.152394979
10	18	2003	89.69	26.7	233	28.54	16.07	0	1.37	0.8	19.42	4.161414516
10	19	2003	89.69	26.7	233	27.81	15.09	0.02	1.19	0.84	20.02	3.772732948
10	20	2003	89.69	26.7	233	28.34	14.57	0.51	1.11	0.83	19.91	3.624735265
10	21	2003	89.69	26.7	233	28.28	14.47	0.05	1.4	0.83	19.93	4.131936946
10	22	2003	89.69	26.7	233	28.07	13.96	0	1.48	0.8	19.89	4.234339703
10	23	2003	89.69	26.7	233	25.28	17.01	0	1.39	0.79	11.6	3.898560348
10	24	2003	89.69	26.7	233	24.7	17	2.71	0.81	0.85	7.78	2.819498899
10	25	2003	89.69	26.7	233	19.11	17.53	23.16	1.98	0.93	0.92	4.353861887
10	26	2003	89.69	26.7	233	23.84	17.38	19.69	1.61	0.92	8.09	4.144526666
10	27	2003	89.69	26.7	233	25.39	14.15	1.41	1.21	0.9	14.56	3.497606983
10	28	2003	89.69	26.7	233	26.44	12.84	0	1.59	0.81	18.92	4.169712337
10	29	2003	89.69	26.7	233	26.36	12.79	0.85	1.19	0.84	18.36	3.462190946
10	30	2003	89.69	26.7	233	26.62	13.59	2.9	1.03	0.88	18.14	3.165606484
10	31	2003	89.69	26.7	233	25.77	13.58	1.6	1.18	0.86	18.04	3.373542166
11	1	2003	89.69	26.7	233	25.05	14.82	3.51	1.3	0.89	17.42	3.534464009
11	2	2003	89.69	26.7	233	25.06	14.31	1.36	1.46	0.84	17.77	3.773094807
11	3	2003	89.69	26.7	233	25.03	13	0	1.5	0.79	18.1	3.801997972
11	4	2003	89.69	26.7	233	24.83	11.14	0	1.21	0.82	17.96	3.287538832
11	5	2003	89.69	26.7	233	24.46	10.78	0	1.26	0.85	17.92	3.332244731
11	6	2003	89.69	26.7	233	23.57	12.51	0.15	1.37	0.85	16.38	3.459556141
11	7	2003	89.69	26.7	233	24.07	14.9	1.53	1.51	0.81	16.95	3.708453156
11	8	2003	89.69	26.7	233	24.23	11.28	0.07	1.44	0.83	17.18	3.557899109
11	9	2003	89.69	26.7	233	23.37	10.9	0	1.42	0.85	15.66	3.467241681
11	10	2003	89.69	26.7	233	23.22	11.92	0	1.58	0.8	16.36	3.685974355
11	11	2003	89.69	26.7	233	24.25	14.97	0	1.86	0.74	16.79	4.191431419
11	12	2003	89.69	26.7	233	24.22	11.78	0	2.07	0.71	17.08	4.433462768
11	13	2003	89.69	26.7	233	24.53	10.3	0	1.81	0.73	17.16	4.051830451
11	14	2003	89.69	26.7	233	24.88	10.43	0	1.82	0.74	17.15	4.079385788
11	15	2003	89.69	26.7	233	24.75	9.9	0	1.62	0.74	16.98	3.746558432
11	16	2003	89.69	26.7	233	23.69	10.38	0	1.66	0.73	16.9	3.715462358
11	17	2003	89.69	26.7	233	23.1	8.55	0	1.55	0.75	16.65	3.491174423
11	18	2003	89.69	26.7	233	23.33	9.93	0	1.79	0.74	16.54	3.853077563
11	19	2003	89.69	26.7	233	22.92	9.67	0	1.78	0.74	16.61	3.7889898
11	20	2003	89.69	26.7	233	22.69	12.52	0	1.79	0.77	15.29	3.82713396
11	21	2003	89.69	26.7	233	21.93	8.88	0	1.48	0.83	15.66	3.270136765
11	22	2003	89.69	26.7	233	23.53	8.58	0	1.06	0.83	16.21	2.674329334
11	23	2003	89.69	26.7	233	23.88	8.38	0	1.35	0.81	15.96	3.160730347
11	24	2003	89.69	26.7	233	22.68	9.94	0	1.69	0.76	16.03	3.584725438
11	25	2003	89.69	26.7	233	22.66	8.29	0	1.23	0.85	15.75	2.877927104
11	26	2003	89.69	26.7	233	22.66	9.74	0	1.55	0.78	15.76	3.356991779
11	27	2003	89.69	26.7	233	23.12	9.5	0	1.8	0.71	15.81	3.740254857
11	28	2003	89.69	26.7	233	21.94	7.96	0	1.67	0.73	15.88	3.446269524
11	29	2003	89.69	26.7	233	22.33	8.38	0	1.77	0.75	15.82	3.609963344
11	30	2003	89.69	26.7	233	22.09	7.38	0	1.48	0.75	15.73	3.164135106
12	1	2003	89.69	26.7	233	21.58	8.02	0	1.61	0.74	15.59	3.311739385
12	2	2003	89.69	26.7	233	21.69	7.32	0	1.4	0.79	15.36	3.010683964
12	3	2003	89.69	26.7	233	21.48	5.96	0	1.3	0.81	15.54	2.837256062
12	4	2003	89.69	26.7	233	21.05	5.7	0	1.58	0.73	15.42	3.201491872
12	5	2003	89.69	26.7	233	20.57	6.83	0	1.62	0.73	15.19	3.223311648
12	6	2003	89.69	26.7	233	21.1	7.58	0	1.62	0.73	15.03	3.26125176
12	7	2003	89.69	26.7	233	20.31	12.93	0	1.87	0.74	12.81	3.680489185
12	8	2003	89.69	26.7	233	21.84	10.11	0	2.11	0.68	15.03	3.990375936
12	9	2003	89.69	26.7	233	21.41	13.37	0	2.2	0.68	14.92	4.132458626
12	10	2003	89.69	26.7	233	21.85	9.12	0	1.96	0.68	14.77	3.77591103
12	11	2003	89.69	26.7	233	22.51	10.16	0	1.76	0.67	14.93	3.545140085
12	12	2003	89.69	26.7	233	23.61	7.61	0	1.81	0.67	15.12	3.686840648
12	13	2003	89.69	26.7	233	23.54	10.7	0	2.31	0.62	15.09	4.388669587
12	14	2003	89.69	26.7	233	23.47	9.58	0	2.17	0.59	15.11	4.17669593
12	15	2003	89.69	26.7	233	22.64	10.45	0	1.7	0.62	14	3.481815439
12	16	2003	89.69	26.7	233	20.74	11.63	1.28	1.02	0.73	6.77	2.591636304
12	17	2003	89.69	26.7	233	21.97	8.42	0.12	1.04	0.86	13.49	2.438285952
12	18	2003	89.69	26.7	233	22.62	9.99	0	1.86	0.65	14.91	3.67449783
12	19	2003	89.69	26.7	233	21.65	13.39	0	2.28	0.59	14.51	4.235898942
12	20	2003	89.69	26.7	233	22.89	9.59	0	1.97	0.61	14.37	3.863542365
12	21	2003	89.69	26.7	233	22.81	7.87	0	1.89	0.59	14.95	3.718214579
12	22	2003	89.69	26.7	233	23.26	8.46	0	2.02	0.6	14.8	3.946711273
12	23	2003	89.69	26.7	233	23.21	8.53	0	2.11	0.56	14.85	4.064457221
12	24	2003	89.69	26.7	233	21.84	10.53	0	2.3	0.43	15.19	4.194825472
12	25	2003	89.69	26.7	233	21.66	6.17	0	2.1	0.5	15.2	3.88453712
12	26	2003	89.69	26.7	233	21.18	6.09	0	1.92	0.58	15.03	3.618481849
12	27	2003	89.69	26.7	233	22.15	7.27	0	1.93	0.6	14.87	3.72981971
12	28	2003	89.69	26.7	233	14.21	11.26	15.47	1.72	0.8	2.34	3.283004859
12	29	2003	89.69	26.7	233	15.38	3.23	1.57	1.19	0.88	13.01	2.32887545
12	30	2003	89.69	26.7	233	19.38	5.61	0	1.56	0.77	15.07	3.027326646
12	31	2003	89.69	26.7	233	20.17	6.98	0	1.73	0.64	15.04	3.317634647
1	1	2004	89.69	26.7	233	19.56	5.63	0	1.6	0.62	15.25	3.094155537
1	2	2004	89.69	26.7	233	19.59	5.98	0	1.68	0.66	15.34	3.208416311
1	3	2004	89.69	26.7	233	18.88	4.37	0	1.67	0.64	15.38	3.1367025
1	4	2004	89.69	26.7	233	19.35	5.88	0	1.89	0.55	15.51	3.458971204
1	5	2004	89.69	26.7	233	21.04	5.02	0	1.93	0.58	15.55	3.655924587
1	6	2004	89.69	26.7	233	21.63	8.76	0	1.79	0.48	12.27	3.626983867
1	7	2004	89.69	26.7	233	22.21	7.4	0	2.12	0.48	15.6	4.033277977
1	8	2004	89.69	26.7	233	22.52	10.81	0	2.36	0.41	15.48	4.419770355
1	9	2004	89.69	26.7	233	21.06	7.43	0	2.06	0.42	15.83	3.860869699
1	10	2004	89.69	26.7	233	21.86	5.75	0	1.71	0.56	15.71	3.476739572
1	11	2004	89.69	26.7	233	23.12	7.12	0	1.94	0.52	15.75	3.913586439
1	12	2004	89.69	26.7	233	22.85	10.94	0	2.09	0.41	15.21	4.140058149
1	13	2004	89.69	26.7	233	22.02	8.59	0	2	0.46	15.71	3.924687604
1	14	2004	89.69	26.7	233	20.58	11.33	0	1.96	0.46	15.66	3.808821667
1	15	2004	89.69	26.7	233	21.18	6.77	0	1.86	0.51	16.06	3.673041591
1	16	2004	89.69	26.7	233	21.39	5.73	0	1.73	0.59	15.91	3.530031987
1	17	2004	89.69	26.7	233	22.14	5.89	0	1.6	0.6	16.17	3.420191197
1	18	2004	89.69	26.7	233	22.05	6.6	0	2.05	0.56	16.23	4.03446434
1	19	2004	89.69	26.7	233	22.21	7.26	0	1.95	0.5	16.25	3.932527073
1	20	2004	89.69	26.7	233	22.48	11.87	0	2.07	0.49	16.23	4.181738831
1	21	2004	89.69	26.7	233	22.23	7.4	0	1.66	0.64	16.25	3.571281451
1	22	2004	89.69	26.7	233	22.41	7.84	0	1.95	0.52	16.38	3.995633935
1	23	2004	89.69	26.7	233	18.96	10.8	1.47	1.6	0.63	9.52	3.411521853
1	24	2004	89.69	26.7	233	16.94	6.28	7.62	1.02	0.89	7.57	2.43356011
1	25	2004	89.69	26.7	233	20.13	7.1	0	1.98	0.68	16.82	3.869978671
1	26	2004	89.69	26.7	233	20.49	7.39	0	1.98	0.53	16.95	3.913881924
1	27	2004	89.69	26.7	233	19.04	4.01	0	1.92	0.49	17.34	3.681401279
1	28	2004	89.69	26.7	233	18.51	5.64	0	1.93	0.5	17.45	3.683984258
1	29	2004	89.69	26.7	233	20.72	5.19	0	1.74	0.57	17.38	3.653115403
1	30	2004	89.69	26.7	233	21.46	5.6	0	1.84	0.49	17.63	3.861578532
1	31	2004	89.69	26.7	233	22.16	8.08	0	2.19	0.43	17.23	4.414312955
2	1	2004	89.69	26.7	233	23.65	10.07	0	2.29	0.38	17.94	4.728447946
2	2	2004	89.69	26.7	233	22.38	11.57	0	2.47	0.31	18.25	4.869578598
2	3	2004	89.69	26.7	233	19.69	7.86	0	2.11	0.36	18.49	4.122630341
2	4	2004	89.69	26.7	233	19.89	5.06	0	1.83	0.52	18.15	3.7864337
2	5	2004	89.69	26.7	233	19.52	5.56	0	1.87	0.55	18.24	3.826327041
2	6	2004	89.69	26.7	233	20.06	8.97	0	2.18	0.42	18.36	4.316269281
2	7	2004	89.69	26.7	233	20.47	9.51	0	1.92	0.4	18.63	4.061692282
2	8	2004	89.69	26.7	233	22.83	6.31	0	2.05	0.45	18.94	4.423821712
2	9	2004	89.69	26.7	233	24.59	7.33	0	2.18	0.36	19.02	4.804576786
2	10	2004	89.69	26.7	233	25.37	10.49	0	2.29	0.28	19.19	5.071843916
2	11	2004	89.69	26.7	233	25.79	13	0	2.49	0.27	19.26	5.442579093
2	12	2004	89.69	26.7	233	25.06	9.74	0	2.18	0.31	19.26	4.923275307
2	13	2004	89.69	26.7	233	27.29	11.82	0	2.42	0.33	19.24	5.548087592
2	14	2004	89.69	26.7	233	26.44	10.55	0	2.31	0.27	19.67	5.300154917
2	15	2004	89.69	26.7	233	25.07	11.7	0	2.41	0.27	19.45	5.31913741
2	16	2004	89.69	26.7	233	24.83	10.42	0	2.15	0.36	19.6	4.949765523
2	17	2004	89.69	26.7	233	26.62	9.03	0	2.01	0.33	20.1	4.94795488
2	18	2004	89.69	26.7	233	26.92	14.17	0	2.5	0.24	19.61	5.743152624
2	19	2004	89.69	26.7	233	25.34	13.09	0	2.33	0.24	16.75	5.327180084
2	20	2004	89.69	26.7	233	24.71	10.66	0	1.57	0.4	13.41	4.114695789
2	21	2004	89.69	26.7	233	25.62	9.32	0	1.95	0.5	20.21	4.853589508
2	22	2004	89.69	26.7	233	25.63	13.44	0	2.23	0.38	20.19	5.313248518
2	23	2004	89.69	26.7	233	25.25	12.56	0	2.01	0.48	20.25	4.9762627
2	24	2004	89.69	26.7	233	26.95	13.8	0	2.1	0.42	20.55	5.304006951
2	25	2004	89.69	26.7	233	28.38	14.11	0	2.09	0.34	20.94	5.446681795
2	26	2004	89.69	26.7	233	28.26	14.06	0	2.28	0.32	20.9	5.751576953
2	27	2004	89.69	26.7	233	28.37	15.5	0	2.28	0.35	20.97	5.803631182
2	28	2004	89.69	26.7	233	29.08	16.05	0	2.52	0.33	20.98	6.277676121
2	29	2004	89.69	26.7	233	29.41	16.42	0	2.78	0.22	21.91	6.730534182
3	1	2004	89.69	26.7	233	28.24	15.39	0	2.7	0.17	22.37	6.47430258
3	2	2004	89.69	26.7	233	27.46	8.18	0	2.22	0.22	22.49	5.665011338
3	3	2004	89.69	26.7	233	26.7	10.08	0	2.2	0.24	22.5	5.572472602
3	4	2004	89.69	26.7	233	27.71	14.66	0	2.31	0.26	22.35	5.910582114
3	5	2004	89.69	26.7	233	27.84	13.53	0	2.32	0.24	22.56	5.948330571
3	6	2004	89.69	26.7	233	28.71	12.55	0	2.41	0.22	22.27	6.18969492
3	7	2004	89.69	26.7	233	28.33	12.75	0	2.6	0.17	22.87	6.445141976
3	8	2004	89.69	26.7	233	28.67	12.56	0	2.58	0.22	22.63	6.482569637
3	9	2004	89.69	26.7	233	32.49	18.15	0	2.47	0.19	22.88	6.82778968
3	10	2004	89.69	26.7	233	28.37	14.12	0	2.28	0.24	10.44	5.808144102
3	11	2004	89.69	26.7	233	28.12	12.17	0	2.3	0.33	22.82	6.076719864
3	12	2004	89.69	26.7	233	29.1	16.17	0	2.2	0.36	22.07	6.080471929
3	13	2004	89.69	26.7	233	29.78	15.73	0	1.96	0.4	22.49	5.785066765
3	14	2004	89.69	26.7	233	30.27	16.23	0	2.14	0.38	22.54	6.156665854
3	15	2004	89.69	26.7	233	32.23	18.79	0	2.3	0.34	23.19	6.6791524
3	16	2004	89.69	26.7	233	32.55	17.17	0	2.38	0.24	23.47	6.856919981
3	17	2004	89.69	26.7	233	32.86	20.17	0	2.37	0.25	23.57	6.912460637
3	18	2004	89.69	26.7	233	32.36	17.39	0	2.06	0.36	22.27	6.310176581
3	19	2004	89.69	26.7	233	29.36	16.87	0	1.5	0.55	17.22	4.938903372
3	20	2004	89.69	26.7	233	28.09	15.98	0.29	2.16	0.69	15.3	5.870933338
3	21	2004	89.69	26.7	233	30.15	18.98	0.65	2.06	0.62	22.36	6.201375588
3	22	2004	89.69	26.7	233	25.14	18.29	5.22	1.35	0.78	4.15	4.002676772
3	23	2004	89.69	26.7	233	30.33	20.19	0.04	1.9	0.64	18.89	5.893906337
3	24	2004	89.69	26.7	233	29.41	18.15	0.51	2.1	0.59	21.09	6.194006472
3	25	2004	89.69	26.7	233	31.94	18.24	0	2.59	0.37	24.63	7.372330519
3	26	2004	89.69	26.7	233	32.68	16.33	0	2.59	0.34	24.67	7.468322119
3	27	2004	89.69	26.7	233	34.48	16.75	0	2.58	0.25	25.13	7.713431655
3	28	2004	89.69	26.7	233	34.53	20.93	0	3.07	0.15	25.59	8.572447007
3	29	2004	89.69	26.7	233	33.67	15.09	0	2.81	0.14	26	8.029503806
3	30	2004	89.69	26.7	233	32.33	19.2	0	2.94	0.12	25.93	8.077658396
3	31	2004	89.69	26.7	233	32.99	16.12	0	2.82	0.12	26.3	7.980406422
4	1	2004	89.69	26.7	233	31.81	16.22	0	2.61	0.24	25.25	7.489438357
4	2	2004	89.69	26.7	233	30.06	18.51	0.67	2	0.39	22.16	6.25311533
4	3	2004	89.69	26.7	233	28.62	18.19	0.93	2.31	0.55	24.51	6.723572667
4	4	2004	89.69	26.7	233	26.9	17.55	1.02	2.13	0.6	19.95	6.095527739
4	5	2004	89.69	26.7	233	30.16	16.86	1.29	1.85	0.64	24.45	6.141834304
4	6	2004	89.69	26.7	233	28.04	18.97	6.55	1.74	0.66	23.82	5.808782216
4	7	2004	89.69	26.7	233	28.42	17.38	6.78	1.71	0.62	24.11	5.777772333
4	8	2004	89.69	26.7	233	28.1	15.32	1.62	1.52	0.61	23.38	5.380837094
4	9	2004	89.69	26.7	233	25.41	16.31	36.34	1.72	0.78	22.9	5.508518745
4	10	2004	89.69	26.7	233	25.96	16.46	3.51	1.94	0.75	19.59	5.741550212
4	11	2004	89.69	26.7	233	25.71	16.92	0.02	1.87	0.76	15.06	5.423527523
4	12	2004	89.69	26.7	233	20.66	18.03	18.59	1.59	0.86	2.99	4.081943487
4	13	2004	89.69	26.7	233	27.75	17.83	0.19	2.44	0.69	24.75	6.963475103
4	14	2004	89.69	26.7	233	22.54	18.68	11.55	2.21	0.79	7.88	5.39668009
4	15	2004	89.69	26.7	233	27.35	17.4	2.67	2.26	0.68	24.6	6.659651789
4	16	2004	89.69	26.7	233	27.98	19.78	0.08	2.25	0.62	22.6	6.702567587
4	17	2004	89.69	26.7	233	28.32	19.94	7.25	2.14	0.68	23.49	6.623817507
4	18	2004	89.69	26.7	233	25.97	19.37	9.83	2.47	0.77	18.28	6.633789154
4	19	2004	89.69	26.7	233	23.36	17.96	0.8	2.44	0.68	11.1	5.919696692
4	20	2004	89.69	26.7	233	28.93	15.8	0	1.53	0.65	26.35	5.758817111
4	21	2004	89.69	26.7	233	29.08	17.59	0.12	1.79	0.67	26.45	6.251958464
4	22	2004	89.69	26.7	233	27.06	19.46	11.01	1.79	0.76	25.18	6.089138709
4	23	2004	89.69	26.7	233	27.84	18.05	6.33	1.95	0.79	21.8	6.198862139
4	24	2004	89.69	26.7	233	26.92	15.63	32.28	1.88	0.79	20.83	5.893072317
4	25	2004	89.69	26.7	233	28.68	16.76	2.27	2	0.63	24.1	6.448155559
4	26	2004	89.69	26.7	233	30.25	17.65	0.21	2	0.6	27.57	6.805329331
4	27	2004	89.69	26.7	233	30.95	18.93	0.31	1.7	0.58	27.24	6.369646717
4	28	2004	89.69	26.7	233	31.15	17.94	4.33	1.27	0.6	22.33	5.336993925
4	29	2004	89.69	26.7	233	26.14	15.78	2.08	1.19	0.72	14.05	4.374171164
4	30	2004	89.69	26.7	233	30.33	18.62	0	1.97	0.55	27.78	6.823422813
5	1	2004	89.69	26.7	233	31.6	19.18	0	2.59	0.46	28.11	7.989307265
5	2	2004	89.69	26.7	233	34.24	19.22	0	2.9	0.29	29.27	8.878100151
5	3	2004	89.69	26.7	233	32.37	14.41	0	2.67	0.28	29.44	8.206330243
5	4	2004	89.69	26.7	233	32.03	15.66	0	2.57	0.28	29.38	8.016321861
5	5	2004	89.69	26.7	233	32.39	17.14	0	2.47	0.3	27.31	7.832889815
5	6	2004	89.69	26.7	233	33.14	20.45	0	2.26	0.35	28.77	7.698446586
5	7	2004	89.69	26.7	233	34.57	18.91	0	2.12	0.43	28.6	7.604012013
5	8	2004	89.69	26.7	233	34.42	22.5	0	2.12	0.43	25.27	7.462074552
5	9	2004	89.69	26.7	233	34.3	24.11	0	2.15	0.43	25.34	7.542892135
5	10	2004	89.69	26.7	233	33.31	22.29	1.04	2.39	0.54	24.36	7.81255319
5	11	2004	89.69	26.7	233	33.81	21.61	2.42	2.09	0.65	24.5	7.338706542
5	12	2004	89.69	26.7	233	31.48	21.26	1.39	2.48	0.65	26.94	7.891611921
5	13	2004	89.69	26.7	233	28.98	21.65	12.59	2.17	0.79	17.62	6.665125473
5	14	2004	89.69	26.7	233	32.21	20.48	4.01	2.37	0.71	22.9	7.572313637
5	15	2004	89.69	26.7	233	33.28	22.21	0.24	2.34	0.63	25.05	7.790378691
5	16	2004	89.69	26.7	233	30.78	21.21	0.96	2.23	0.77	20.68	7.097959491
5	17	2004	89.69	26.7	233	32.39	22.46	0	2.22	0.63	24.3	7.466633537
5	18	2004	89.69	26.7	233	32.34	20.95	1.33	1.27	0.65	9.41	4.82272037
5	19	2004	89.69	26.7	233	25.13	21.84	16.92	1.67	0.89	8.23	5.027862503
5	20	2004	89.69	26.7	233	29.86	20.74	12.05	1.6	0.79	27.34	6.32641853
5	21	2004	89.69	26.7	233	25.52	18.64	9.69	1	0.88	6.45	3.660976771
5	22	2004	89.69	26.7	233	30.08	18.94	2	1.76	0.74	25.51	6.475466853
5	23	2004	89.69	26.7	233	26.61	17.13	10.03	1.57	0.87	10.93	4.956882778
5	24	2004	89.69	26.7	233	28.73	15.91	0.21	1.71	0.74	26.5	6.273482659
5	25	2004	89.69	26.7	233	29.07	20.05	0.45	1.93	0.71	24.42	6.644407349
5	26	2004	89.69	26.7	233	28.39	19.41	14.53	1.68	0.8	28.39	6.404535805
5	27	2004	89.69	26.7	233	29.19	18.55	5.64	1.11	0.86	12.32	4.449486347
5	28	2004	89.69	26.7	233	31.62	18.79	4.58	1.61	0.72	28.63	6.541282474
5	29	2004	89.69	26.7	233	32.01	17.16	0.02	1.5	0.72	27.73	6.305109523
5	30	2004	89.69	26.7	233	32.07	17.17	5.83	1.23	0.8	22.85	5.511860007
5	31	2004	89.69	26.7	233	28.84	17.92	16.03	1.31	0.86	27.34	5.732358476
6	1	2004	89.69	26.7	233	27.67	20.77	7.3	1.34	0.84	10.17	4.709113362
6	2	2004	89.69	26.7	233	29.22	19.14	10.66	1.53	0.81	27.11	6.149892721
6	3	2004	89.69	26.7	233	29.38	18.1	6.2	1.6	0.79	27.46	6.280203625
6	4	2004	89.69	26.7	233	28.22	17.82	1.36	1.15	0.84	11.26	4.389929329
6	5	2004	89.69	26.7	233	30.36	17.42	6.4	1.69	0.76	28.76	6.581831764
6	6	2004	89.69	26.7	233	27.4	18.76	22.19	1.34	0.88	21.83	5.372077663
6	7	2004	89.69	26.7	233	31.61	17.6	7.35	1.49	0.74	28.44	6.321316884
6	8	2004	89.69	26.7	233	27.07	21.01	38.26	1.28	0.89	16.09	4.950099337
6	9	2004	89.69	26.7	233	30.96	19.99	8.07	1.45	0.79	21.48	5.815071158
6	10	2004	89.69	26.7	233	30.17	20.47	21.95	1.59	0.84	27.83	6.411288208
6	11	2004	89.69	26.7	233	33.62	22	2.29	2.17	0.69	28.04	7.764380462
6	12	2004	89.69	26.7	233	28.36	23.7	21.6	2.04	0.82	24.3	6.933371317
6	13	2004	89.69	26.7	233	29.25	22.4	13.29	2.93	0.82	20.18	8.103827811
6	14	2004	89.69	26.7	233	27.65	21.16	19.16	2.03	0.82	8.39	5.809684247
6	15	2004	89.69	26.7	233	31.01	22.26	10.5	1.76	0.79	21.91	6.463240122
6	16	2004	89.69	26.7	233	32.39	22.62	32.6	1.24	0.85	21.03	5.527345639
6	17	2004	89.69	26.7	233	26.65	23.28	69.66	1.21	0.94	12.54	4.652957583
6	18	2004	89.69	26.7	233	26.28	21.87	155.01	2.14	0.91	6.47	5.787334762
6	19	2004	89.69	26.7	233	31.13	21.73	38.55	1.6	0.86	18.83	5.986488333
6	20	2004	89.69	26.7	233	25.13	22.85	66.05	2.26	0.94	3.98	5.789964879
6	21	2004	89.69	26.7	233	23.75	22.78	50.54	2.25	0.95	3.54	5.635606728
6	22	2004	89.69	26.7	233	24.78	19.49	39.14	1.01	0.96	2.88	3.439611732
6	23	2004	89.69	26.7	233	27.53	18.54	20.84	1.2	0.93	23.05	5.217679584
6	24	2004	89.69	26.7	233	29.03	19.7	15.81	1.22	0.89	28.08	5.684454386
6	25	2004	89.69	26.7	233	28.19	19.79	23.3	1.32	0.92	24.51	5.588117248
6	26	2004	89.69	26.7	233	26.87	19.69	38.3	1.25	0.94	19.47	5.063460933
6	27	2004	89.69	26.7	233	28.62	22.15	84.08	1.23	0.92	19.46	5.189688786
6	28	2004	89.69	26.7	233	27.42	22.45	25.73	1.02	0.94	17.3	4.608522503
6	29	2004	89.69	26.7	233	26.39	22.19	59.36	1.12	0.95	12.26	4.415554842
6	30	2004	89.69	26.7	233	26.96	22.06	49.88	1.32	0.96	14.14	4.923419243
7	1	2004	89.69	26.7	233	26.53	21.18	14.59	0.83	0.95	4.49	3.333823152
7	2	2004	89.69	26.7	233	31.93	22.04	7.18	1.57	0.81	27.71	6.510126268
7	3	2004	89.69	26.7	233	30.67	21.39	7.87	1.47	0.81	26.45	6.150128522
7	4	2004	89.69	26.7	233	29.15	22.56	22.69	1.07	0.89	25.93	5.318760059
7	5	2004	89.69	26.7	233	27.49	23.81	67.11	1.26	0.95	15.48	4.97875564
7	6	2004	89.69	26.7	233	26.45	23.35	84.57	1.24	0.97	11.87	4.647613059
7	7	2004	89.69	26.7	233	25.61	23.74	134.66	1.42	0.97	2.85	4.384949457
7	8	2004	89.69	26.7	233	26.13	21.89	114.13	1.7	0.93	10.33	5.281372819
7	9	2004	89.69	26.7	233	23.23	20.18	30.08	1.65	0.95	2.94	4.472158439
7	10	2004	89.69	26.7	233	25.26	21.14	18.61	1.1	0.96	5.03	3.817267631
7	11	2004	89.69	26.7	233	23.26	20.81	44.36	1.25	0.97	2.05	3.779399777
7	12	2004	89.69	26.7	233	23.55	20.77	11.13	1.74	0.95	5.35	4.812345251
7	13	2004	89.69	26.7	233	28.01	20.3	5.23	1.09	0.89	23.74	5.092674435
7	14	2004	89.69	26.7	233	25.38	21.85	15.68	0.83	0.96	7.68	3.505473547
7	15	2004	89.69	26.7	233	22.98	22.41	118.87	1.48	0.97	1.24	4.182010392
7	16	2004	89.69	26.7	233	27.06	22.28	60.25	1.36	0.95	7.3	4.567041899
7	17	2004	89.69	26.7	233	25.3	22.86	105.64	1.18	0.98	4.49	3.989534791
7	18	2004	89.69	26.7	233	26.03	23.22	113.45	2.04	0.97	10.57	5.900094682
7	19	2004	89.69	26.7	233	25.82	23.11	91.57	1.81	0.97	10.8	5.514205451
7	20	2004	89.69	26.7	233	26.65	22.81	49.82	1.09	0.96	18.26	4.732479649
7	21	2004	89.69	26.7	233	25.13	21.86	22.05	1.37	0.96	2.12	4.137637794
7	22	2004	89.69	26.7	233	30.12	21.24	2.35	1.37	0.83	27.4	5.91936044
7	23	2004	89.69	26.7	233	27.25	20.55	27.48	1.27	0.94	7.84	4.380425848
7	24	2004	89.69	26.7	233	30.11	22.12	17.26	1.49	0.85	22.62	5.871643323
7	25	2004	89.69	26.7	233	28.11	20.94	25.33	1.14	0.93	20.07	4.935371182
7	26	2004	89.69	26.7	233	27.76	20	22.66	0.98	0.94	21.77	4.701809467
7	27	2004	89.69	26.7	233	29.52	22.75	154.15	1.37	0.92	18.64	5.390292586
7	28	2004	89.69	26.7	233	26.73	22.58	36.48	1.01	0.95	15.22	4.366182971
7	29	2004	89.69	26.7	233	25.66	22.85	42.14	1.1	0.97	5.45	3.904675411
7	30	2004	89.69	26.7	233	27.04	21.96	20.82	1.16	0.94	16.43	4.706503404
7	31	2004	89.69	26.7	233	28.12	21.14	11.64	1	0.91	19.88	4.63799362
8	1	2004	89.69	26.7	233	28.58	20.82	23.34	0.9	0.92	21.1	4.528481415
8	2	2004	89.69	26.7	233	30.65	20.72	5.88	1.26	0.85	26.88	5.639131811
8	3	2004	89.69	26.7	233	29.61	22.19	11.42	1.27	0.88	22.11	5.353006906
8	4	2004	89.69	26.7	233	27.14	22.21	55.83	1.29	0.96	10.9	4.616996528
8	5	2004	89.69	26.7	233	28.58	22.55	39.7	1.2	0.92	20.78	5.091729312
8	6	2004	89.69	26.7	233	27.64	23.21	46.8	0.91	0.93	15.92	4.228069818
8	7	2004	89.69	26.7	233	29.25	23.52	25.57	1.11	0.92	12.01	4.472158936
8	8	2004	89.69	26.7	233	26.38	22.42	19.91	1.02	0.95	8.25	3.917686943
8	9	2004	89.69	26.7	233	28.27	22.38	23.69	1.06	0.91	21.32	4.811590404
8	10	2004	89.69	26.7	233	29.72	22.56	15.12	1.13	0.89	23.12	5.103947887
8	11	2004	89.69	26.7	233	26.77	24.11	48.2	1.31	0.95	6.63	4.444307126
8	12	2004	89.69	26.7	233	30.54	23.27	41.08	1.95	0.87	16.35	6.324586906
8	13	2004	89.69	26.7	233	29.65	22.59	31.18	1.42	0.91	23.45	5.641389002
8	14	2004	89.69	26.7	233	31.14	22.04	15.22	1.14	0.86	25.8	5.28442475
8	15	2004	89.69	26.7	233	30.22	20.88	5.37	1.08	0.86	25.49	5.082170234
8	16	2004	89.69	26.7	233	28.93	21.11	11.94	1.28	0.89	20.71	5.138367744
8	17	2004	89.69	26.7	233	31.24	22.23	3.54	1.36	0.82	25.28	5.656517021
8	18	2004	89.69	26.7	233	28.12	22.22	24.71	1.09	0.91	19.63	4.694097808
8	19	2004	89.69	26.7	233	28.79	22.4	22.97	1.23	0.89	21.59	5.083869237
8	20	2004	89.69	26.7	233	26.99	23.67	34.94	1.82	0.89	5.1	5.261919659
8	21	2004	89.69	26.7	233	30.72	23.08	14.56	1.65	0.8	24.84	6.1155998
8	22	2004	89.69	26.7	233	30.43	23.33	18.48	0.83	0.87	12.49	3.892381441
8	23	2004	89.69	26.7	233	30.8	22.7	22.85	1.34	0.86	22.44	5.398777891
8	24	2004	89.69	26.7	233	30.23	23.21	25.38	1.02	0.92	17.88	4.524152666
8	25	2004	89.69	26.7	233	26.69	23.25	53.55	1.22	0.95	12.13	4.468319439
8	26	2004	89.69	26.7	233	25.07	21.08	45.74	0.79	0.97	7.04	3.260703506
8	27	2004	89.69	26.7	233	26.78	20.86	30.77	0.98	0.96	15.01	4.08642295
8	28	2004	89.69	26.7	233	26.98	20.63	26.31	0.99	0.95	16.2	4.159091912
8	29	2004	89.69	26.7	233	28.26	23.08	47.02	0.93	0.93	16.7	4.158968225
8	30	2004	89.69	26.7	233	27.24	23.5	60.02	1.15	0.96	16.93	4.556849062
8	31	2004	89.69	26.7	233	26.28	23.3	39.94	1.14	0.97	5.61	3.959694373
9	1	2004	89.69	26.7	233	26.32	23.39	59.25	1.05	0.97	7.69	3.884138021
9	2	2004	89.69	26.7	233	26.47	21.55	46.47	1.01	0.97	9.66	3.845994896
9	3	2004	89.69	26.7	233	28.26	21.21	14.57	1.2	0.9	19.95	4.730127737
9	4	2004	89.69	26.7	233	26.83	21.23	33.84	0.87	0.96	12.81	3.714806936
9	5	2004	89.69	26.7	233	26.84	21.72	29.98	1.26	0.96	11.29	4.387580364
9	6	2004	89.69	26.7	233	26.73	23.12	39.54	1.46	0.95	15.63	4.961944548
9	7	2004	89.69	26.7	233	25.97	23.09	41.58	1.48	0.96	8.37	4.650714941
9	8	2004	89.69	26.7	233	25.69	23.1	33.64	1.12	0.97	7.8	3.949553089
9	9	2004	89.69	26.7	233	23.51	21.2	131.38	1.94	0.96	1.16	4.872388236
9	10	2004	89.69	26.7	233	27.73	20.94	0.66	1.94	0.83	20.67	5.915096378
9	11	2004	89.69	26.7	233	28.9	22.36	0.02	2.48	0.75	21.6	6.946709958
9	12	2004	89.69	26.7	233	26.72	22.13	0.14	3.66	0.78	9.4	7.990262105
9	13	2004	89.69	26.7	233	27.3	22.27	0	4.07	0.71	14.9	8.758740481
9	14	2004	89.69	26.7	233	24.68	20.43	2.54	2.55	0.78	4.41	5.958467555
9	15	2004	89.69	26.7	233	28.8	18.41	0	1.76	0.71	7.79	5.118432096
9	16	2004	89.69	26.7	233	27.49	20.12	0.13	1.76	0.76	16.14	5.330551088
9	17	2004	89.69	26.7	233	27.56	21	6.91	1.42	0.88	12.41	4.634290855
9	18	2004	89.69	26.7	233	29.77	20	21.94	1.28	0.83	22.22	4.779715112
9	19	2004	89.69	26.7	233	25.95	19.32	30.53	1.08	0.94	3.16	3.547147346
9	20	2004	89.69	26.7	233	29.85	19.23	0.01	1.24	0.81	22.15	4.657600222
9	21	2004	89.69	26.7	233	29.72	19.78	4.04	1.31	0.84	22.39	4.777859054
9	22	2004	89.69	26.7	233	28.04	18.88	13.9	0.91	0.91	20.66	3.863821592
9	23	2004	89.69	26.7	233	27.02	18.5	26.58	1.1	0.92	19.95	4.13429443
9	24	2004	89.69	26.7	233	26.27	19.55	28.57	0.92	0.96	17.01	3.679577503
9	25	2004	89.69	26.7	233	25.65	18.91	29.44	0.76	0.96	16.9	3.327267174
9	26	2004	89.69	26.7	233	28.3	18.57	5.59	1.17	0.89	21.67	4.312852373
9	27	2004	89.69	26.7	233	27.38	18.57	11.84	1.06	0.92	21.28	4.038031676
9	28	2004	89.69	26.7	233	29.29	18.31	41.42	1.43	0.92	18.79	4.734048514
9	29	2004	89.69	26.7	233	23.38	20.98	122.89	1.43	0.97	0.85	3.995164961
9	30	2004	89.69	26.7	233	28.2	18.43	8.08	0.93	0.88	19.97	3.722975888
10	1	2004	89.69	26.7	233	29.89	18.56	0.14	1.26	0.81	21.24	4.435889527
10	2	2004	89.69	26.7	233	30.64	19.39	2.28	1.42	0.79	21.37	4.764744
10	3	2004	89.69	26.7	233	27.97	18.18	6.64	1.19	0.9	20.86	4.160793154
10	4	2004	89.69	26.7	233	27.13	17.57	16	1.32	0.91	21.06	4.330408289
10	5	2004	89.69	26.7	233	22.55	17.33	34.67	1.22	0.97	3.87	3.514165947
10	6	2004	89.69	26.7	233	21.24	19.32	142.67	2.37	0.98	1.14	5.178739687
10	7	2004	89.69	26.7	233	19.17	18.39	124.98	4.91	0.95	1.47	7.602685264
10	8	2004	89.69	26.7	233	19.06	17.85	53.19	2.65	0.96	0.78	5.233943428
10	9	2004	89.69	26.7	233	25.46	15.13	1.26	1.13	0.89	14.21	3.649631098
10	10	2004	89.69	26.7	233	25.91	14.88	2.58	1.26	0.89	18.67	3.958423695
10	11	2004	89.69	26.7	233	27.17	15.76	0	1.11	0.86	20.6	3.770517868
10	12	2004	89.69	26.7	233	27.33	16.23	11.6	1.4	0.88	19.98	4.270913326
10	13	2004	89.69	26.7	233	27.2	14.98	7.58	1.06	0.9	20.35	3.630755466
10	14	2004	89.69	26.7	233	26.45	17.05	1.19	1.28	0.86	14.81	3.919763231
10	15	2004	89.69	26.7	233	25.53	15.53	0	1.25	0.8	12.67	3.753386335
10	16	2004	89.69	26.7	233	25.93	13.09	0	1.69	0.76	20.7	4.543475876
10	17	2004	89.69	26.7	233	25.67	14.13	0	1.74	0.74	20.49	4.587018422
10	18	2004	89.69	26.7	233	27.43	15.12	0	1.68	0.74	20.22	4.603095502
10	19	2004	89.69	26.7	233	27.51	15.54	0	1.6	0.78	19.98	4.454406882
10	20	2004	89.69	26.7	233	27.75	14.53	0	1.77	0.76	20.01	4.728318782
10	21	2004	89.69	26.7	233	27.85	14.53	0	1.51	0.78	19.7	4.270373579
10	22	2004	89.69	26.7	233	26.92	14.52	0	1.73	0.77	19.57	4.552163139
10	23	2004	89.69	26.7	233	25.84	12.1	0	1.72	0.73	19.53	4.412861407
10	24	2004	89.69	26.7	233	26.25	13.18	0	1.79	0.72	19.35	4.539547487
10	25	2004	89.69	26.7	233	27.22	14.13	0	1.98	0.69	19.26	4.903628395
10	26	2004	89.69	26.7	233	26.43	12.85	0	2.55	0.65	19.24	5.634719455
10	27	2004	89.69	26.7	233	25.57	11.33	0	2.14	0.67	19.23	4.926063367
10	28	2004	89.69	26.7	233	24.52	11.19	0	2	0.7	18.88	4.605412607
10	29	2004	89.69	26.7	233	24.08	10.42	0	1.7	0.73	18.88	4.106332653
10	30	2004	89.69	26.7	233	24.17	9.81	0	1.67	0.74	18.82	4.045512108
10	31	2004	89.69	26.7	233	25.37	10.32	0	1.82	0.68	18.76	4.348963138
11	1	2004	89.69	26.7	233	24.96	9.24	0	1.87	0.68	18.74	4.364166842
11	2	2004	89.69	26.7	233	25.54	9.92	0	1.86	0.64	18.67	4.381314794
11	3	2004	89.69	26.7	233	25.44	11.35	0	1.94	0.68	18.27	4.48239775
11	4	2004	89.69	26.7	233	24.85	11.73	0	2.04	0.67	18.05	4.561697055
11	5	2004	89.69	26.7	233	25.02	13.2	0	2.16	0.63	18.14	4.744226293
11	6	2004	89.69	26.7	233	25.94	12.99	0	1.88	0.68	17.61	4.388722848
11	7	2004	89.69	26.7	233	25.59	11.95	0	1.74	0.68	17.73	4.115660646
11	8	2004	89.69	26.7	233	24.6	10.74	0	1.83	0.68	17.61	4.152867647
11	9	2004	89.69	26.7	233	24.81	12.31	0	1.91	0.64	17.61	4.278490437
11	10	2004	89.69	26.7	233	24.15	9.81	0	1.65	0.72	17.37	3.811280026
11	11	2004	89.69	26.7	233	24.3	10.11	0	1.85	0.69	17.27	4.105263782
11	12	2004	89.69	26.7	233	24.74	9.59	0	1.91	0.67	17.15	4.213194514
11	13	2004	89.69	26.7	233	24.28	12.43	0	2.03	0.66	16.94	4.35312253
11	14	2004	89.69	26.7	233	23.81	9.89	0	1.74	0.71	16.84	3.858324168
11	15	2004	89.69	26.7	233	22.91	9.82	0	1.41	0.76	16.43	3.28929177
11	16	2004	89.69	26.7	233	24.34	10.16	0	1.41	0.77	16.44	3.362416193
11	17	2004	89.69	26.7	233	24.5	10.74	0	1.46	0.75	16.5	3.434533212
11	18	2004	89.69	26.7	233	24.55	10.66	0	1.56	0.68	16.3	3.581728787
11	19	2004	89.69	26.7	233	24.06	12.61	0.02	1.61	0.72	15.97	3.629121428
11	20	2004	89.69	26.7	233	23.59	11.37	0	1.64	0.79	15.96	3.626136285
11	21	2004	89.69	26.7	233	24.14	12.34	0	2.13	0.65	16.14	4.374459434
11	22	2004	89.69	26.7	233	23.97	12.23	0	2.25	0.59	16.12	4.51090422
11	23	2004	89.69	26.7	233	23.55	10.63	0	2	0.65	16	4.098561811
11	24	2004	89.69	26.7	233	22.58	11.25	0	1.96	0.66	15.83	3.961369381
11	25	2004	89.69	26.7	233	22.61	12.6	0	2.16	0.65	15.8	4.248004591
11	26	2004	89.69	26.7	233	24.12	15.12	0	2.58	0.56	15.85	4.986640079
11	27	2004	89.69	26.7	233	24.82	13.74	0	2.76	0.51	15.83	5.254866637
11	28	2004	89.69	26.7	233	24.09	10.27	0	2.57	0.47	15.81	4.859866784
11	29	2004	89.69	26.7	233	24.31	10.25	0	2.02	0.48	15.91	4.111391022
11	30	2004	89.69	26.7	233	22.42	7.52	0	1.91	0.58	15.78	3.781404347
12	1	2004	89.69	26.7	233	22.96	8.65	0	2.17	0.56	15.59	4.182109241
12	2	2004	89.69	26.7	233	23.14	8.05	0	1.87	0.59	15.6	3.775392526
12	3	2004	89.69	26.7	233	24.24	7.44	0	2.04	0.55	15.62	4.106149362
12	4	2004	89.69	26.7	233	24.16	6.77	0	1.86	0.58	15.59	3.835721295
12	5	2004	89.69	26.7	233	23.4	7.25	0	1.84	0.58	15.4	3.735332363
12	6	2004	89.69	26.7	233	23.04	9.69	0	1.74	0.61	15.11	3.567305052
12	7	2004	89.69	26.7	233	23.17	9.71	0	1.98	0.68	14.86	3.927041365
12	8	2004	89.69	26.7	233	22.86	8.73	0	1.33	0.71	14.58	2.938159757
12	9	2004	89.69	26.7	233	22.71	8.11	0	1.18	0.8	14.73	2.685776774
12	10	2004	89.69	26.7	233	22.36	10.13	0	1.62	0.75	14.37	3.350988546
12	11	2004	89.69	26.7	233	23.53	9.86	0	1.77	0.68	14.76	3.634897832
12	12	2004	89.69	26.7	233	24.42	10.1	0	1.92	0.62	14.71	3.924409396
12	13	2004	89.69	26.7	233	23.82	9.81	0	1.63	0.63	14.79	3.432735724
12	14	2004	89.69	26.7	233	23.42	8.49	0	1.65	0.67	14.81	3.43308339
12	15	2004	89.69	26.7	233	22.71	8.8	0	1.56	0.69	14.68	3.250463704
12	16	2004	89.69	26.7	233	21.91	10.8	0	1.96	0.63	14.6	3.778463704
12	17	2004	89.69	26.7	233	23.96	7.66	0	1.92	0.52	15.12	3.853646282
12	18	2004	89.69	26.7	233	22.59	7.95	0	1.67	0.56	15.12	3.379752008
12	19	2004	89.69	26.7	233	22.39	5.82	0	1.41	0.72	14.74	3.001821017
12	20	2004	89.69	26.7	233	21.96	10.54	0	1.91	0.62	14.47	3.711868536
12	21	2004	89.69	26.7	233	21.07	7.08	0	1.51	0.68	14.47	3.06648789
12	22	2004	89.69	26.7	233	20.89	6.5	0	1.97	0.52	14.79	3.657047479
12	23	2004	89.69	26.7	233	21.09	6.01	0	1.98	0.5	14.85	3.683862611
12	24	2004	89.69	26.7	233	21.26	6.25	0	2.03	0.48	14.88	3.765268916
12	25	2004	89.69	26.7	233	21.47	10.06	0	2.17	0.47	14.68	4.010892513
12	26	2004	89.69	26.7	233	19.85	4.46	0	2.14	0.38	15.49	3.742090751
12	27	2004	89.69	26.7	233	18.68	4.54	0	2.01	0.36	15.61	3.484317389
12	28	2004	89.69	26.7	233	21.58	3.51	0	1.9	0.46	15.46	3.620881619
12	29	2004	89.69	26.7	233	20.38	0.81	0	1.34	0.59	15.36	2.785773537
12	30	2004	89.69	26.7	233	20.92	1.45	0	1.08	0.73	15.14	2.452716911
12	31	2004	89.69	26.7	233	22.07	3.21	0	1.44	0.65	14.69	3.067897247
1	1	2005	89.69	26.7	233	23.32	9.54	0	1.57	0.55	14.91	3.328027018
1	2	2005	89.69	26.7	233	22.46	3.31	0	1.35	0.67	13.67	2.990655204
1	3	2005	89.69	26.7	233	22.94	9.16	0	1.64	0.56	13.82	3.454388235
1	4	2005	89.69	26.7	233	23.58	6.44	0	1.72	0.48	15.35	3.582563838
1	5	2005	89.69	26.7	233	22.83	6.59	0	1.77	0.51	15.44	3.598948076
1	6	2005	89.69	26.7	233	23.28	7.21	0	1.93	0.44	15.61	3.864248222
1	7	2005	89.69	26.7	233	22.64	8.18	0	2.25	0.36	15.67	4.241367428
1	8	2005	89.69	26.7	233	22.71	5.78	0	1.97	0.4	15.87	3.876095951
1	9	2005	89.69	26.7	233	21.55	5.62	0	1.94	0.42	15.7	3.741720393
1	10	2005	89.69	26.7	233	20.36	6.25	0	2.04	0.43	15.72	3.774029161
1	11	2005	89.69	26.7	233	14.19	9.01	1.2	1.82	0.62	5.13	3.272171874
1	12	2005	89.69	26.7	233	19.08	5.01	0.01	1.78	0.66	15.82	3.361518296
1	13	2005	89.69	26.7	233	19.46	1.49	0	1.5	0.58	16.01	3.027643287
1	14	2005	89.69	26.7	233	20.04	1.69	0	1.31	0.72	15.94	2.832699908
1	15	2005	89.69	26.7	233	20.21	4.94	0	1.65	0.7	15.76	3.319850819
1	16	2005	89.69	26.7	233	21.69	5.51	0	1.68	0.61	16.09	3.484399528
1	17	2005	89.69	26.7	233	21.45	7.73	0	1.94	0.48	16.04	3.832080574
1	18	2005	89.69	26.7	233	20.28	4.87	0.68	1.33	0.62	10.62	2.977229185
1	19	2005	89.69	26.7	233	20.51	5.12	0	1.52	0.59	16.16	3.210403035
1	20	2005	89.69	26.7	233	20.08	10.26	0	2.31	0.4	16.4	4.24717455
1	21	2005	89.69	26.7	233	20.18	4.21	0	1.86	0.4	16.38	3.634135832
1	22	2005	89.69	26.7	233	21.59	6.46	0.11	1.82	0.43	13.7	3.766055265
1	23	2005	89.69	26.7	233	17.41	7.85	4.62	2.06	0.59	4.88	3.790077328
1	24	2005	89.69	26.7	233	19	3.29	0.15	1.75	0.65	16.8	3.436075479
1	25	2005	89.69	26.7	233	20.35	4.8	0	1.69	0.57	16.67	3.497997393
1	26	2005	89.69	26.7	233	20.78	5.72	0	1.97	0.56	16.72	3.910278944
1	27	2005	89.69	26.7	233	21.69	6.22	0	1.95	0.49	17.23	3.983595664
1	28	2005	89.69	26.7	233	21.34	10.07	0	1.77	0.38	14.83	3.788813693
1	29	2005	89.69	26.7	233	22.37	4.61	0	1.43	0.48	15.95	3.359468213
1	30	2005	89.69	26.7	233	23.21	12.34	0	1.66	0.32	14.41	3.830748569
1	31	2005	89.69	26.7	233	21.89	12.21	0	1.15	0.36	4.89	3.085171674
2	1	2005	89.69	26.7	233	20.29	10.29	1.21	1.48	0.66	10.62	3.404581608
2	2	2005	89.69	26.7	233	21.22	8.7	0	1.86	0.58	17.98	3.952000072
2	3	2005	89.69	26.7	233	21	6.83	0	1.97	0.49	18.12	4.061955211
2	4	2005	89.69	26.7	233	21.98	5.6	0	1.83	0.44	18.26	3.976164466
2	5	2005	89.69	26.7	233	23.3	10.42	0	2.23	0.3	17.89	4.686424877
2	6	2005	89.69	26.7	233	23.19	7.48	0	2.29	0.29	18.13	4.733485013
2	7	2005	89.69	26.7	233	24.14	10.68	0	1.96	0.3	18.15	4.432640087
2	8	2005	89.69	26.7	233	23.97	7.17	0	1.89	0.41	18.38	4.323220818
2	9	2005	89.69	26.7	233	24.8	9.69	0	2.08	0.33	18.79	4.697689853
2	10	2005	89.69	26.7	233	25.11	13.3	0	2.29	0.32	18.91	5.082789216
2	11	2005	89.69	26.7	233	25.97	14.49	0	2.23	0.32	18.81	5.116161679
2	12	2005	89.69	26.7	233	26.23	11.79	0	2.22	0.33	18.95	5.119279071
2	13	2005	89.69	26.7	233	25.72	13.95	0	2.74	0.24	19.58	5.831158111
2	14	2005	89.69	26.7	233	24.48	7.18	0	1.95	0.29	19.73	4.568860504
2	15	2005	89.69	26.7	233	24.78	13.38	0	2.25	0.29	12.79	5.092889482
2	16	2005	89.69	26.7	233	20.69	10.17	0.57	1.49	0.42	5.05	3.546674696
2	17	2005	89.69	26.7	233	27.63	13.41	0	2.7	0.26	19.82	6.082526698
2	18	2005	89.69	26.7	233	26.15	13.94	0.01	2.18	0.33	18.76	5.201848215
2	19	2005	89.69	26.7	233	29.4	15.89	0	2.94	0.23	20.21	6.723982885
2	20	2005	89.69	26.7	233	29.74	16.87	0	2.87	0.18	19.84	6.692403561
2	21	2005	89.69	26.7	233	30.78	16.62	0	3.06	0.16	20.14	7.131421216
2	22	2005	89.69	26.7	233	22.7	13.46	1.93	1.74	0.4	6.96	4.216730119
2	23	2005	89.69	26.7	233	23.78	12.66	0.05	2.07	0.45	17.73	4.897068817
2	24	2005	89.69	26.7	233	25.57	12.02	0	2.15	0.39	20.74	5.220654921
2	25	2005	89.69	26.7	233	26.26	10.2	0	2.21	0.36	20.92	5.381389128
2	26	2005	89.69	26.7	233	26.04	12.66	0	2.21	0.29	21.36	5.402414893
2	27	2005	89.69	26.7	233	26.45	11.08	0	2.3	0.31	21.26	5.578971202
2	28	2005	89.69	26.7	233	26.55	14.12	0	2.34	0.29	21.45	5.707895499
3	1	2005	89.69	26.7	233	27.36	11.65	0	2.18	0.31	21.59	5.557766006
3	2	2005	89.69	26.7	233	28.5	16.09	0	2.36	0.27	21.7	6.013677978
3	3	2005	89.69	26.7	233	28.62	14.88	0	2.35	0.34	21.6	6.026685025
3	4	2005	89.69	26.7	233	28.86	15.08	0	2.41	0.37	21.81	6.17560812
3	5	2005	89.69	26.7	233	30.93	18.15	0	2.46	0.28	21.85	6.525749181
3	6	2005	89.69	26.7	233	31.58	17.98	0	2.91	0.2	22.27	7.340341
3	7	2005	89.69	26.7	233	30.6	16.1	0	2.52	0.17	22.71	6.606455953
3	8	2005	89.69	26.7	233	30.67	17.8	0	2.56	0.17	22.53	6.714128541
3	9	2005	89.69	26.7	233	29.34	16.24	0	2.3	0.24	21.33	6.153496872
3	10	2005	89.69	26.7	233	30.18	17.78	0	2.39	0.23	20.39	6.411741845
3	11	2005	89.69	26.7	233	30.77	18.23	0	2.26	0.22	21.31	6.295976121
3	12	2005	89.69	26.7	233	29.69	19	0	2.42	0.18	23.21	6.506941444
3	13	2005	89.69	26.7	233	29.47	15.59	0	2.01	0.24	23.15	5.809246053
3	14	2005	89.69	26.7	233	29.99	15.68	0	2.16	0.23	23.69	6.139392355
3	15	2005	89.69	26.7	233	30.08	16.84	0	2.42	0.22	23.45	6.593673237
3	16	2005	89.69	26.7	233	29.88	18.29	0	2.23	0.29	22.84	6.305203393
3	17	2005	89.69	26.7	233	29.11	17.5	0	2.03	0.36	20.07	5.85524479
3	18	2005	89.69	26.7	233	28.21	15.85	0	1.82	0.49	17.72	5.364131619
3	19	2005	89.69	26.7	233	28.15	17.53	0.59	1.45	0.48	12.32	4.609366856
3	20	2005	89.69	26.7	233	29.03	18.66	0.01	1.97	0.38	21.58	5.864618897
3	21	2005	89.69	26.7	233	30.37	17.14	0	2.14	0.4	23.92	6.333659286
3	22	2005	89.69	26.7	233	30.66	18.84	0	2.5	0.35	23.73	6.983976349
3	23	2005	89.69	26.7	233	30.52	15.36	0	2.43	0.31	21.84	6.768813444
3	24	2005	89.69	26.7	233	22.82	15.22	0	2.06	0.47	19.74	5.383665235
3	25	2005	89.69	26.7	233	25.9	13.2	0	2.28	0.49	24.3	6.09735143
3	26	2005	89.69	26.7	233	27.17	14.16	0	1.95	0.47	23.55	5.760842061
3	27	2005	89.69	26.7	233	26.95	14.09	0	2.04	0.52	22.95	5.870447411
3	28	2005	89.69	26.7	233	27.6	15.38	0	2.3	0.52	21	6.294296464
3	29	2005	89.69	26.7	233	30.47	17.68	0	2.19	0.4	22.37	6.528928131
3	30	2005	89.69	26.7	233	29.82	16.35	0	2.34	0.45	24.31	6.765876965
3	31	2005	89.69	26.7	233	31.57	19.98	0.18	2.37	0.36	25.06	7.095169246
4	1	2005	89.69	26.7	233	30.45	15.86	0	2.27	0.4	24.07	6.738518802
4	2	2005	89.69	26.7	233	31.73	14.01	0	2.59	0.27	26.45	7.480306299
4	3	2005	89.69	26.7	233	31.53	18.58	0	2.68	0.21	26.21	7.636166503
4	4	2005	89.69	26.7	233	30.47	18.36	0	2.21	0.25	25.35	6.750830703
4	5	2005	89.69	26.7	233	31.35	18	0	2.26	0.29	26.25	6.974863768
4	6	2005	89.69	26.7	233	30.99	18.09	0	1.96	0.32	22.5	6.312120642
4	7	2005	89.69	26.7	233	30.66	19.25	0.96	1.89	0.45	19.17	6.074589316
4	8	2005	89.69	26.7	233	32	20.23	0	2.51	0.39	25.78	7.540518967
4	9	2005	89.69	26.7	233	32.34	21.4	0	2.67	0.31	25.34	7.855331427
4	10	2005	89.69	26.7	233	33.5	20.14	1.92	2.77	0.38	25.73	8.177626564
4	11	2005	89.69	26.7	233	33.84	17.96	2.84	2.9	0.32	27.16	8.472540391
4	12	2005	89.69	26.7	233	33.62	18.92	0	2.86	0.14	28.22	8.397489867
4	13	2005	89.69	26.7	233	32.07	15.42	0	2.86	0.17	27.74	8.147209967
4	14	2005	89.69	26.7	233	32.27	16.35	0	2.56	0.23	27.56	7.732145756
4	15	2005	89.69	26.7	233	32.64	16.55	0	2.48	0.28	27.23	7.66126346
4	16	2005	89.69	26.7	233	33.27	16.81	0	2.63	0.27	27.08	7.999633103
4	17	2005	89.69	26.7	233	34.28	16.53	0	2.71	0.23	27.51	8.299689516
4	18	2005	89.69	26.7	233	35.03	21.51	0	2.94	0.18	27.69	8.82879033
4	19	2005	89.69	26.7	233	33.76	19.08	0	2.81	0.21	25.61	8.350610522
4	20	2005	89.69	26.7	233	34.99	22.78	0	2.75	0.19	26.96	8.513555095
4	21	2005	89.69	26.7	233	34.5	18.82	0	2.69	0.18	27.8	8.35164445
4	22	2005	89.69	26.7	233	34.86	20.47	0	2.61	0.21	27.66	8.283626575
4	23	2005	89.69	26.7	233	33.2	20.56	0	2.09	0.34	21.64	6.952763525
4	24	2005	89.69	26.7	233	33.52	20.82	3.35	2.03	0.45	24.71	7.03765683
4	25	2005	89.69	26.7	233	32.66	21.42	0	2.12	0.41	22.72	7.042070341
4	26	2005	89.69	26.7	233	34.54	17.48	0	2.18	0.35	26.88	7.507099703
4	27	2005	89.69	26.7	233	32.88	17.98	0	2.2	0.37	21.96	7.133980644
4	28	2005	89.69	26.7	233	31.01	18.56	4.91	1.99	0.54	23.47	6.67685353
4	29	2005	89.69	26.7	233	31.15	17.37	5.72	2.15	0.52	23.69	6.956573726
4	30	2005	89.69	26.7	233	30.25	17.55	6.58	1.84	0.55	23.94	6.37216508
5	1	2005	89.69	26.7	233	29.97	15.71	0	1.86	0.48	23.37	6.320318641
5	2	2005	89.69	26.7	233	31.09	16.07	0.17	1.7	0.44	24.12	6.203399666
5	3	2005	89.69	26.7	233	32.08	19.6	0	2.23	0.37	28.03	7.456853445
5	4	2005	89.69	26.7	233	30.11	18.01	0.8	1.41	0.54	21.42	5.506438599
5	5	2005	89.69	26.7	233	31.45	19.78	0	2.36	0.4	28.05	7.630127318
5	6	2005	89.69	26.7	233	29.68	15.41	0.18	1.35	0.48	20.38	5.278976562
5	7	2005	89.69	26.7	233	27.18	13.93	0.15	1.37	0.62	18.88	5.021110824
5	8	2005	89.69	26.7	233	30.12	14.41	0	1.77	0.59	26.02	6.365881668
5	9	2005	89.69	26.7	233	31.47	17.06	0	1.88	0.54	26.61	6.754167704
5	10	2005	89.69	26.7	233	33.51	18.02	2.25	1.75	0.54	18.76	6.314643391
5	11	2005	89.69	26.7	233	34.16	16.66	0	2.51	0.34	29.29	8.272059843
5	12	2005	89.69	26.7	233	30.95	17.35	0	2.69	0.36	28.98	8.118451119
5	13	2005	89.69	26.7	233	32.21	20.49	1.58	2.37	0.4	24.8	7.63646013
5	14	2005	89.69	26.7	233	33.03	19.12	0.61	2.59	0.38	28.49	8.260201953
5	15	2005	89.69	26.7	233	31.87	21.25	0.16	2.35	0.41	26.29	7.67143523
5	16	2005	89.69	26.7	233	30.54	21.1	0.02	2.67	0.51	22.69	7.866059582
5	17	2005	89.69	26.7	233	30.78	18.41	6.44	2.56	0.62	28.1	7.934133681
5	18	2005	89.69	26.7	233	31.86	20.09	0.48	2.74	0.56	28.3	8.403445828
5	19	2005	89.69	26.7	233	30.5	19.18	0.11	2.71	0.59	28.27	8.163372202
5	20	2005	89.69	26.7	233	23.91	18.48	16.48	1.6	0.85	4.22	4.44108977
5	21	2005	89.69	26.7	233	29.71	17.67	7.7	1.94	0.7	25.72	6.714011663
5	22	2005	89.69	26.7	233	27.36	17.95	2.12	2.38	0.74	23.67	7.037881354
5	23	2005	89.69	26.7	233	30.08	20.17	0.13	2.17	0.64	28.11	7.323401104
5	24	2005	89.69	26.7	233	29.55	20.44	9.65	1.84	0.72	28.31	6.766486086
5	25	2005	89.69	26.7	233	29.32	18.7	12.13	1.53	0.81	24.47	5.964778293
5	26	2005	89.69	26.7	233	28.89	19.99	13.69	1.83	0.8	25.1	6.508957137
5	27	2005	89.69	26.7	233	32.46	20.66	8.59	1.6	0.74	27.29	6.532493278
5	28	2005	89.69	26.7	233	30.5	21.1	18.01	1.69	0.76	25.25	6.439193008
5	29	2005	89.69	26.7	233	32.5	20.73	18.49	1.78	0.72	28.46	6.939309505
5	30	2005	89.69	26.7	233	32.62	21.97	6.05	1.64	0.69	23.57	6.428333433
5	31	2005	89.69	26.7	233	34.05	23.13	0.27	1.61	0.59	25.02	6.568094428
6	1	2005	89.69	26.7	233	35.01	22.43	0.61	2.08	0.58	28.01	7.710409022
6	2	2005	89.69	26.7	233	34.79	22.46	0.93	2.31	0.53	27.78	8.096400312
6	3	2005	89.69	26.7	233	36.27	22.41	0.43	2.22	0.46	28.85	8.134647723
6	4	2005	89.69	26.7	233	32.53	20.43	5.06	1.79	0.65	19.84	6.466195923
6	5	2005	89.69	26.7	233	32.78	19.21	0	1.77	0.57	28.74	6.940844349
6	6	2005	89.69	26.7	233	33.82	18.54	0.31	1.68	0.61	27.22	6.782102619
6	7	2005	89.69	26.7	233	33.05	19.8	1.38	1.61	0.63	24.1	6.41521002
6	8	2005	89.69	26.7	233	33.97	20.43	0	1.62	0.54	26.47	6.644519517
6	9	2005	89.69	26.7	233	35.46	21.42	0	1.84	0.49	28.96	7.339379385
6	10	2005	89.69	26.7	233	35.91	21.77	0	1.99	0.46	28.8	7.662385234
6	11	2005	89.69	26.7	233	36.15	22.7	0	1.88	0.48	28.43	7.457979823
6	12	2005	89.69	26.7	233	35.72	20.88	7.35	1.62	0.62	27.84	6.884631357
6	13	2005	89.69	26.7	233	35.25	21.95	2.09	1.55	0.62	28.15	6.728231834
6	14	2005	89.69	26.7	233	35.98	20.3	0	1.69	0.56	28.64	7.085341398
6	15	2005	89.69	26.7	233	35.78	21.67	1.29	1.68	0.58	27.96	7.015480078
6	16	2005	89.69	26.7	233	33.82	21.78	0.23	1.52	0.64	19.98	6.092397931
6	17	2005	89.69	26.7	233	36.11	22.9	0	1.64	0.55	23.73	6.727855441
6	18	2005	89.69	26.7	233	33.67	20.7	36.08	1.32	0.76	27.01	6.099590812
6	19	2005	89.69	26.7	233	30.94	22.16	17.81	1.76	0.81	26.1	6.704967612
6	20	2005	89.69	26.7	233	29.12	23.12	28.45	1.68	0.84	20.6	6.13433057
6	21	2005	89.69	26.7	233	28.78	21.98	24.85	1.64	0.88	16.15	5.733206516
[truncated: 3,327 more rows]
