# Supplementary material for: EvatCrop: a novel hybrid quasi-fuzzy artificial neural network (ANN) model for estimation of reference evapotranspiration
Source: PeerJ. 2024 May 31;12:e17437. doi: 10.7717/peerj.17437 (PMC11146332; doi:10.7717/peerj.17437)
Supplement: Supplemental Information 1 [file peerj-12-17437-s001.zip › TAMAGURI.csv]

MM	DD	YYYY	Longitude	Latitude	Elevation	Max Temperature	Min Temperature	Precipitation	Wind Speed	Relative Humidity	Solar Radiation	ET0_PM56
1	1	2000	89.38	26.07	37	26.68	9.76	0	1.89	0.42	15.15	4.155602794
1	2	2000	89.38	26.07	37	27.92	9.93	0	1.66	0.46	15.32	3.879212506
1	3	2000	89.38	26.07	37	28.65	9.29	0	1.28	0.41	15.54	3.237066689
1	4	2000	89.38	26.07	37	27.99	9	0	1.21	0.46	15.46	3.082251379
1	5	2000	89.38	26.07	37	27.6	5.16	0	0.62	0.51	15.53	1.940430186
1	6	2000	89.38	26.07	37	27.92	7.7	0	1.37	0.49	15.52	3.418354841
1	7	2000	89.38	26.07	37	26.73	7.97	0	1.08	0.39	15.8	2.787697705
1	8	2000	89.38	26.07	37	26.1	3.58	0	0.79	0.41	15.78	2.272139424
1	9	2000	89.38	26.07	37	25.88	6.43	0	1.26	0.39	15.61	3.11214875
1	10	2000	89.38	26.07	37	26.88	7.53	0	1.36	0.38	15.53	3.358761365
1	11	2000	89.38	26.07	37	27.06	11.12	0	1.96	0.41	15.59	4.37506139
1	12	2000	89.38	26.07	37	28.05	11.26	0	1.81	0.46	15.58	4.230796112
1	13	2000	89.38	26.07	37	26.03	12.08	0	1.71	0.48	13.97	3.957838562
1	14	2000	89.38	26.07	37	28.43	12.24	0	1.01	0.43	12.99	2.876916868
1	15	2000	89.38	26.07	37	28.7	10.02	0	1.18	0.46	15.95	3.16702565
1	16	2000	89.38	26.07	37	28.23	11.71	0	1.67	0.34	14.34	4.083045248
1	17	2000	89.38	26.07	37	26.21	6.81	0	1.34	0.39	16.44	3.35171166
1	18	2000	89.38	26.07	37	25.2	8.43	0	1.43	0.47	16.37	3.44198913
1	19	2000	89.38	26.07	37	27.82	5.74	0	0.91	0.53	16.08	2.70986096
1	20	2000	89.38	26.07	37	27.11	7.57	0	0.88	0.5	15.89	2.607495491
1	21	2000	89.38	26.07	37	25.87	11.45	0	2.09	0.45	15.62	4.602852659
1	22	2000	89.38	26.07	37	27.73	12.33	0	2.01	0.44	16.28	4.656797341
1	23	2000	89.38	26.07	37	26.72	13.39	0	2.24	0.41	14.95	4.972672088
1	24	2000	89.38	26.07	37	25.5	14.2	0	2.28	0.45	12.44	4.996417828
1	25	2000	89.38	26.07	37	26.79	12.67	0	2.3	0.43	16.48	5.064617778
1	26	2000	89.38	26.07	37	27.77	11.98	0	2.04	0.37	17.08	4.755193622
1	27	2000	89.38	26.07	37	29.28	11.09	0	1.36	0.38	17	3.710556802
1	28	2000	89.38	26.07	37	24.55	11.01	0	1.06	0.41	5.67	3.07487358
1	29	2000	89.38	26.07	37	25.87	15.44	0	2.77	0.34	14.64	5.78703269
1	30	2000	89.38	26.07	37	27.31	10.45	0	1.92	0.49	17.31	4.599422831
1	31	2000	89.38	26.07	37	25.76	11.78	0	2.44	0.46	17.31	5.241598773
2	1	2000	89.38	26.07	37	27.13	12.45	0	2.44	0.37	16.91	5.420896443
2	2	2000	89.38	26.07	37	17.44	11.67	4.35	3.09	0.71	1.54	5.113717457
2	3	2000	89.38	26.07	37	24.32	9.56	0	2.27	0.67	17.59	4.881569641
2	4	2000	89.38	26.07	37	25.85	11.1	0	2.6	0.56	17.88	5.537348173
2	5	2000	89.38	26.07	37	26.96	13.33	0.02	2.84	0.47	17.86	6.051598682
2	6	2000	89.38	26.07	37	24.8	16.81	0.08	2.8	0.52	14.24	5.894318813
2	7	2000	89.38	26.07	37	27.54	12.95	0.02	1.5	0.53	17.57	4.063186452
2	8	2000	89.38	26.07	37	29.39	14.28	0	1.36	0.44	17.7	3.937571584
2	9	2000	89.38	26.07	37	27.97	12.54	0	1.45	0.43	18.64	4.031325234
2	10	2000	89.38	26.07	37	28.34	10.84	0	1.46	0.43	19	4.106213533
2	11	2000	89.38	26.07	37	28.05	10.64	0	1.76	0.32	19.03	4.615997715
2	12	2000	89.38	26.07	37	21.67	12.92	1.94	1.84	0.48	5.23	4.212676977
2	13	2000	89.38	26.07	37	30.43	11.53	0	1.48	0.48	18.91	4.374052774
2	14	2000	89.38	26.07	37	29.27	12.1	0	1.38	0.42	19.28	4.106346818
2	15	2000	89.38	26.07	37	29.37	8.43	0	1.28	0.27	20.15	3.96806265
2	16	2000	89.38	26.07	37	30.6	9.58	0	1.33	0.32	19.88	4.172435676
2	17	2000	89.38	26.07	37	30.11	9.56	0	0.95	0.35	20	3.399231351
2	18	2000	89.38	26.07	37	28.83	7.11	0	1.27	0.28	20.32	3.994994133
2	19	2000	89.38	26.07	37	27.49	7.63	0	1.29	0.25	20.71	3.944348337
2	20	2000	89.38	26.07	37	28.48	6.52	0	1.3	0.25	20.89	4.074679847
2	21	2000	89.38	26.07	37	29.92	8.49	0	1.42	0.22	20.18	4.405886901
2	22	2000	89.38	26.07	37	30.75	8.54	0	1.32	0.28	20.82	4.318869649
2	23	2000	89.38	26.07	37	28.49	9.81	0	1.62	0.27	21.22	4.686929101
2	24	2000	89.38	26.07	37	29.28	5.8	0	1.34	0.24	21.62	4.320869305
2	25	2000	89.38	26.07	37	30.55	5.44	0	0.98	0.23	21.72	3.733772856
2	26	2000	89.38	26.07	37	29.12	3.74	0	1.2	0.39	21.66	4.13320712
2	27	2000	89.38	26.07	37	28.03	1.2	0	1.33	0.39	21.9	4.330411492
2	28	2000	89.38	26.07	37	28.4	8.94	0	2.08	0.21	21.84	5.546200022
2	29	2000	89.38	26.07	37	31.09	11.82	0	1.93	0.24	21.57	5.608404
3	1	2000	89.38	26.07	37	31.09	12.26	0	1.9	0.29	14.08	5.488818625
3	2	2000	89.38	26.07	37	26.63	18.16	0	2.12	0.34	11.32	5.468107991
3	3	2000	89.38	26.07	37	31.61	14.83	0	2.15	0.41	21.59	6.124670835
3	4	2000	89.38	26.07	37	33.09	17.44	0	2.46	0.34	21.64	6.851961762
3	5	2000	89.38	26.07	37	33.67	17.96	0	1.97	0.3	21.07	6.02164036
3	6	2000	89.38	26.07	37	35.76	17.67	0	2.04	0.29	22	6.405904381
3	7	2000	89.38	26.07	37	35.26	15.75	0	1.64	0.29	22.23	5.590717719
3	8	2000	89.38	26.07	37	35.25	15.14	0	1.6	0.24	15.05	5.442669253
3	9	2000	89.38	26.07	37	32.17	14.2	0	1.4	0.31	22.7	4.91979898
3	10	2000	89.38	26.07	37	31.33	11.03	0	1.66	0.23	23.04	5.392353622
3	11	2000	89.38	26.07	37	33.79	15.12	0	1.96	0.23	22.93	6.188052281
3	12	2000	89.38	26.07	37	32.28	16.18	0	2.36	0.31	22.2	6.756345731
3	13	2000	89.38	26.07	37	31.44	19.93	1.17	2.77	0.45	19.05	7.359252202
3	14	2000	89.38	26.07	37	33.07	17.65	3.31	2.68	0.59	17.94	7.390119978
3	15	2000	89.38	26.07	37	33.03	14.98	0.1	1.12	0.58	18.4	4.454543784
3	16	2000	89.38	26.07	37	31.49	14	0	1.62	0.42	22.83	5.457416641
3	17	2000	89.38	26.07	37	32.23	15.45	0	1.76	0.29	23.91	5.810690457
3	18	2000	89.38	26.07	37	34.05	15.9	0	1.88	0.27	23.84	6.231215876
3	19	2000	89.38	26.07	37	36.38	16.82	0	1.52	0.27	23.69	5.713024375
3	20	2000	89.38	26.07	37	36.3	15.53	0	1.33	0.25	24.35	5.341040456
3	21	2000	89.38	26.07	37	37.11	14.32	0	1.54	0.19	24.76	5.924264019
3	22	2000	89.38	26.07	37	37.8	16.02	0	1.67	0.17	24.9	6.257682388
3	23	2000	89.38	26.07	37	34.03	17.67	0.48	2.31	0.24	15.62	6.921287701
3	24	2000	89.38	26.07	37	31.47	17.32	0.93	1.6	0.35	11.35	5.211577827
3	25	2000	89.38	26.07	37	36.12	15.9	0	1.59	0.23	25.33	6.017032899
3	26	2000	89.38	26.07	37	39.77	17.62	0	1.42	0.15	25.59	5.90685062
3	27	2000	89.38	26.07	37	39.38	16.58	0	1.12	0.2	25.14	5.19649852
3	28	2000	89.38	26.07	37	38.09	18.93	0	1.54	0.2	24.91	6.064705604
3	29	2000	89.38	26.07	37	40.5	20.35	0	1.37	0.23	24.91	5.847656662
3	30	2000	89.38	26.07	37	37.06	19.23	0	1.37	0.36	24.41	5.662010522
3	31	2000	89.38	26.07	37	38.62	19.86	0	1.42	0.35	25	5.916036437
4	1	2000	89.38	26.07	37	38.85	19.93	0	1.61	0.31	25.37	6.39181704
4	2	2000	89.38	26.07	37	38.9	20.48	0	1.9	0.27	25.61	7.051653166
4	3	2000	89.38	26.07	37	38.69	20.18	0	1.97	0.28	25.61	7.209667756
4	4	2000	89.38	26.07	37	39.71	18.44	0	1.55	0.22	26.22	6.418179382
4	5	2000	89.38	26.07	37	38.44	17.21	0	1.76	0.17	26.48	6.815955769
4	6	2000	89.38	26.07	37	39	20.02	0	2.05	0.17	26.38	7.46337918
4	7	2000	89.38	26.07	37	39.95	21.39	0	2.13	0.22	25.98	7.73914784
4	8	2000	89.38	26.07	37	39.85	22.04	0	2.11	0.25	26.06	7.700237242
4	9	2000	89.38	26.07	37	41.35	24.37	0	2.53	0.25	26	8.766790413
4	10	2000	89.38	26.07	37	40.35	23.43	0	2.21	0.21	26.2	7.976007146
4	11	2000	89.38	26.07	37	39.84	24.62	0.24	2.14	0.32	23.89	7.735381058
4	12	2000	89.38	26.07	37	40.14	24.2	0.13	2.07	0.28	26.35	7.692466856
4	13	2000	89.38	26.07	37	40.4	21.77	0.29	1.5	0.32	23.99	6.394065873
4	14	2000	89.38	26.07	37	34.93	22.13	6.27	1.47	0.56	23.87	5.969091481
4	15	2000	89.38	26.07	37	37.67	21.71	0.03	1.28	0.45	25.87	5.809519135
4	16	2000	89.38	26.07	37	36.53	22.12	0.87	1.36	0.42	24.44	5.865755401
4	17	2000	89.38	26.07	37	35.77	22.47	6.3	2.07	0.54	20.32	7.156236755
4	18	2000	89.38	26.07	37	32.61	21.73	2.34	2.55	0.6	25.95	7.935984173
4	19	2000	89.38	26.07	37	36.98	21.09	4.83	2.34	0.58	22.87	7.945451637
4	20	2000	89.38	26.07	37	40.1	22.84	5.22	1.85	0.52	25.6	7.35802704
4	21	2000	89.38	26.07	37	38.8	22.5	2.93	1.79	0.59	23.06	7.024465011
4	22	2000	89.38	26.07	37	40.77	23.19	0.66	1.81	0.5	25.88	7.357548316
4	23	2000	89.38	26.07	37	38.39	22.77	8.81	2.01	0.53	23.92	7.507347354
4	24	2000	89.38	26.07	37	31.49	23.27	18.63	2.11	0.73	21.71	6.981309636
4	25	2000	89.38	26.07	37	34.79	22.28	8.54	1.92	0.73	24.88	7.059345019
4	26	2000	89.38	26.07	37	31.39	20.92	0.96	3.13	0.67	22.83	8.626728011
4	27	2000	89.38	26.07	37	32.63	21.61	1.73	2.25	0.64	21.56	7.305650507
4	28	2000	89.38	26.07	37	38.81	22.19	5.32	1.59	0.62	24.87	6.735100997
4	29	2000	89.38	26.07	37	33.87	22.24	9.4	2.43	0.73	22.13	7.822990309
4	30	2000	89.38	26.07	37	33.63	22.12	1.14	2.1	0.7	20.36	7.113136253
5	1	2000	89.38	26.07	37	32.99	22.77	11.14	2.58	0.79	17.76	7.808274077
5	2	2000	89.38	26.07	37	25.83	19.08	13.31	3.64	0.89	4.18	7.563527811
5	3	2000	89.38	26.07	37	31.43	19.34	6.05	1.98	0.77	18.59	6.549567702
5	4	2000	89.38	26.07	37	36.92	22.27	0.14	1.27	0.66	19.45	5.66241179
5	5	2000	89.38	26.07	37	38.46	22.07	0	1.25	0.52	27.67	6.108554608
5	6	2000	89.38	26.07	37	36.42	22.47	3.85	1.38	0.54	25.45	6.169695459
5	7	2000	89.38	26.07	37	34.03	23.03	6.72	1.58	0.66	20.7	6.20740177
5	8	2000	89.38	26.07	37	36.76	22.46	3.31	1.12	0.66	23.51	5.543049085
5	9	2000	89.38	26.07	37	38.1	22.99	5.8	1.38	0.63	25.32	6.312523246
5	10	2000	89.38	26.07	37	39.75	23.97	1.65	1.02	0.58	25.21	5.544393116
5	11	2000	89.38	26.07	37	41.99	24.67	1.45	0.96	0.54	25.84	5.521001616
5	12	2000	89.38	26.07	37	42.83	25.72	0.05	1.03	0.45	27.71	5.79607746
5	13	2000	89.38	26.07	37	40.83	27.83	3.34	1.29	0.49	20.09	6.015357532
5	14	2000	89.38	26.07	37	43.85	25.82	2.53	1.41	0.51	20.2	6.549530074
5	15	2000	89.38	26.07	37	43.13	26.63	2.61	1.55	0.48	27.03	7.130558907
5	16	2000	89.38	26.07	37	38.92	25.9	3.73	1.45	0.55	14.18	6.017932584
5	17	2000	89.38	26.07	37	38.65	24.99	9.02	1.32	0.63	20.98	6.034740061
5	18	2000	89.38	26.07	37	35.63	23.84	19.25	2.19	0.73	25.51	7.871725406
5	19	2000	89.38	26.07	37	31.26	23.5	19	2.58	0.81	26.35	8.1593158
5	20	2000	89.38	26.07	37	34.75	22.92	0.58	2.59	0.68	19.62	8.207879494
5	21	2000	89.38	26.07	37	34.4	23.51	4.06	2.25	0.69	25.6	7.8674979
5	22	2000	89.38	26.07	37	26.14	23.12	12.78	2.45	0.91	7.34	6.421266495
5	23	2000	89.38	26.07	37	33.09	23.08	7.67	2.05	0.82	25.64	7.383462291
5	24	2000	89.38	26.07	37	38.11	23.44	9.79	1.31	0.71	25.62	6.256305666
5	25	2000	89.38	26.07	37	33.41	25.54	27.16	1.28	0.85	20.32	5.653701323
5	26	2000	89.38	26.07	37	30.18	24.65	22.76	1.72	0.92	5.42	5.46303657
5	27	2000	89.38	26.07	37	31.03	23.38	13.55	2.08	0.88	15.72	6.728607657
5	28	2000	89.38	26.07	37	24.72	21.49	44.52	2.38	0.94	9.9	6.229026574
5	29	2000	89.38	26.07	37	25.66	20.6	31.8	2.39	0.95	11.43	6.362758417
5	30	2000	89.38	26.07	37	29.5	20.3	21.1	1.71	0.89	12.22	5.637454909
5	31	2000	89.38	26.07	37	34.35	22.26	5.94	1.3	0.79	26.99	6.097518526
6	1	2000	89.38	26.07	37	32.74	23.24	6.06	1.7	0.8	27.31	6.818154038
6	2	2000	89.38	26.07	37	34.83	23.27	4.83	1.51	0.76	27.59	6.606731222
6	3	2000	89.38	26.07	37	40.25	24.71	5.03	1.06	0.64	28	5.922504176
6	4	2000	89.38	26.07	37	37.3	25.83	0	1.87	0.65	22.32	7.282324153
6	5	2000	89.38	26.07	37	32.31	25.59	21.73	1.47	0.86	20.18	5.998045531
6	6	2000	89.38	26.07	37	34.55	25.06	8.59	1.9	0.77	26.46	7.339276742
6	7	2000	89.38	26.07	37	32.77	25.28	7.88	1.44	0.85	20.95	6.003033312
6	8	2000	89.38	26.07	37	32.42	25.61	9.59	1.43	0.86	25.82	6.251114103
6	9	2000	89.38	26.07	37	34.51	25.51	15.8	1.45	0.87	18.82	6.017336701
6	10	2000	89.38	26.07	37	31.79	26.75	54.64	1.99	0.89	25.73	7.325965523
6	11	2000	89.38	26.07	37	29.64	25.98	47.61	2.52	0.92	17.08	7.578423908
6	12	2000	89.38	26.07	37	32.23	25.6	23.57	1.46	0.89	23.05	6.146762527
6	13	2000	89.38	26.07	37	32.84	25.88	19.55	1.57	0.87	19.81	6.224875754
6	14	2000	89.38	26.07	37	35.26	25.28	25.57	1.41	0.87	18.39	5.954405578
6	15	2000	89.38	26.07	37	27.95	24.33	113.11	1.28	0.95	7.21	4.575335751
6	16	2000	89.38	26.07	37	33.81	24.2	7.18	1.27	0.83	25.13	5.938344611
6	17	2000	89.38	26.07	37	33.78	25.49	15.22	1.48	0.84	25.46	6.410847188
6	18	2000	89.38	26.07	37	32.36	25.57	64.82	1.93	0.87	23.12	7.070607639
6	19	2000	89.38	26.07	37	32.46	25.46	5.82	1.95	0.83	16.6	6.748052846
6	20	2000	89.38	26.07	37	32.62	25.15	7.05	1.81	0.86	25.76	6.996800581
6	21	2000	89.38	26.07	37	29.74	25.06	15.46	1.87	0.91	22.1	6.695137455
6	22	2000	89.38	26.07	37	30.36	24.97	23.76	1.72	0.93	23.32	6.531573532
6	23	2000	89.38	26.07	37	26.88	23.93	60.25	1.95	0.97	1.66	5.388392185
6	24	2000	89.38	26.07	37	35.25	23.76	11.14	1	0.86	26.33	5.495055341
6	25	2000	89.38	26.07	37	32.12	24.87	18.27	1.08	0.89	23.11	5.348843025
6	26	2000	89.38	26.07	37	31.23	25.86	22.75	1.35	0.9	26.39	6.071065903
6	27	2000	89.38	26.07	37	35.17	25.05	10.39	1.46	0.82	22.75	6.288275525
6	28	2000	89.38	26.07	37	36.37	24.75	4.59	1.03	0.77	27.49	5.666023165
6	29	2000	89.38	26.07	37	34.52	25.23	1.77	1.45	0.8	26.77	6.448428924
6	30	2000	89.38	26.07	37	32.88	25.64	10.08	1.23	0.83	22.04	5.638701545
7	1	2000	89.38	26.07	37	30.11	24.96	5.02	1.44	0.89	8.17	5.090191199
7	2	2000	89.38	26.07	37	30.51	25.83	16.54	1.25	0.9	19.48	5.421719137
7	3	2000	89.38	26.07	37	30.65	24.51	6.38	0.97	0.88	7	4.067969987
7	4	2000	89.38	26.07	37	35.3	24.25	1.43	1.02	0.73	23.99	5.377016921
7	5	2000	89.38	26.07	37	30.21	25.34	23.12	1.8	0.89	12.06	6.025646265
7	6	2000	89.38	26.07	37	30.37	24.36	18.88	1.81	0.91	14.02	6.127265634
7	7	2000	89.38	26.07	37	32.7	24.57	8.78	1.34	0.87	10.45	5.162412788
7	8	2000	89.38	26.07	37	33.11	25.22	8.96	1.17	0.86	21.13	5.450811842
7	9	2000	89.38	26.07	37	31.23	25.49	7.4	1.81	0.86	18.72	6.488553665
7	10	2000	89.38	26.07	37	29.27	25.78	32.97	2.11	0.93	13.79	6.631751584
7	11	2000	89.38	26.07	37	30.3	25.05	12.9	1.8	0.89	6.97	5.727817688
7	12	2000	89.38	26.07	37	28.96	26.24	37.28	2.5	0.92	9.31	7.062361328
7	13	2000	89.38	26.07	37	31.26	25.5	17.58	2.17	0.87	24.12	7.436282098
7	14	2000	89.38	26.07	37	32.54	24.61	4.93	1.53	0.83	23.21	6.243952802
7	15	2000	89.38	26.07	37	32.87	25.71	7.08	1.78	0.87	23.64	6.806551462
7	16	2000	89.38	26.07	37	35.89	26.09	8.06	1.28	0.8	26.66	6.113155283
7	17	2000	89.38	26.07	37	32.28	26.83	17.57	1.6	0.86	26.38	6.585140387
7	18	2000	89.38	26.07	37	32.6	25.79	9.62	2.2	0.84	24.44	7.609277189
7	19	2000	89.38	26.07	37	33.29	25.06	3.18	2.03	0.81	20.11	7.096198776
7	20	2000	89.38	26.07	37	31.26	25	4.25	2	0.84	16.83	6.69628767
7	21	2000	89.38	26.07	37	33.76	24.95	5.33	1.74	0.78	24.43	6.783327551
7	22	2000	89.38	26.07	37	34.12	25.59	16.54	1.29	0.82	25.01	5.923008877
7	23	2000	89.38	26.07	37	33.72	25.2	2.69	1.18	0.81	17.8	5.26680543
7	24	2000	89.38	26.07	37	33.78	25.64	7.3	1.05	0.79	25.94	5.426504849
7	25	2000	89.38	26.07	37	32.52	25.82	14.98	1.85	0.85	25.88	6.991932116
7	26	2000	89.38	26.07	37	34.48	24.51	5.59	1.8	0.79	25.14	6.960188945
7	27	2000	89.38	26.07	37	34.71	25.06	7.88	1.37	0.79	20.45	5.850246151
7	28	2000	89.38	26.07	37	33.67	25.77	6.36	1.64	0.78	23.32	6.499749154
7	29	2000	89.38	26.07	37	32.82	25.3	16.77	1.42	0.85	23.21	5.987195196
7	30	2000	89.38	26.07	37	32.92	25	6.19	1.38	0.84	26.16	6.053577406
7	31	2000	89.38	26.07	37	29.25	25.74	89.17	1.77	0.94	10.87	5.806478351
8	1	2000	89.38	26.07	37	29.5	25.85	156.16	2.08	0.96	8.73	6.283926062
8	2	2000	89.38	26.07	37	28.73	25.24	54.18	1.82	0.95	10.64	5.823696514
8	3	2000	89.38	26.07	37	29.49	25.15	27.75	2.47	0.92	19.78	7.474252793
8	4	2000	89.38	26.07	37	30.83	25.42	31.63	1.38	0.91	18.57	5.525842446
8	5	2000	89.38	26.07	37	29.67	25.71	18.17	1.66	0.93	20.12	6.088140127
8	6	2000	89.38	26.07	37	32.63	25.49	7.76	0.85	0.89	24.42	4.785169161
8	7	2000	89.38	26.07	37	32.53	26.5	9.65	0.92	0.89	23.13	4.871839734
8	8	2000	89.38	26.07	37	32.24	26.47	5.73	0.81	0.88	12.45	4.057601559
8	9	2000	89.38	26.07	37	30.39	26.48	13.68	1.47	0.91	17.45	5.626087344
8	10	2000	89.38	26.07	37	32.06	25.61	17.17	1.41	0.91	22.43	5.812426178
8	11	2000	89.38	26.07	37	30.16	25.64	14.32	1.19	0.92	19.65	5.128552633
8	12	2000	89.38	26.07	37	30.05	25.52	23.07	1.4	0.94	17.61	5.430529293
8	13	2000	89.38	26.07	37	30.41	25.44	25.09	1.67	0.93	22.33	6.194988287
8	14	2000	89.38	26.07	37	30.75	25.6	14.38	1.52	0.92	23.44	5.975658139
8	15	2000	89.38	26.07	37	32.28	25.22	7.67	1.57	0.89	22.67	6.102972939
8	16	2000	89.38	26.07	37	29.94	25.21	27.8	1.8	0.93	22.61	6.387486265
8	17	2000	89.38	26.07	37	30.24	25.44	14.54	1.79	0.92	15.68	6.061725274
8	18	2000	89.38	26.07	37	32.66	25.45	6.48	1.42	0.86	25.02	5.90177387
8	19	2000	89.38	26.07	37	31.28	26.31	3.07	1.44	0.87	16.98	5.513043467
8	20	2000	89.38	26.07	37	33.56	25.69	8.93	1.28	0.87	23.69	5.576784524
8	21	2000	89.38	26.07	37	31.44	25.97	1.01	1.37	0.86	15.75	5.297899828
8	22	2000	89.38	26.07	37	34.03	25.95	17.4	0.96	0.84	23.22	4.850706448
8	23	2000	89.38	26.07	37	35.56	27.01	10.7	0.95	0.83	18.03	4.658637821
8	24	2000	89.38	26.07	37	35.03	26.62	7.87	0.9	0.79	23.88	4.745263237
8	25	2000	89.38	26.07	37	34.08	26.24	18.19	0.9	0.86	23.22	4.681915428
8	26	2000	89.38	26.07	37	37.8	26.33	8.25	0.52	0.77	24.64	3.883790312
8	27	2000	89.38	26.07	37	35.2	26.58	7.79	1.14	0.82	23.98	5.264605588
8	28	2000	89.38	26.07	37	35.21	26.2	5.05	1.02	0.82	24.07	4.979374833
8	29	2000	89.38	26.07	37	32.76	25.28	24.17	1.63	0.87	23.44	6.121504755
8	30	2000	89.38	26.07	37	30.77	25.36	8.24	2.75	0.86	22.41	7.952989602
8	31	2000	89.38	26.07	37	27.4	24.69	43.94	3.38	0.94	5.92	7.900908686
9	1	2000	89.38	26.07	37	25.88	23.65	49.82	3.78	0.95	3.6	8.082854127
9	2	2000	89.38	26.07	37	31.73	24.24	12.52	2.16	0.9	20.41	6.86342167
9	3	2000	89.38	26.07	37	31.43	25.44	20.16	1.68	0.9	22.09	6.023285877
9	4	2000	89.38	26.07	37	31.15	25.83	13.84	1.07	0.91	19.56	4.67024284
9	5	2000	89.38	26.07	37	31.45	25.17	5.36	1.12	0.88	20.94	4.812120654
9	6	2000	89.38	26.07	37	34.43	24.99	3.97	1.13	0.83	23.04	5.007346041
9	7	2000	89.38	26.07	37	30.2	25.86	20.91	1.54	0.93	20.48	5.579416323
9	8	2000	89.38	26.07	37	32.8	24.49	0.76	1.61	0.84	21.02	5.830491964
9	9	2000	89.38	26.07	37	30.73	24.94	1.08	1.55	0.88	13.36	5.327854324
9	10	2000	89.38	26.07	37	29.06	25.22	36.78	1.29	0.94	15.07	4.783900716
9	11	2000	89.38	26.07	37	31.72	25.53	30.45	1.07	0.91	21.08	4.632060228
9	12	2000	89.38	26.07	37	35.44	24.92	1.45	0.99	0.84	20.4	4.543255084
9	13	2000	89.38	26.07	37	35.22	23.79	0.01	1.67	0.77	23.34	6.080082461
9	14	2000	89.38	26.07	37	27.4	23.97	51.2	1.64	0.96	1.86	4.835888422
9	15	2000	89.38	26.07	37	30.46	24.4	10.04	1.14	0.93	13.31	4.406337752
9	16	2000	89.38	26.07	37	30.77	24.69	35.35	1.29	0.93	20.79	4.945477707
9	17	2000	89.38	26.07	37	24.46	22.46	96.66	3.35	0.97	2.8	7.178355822
9	18	2000	89.38	26.07	37	23.48	22.48	158.18	3.76	0.97	0.47	7.520608061
9	19	2000	89.38	26.07	37	22.65	22	52.03	3.36	0.96	1.52	6.911145322
9	20	2000	89.38	26.07	37	22.68	20.91	33.33	1.71	0.97	1.72	4.48333676
9	21	2000	89.38	26.07	37	27.95	21.75	26.57	1.29	0.93	16.72	4.553405251
9	22	2000	89.38	26.07	37	23.56	20.25	125.46	1.7	0.97	1	4.465570876
9	23	2000	89.38	26.07	37	29.71	20.29	0.24	1.56	0.88	18.64	5.15112777
9	24	2000	89.38	26.07	37	27.64	22.92	19.76	1.16	0.95	14.86	4.221793951
9	25	2000	89.38	26.07	37	30.25	23.77	15.16	1.05	0.92	19.23	4.205601121
9	26	2000	89.38	26.07	37	30.93	22.53	8.39	1.08	0.89	17.84	4.229085535
9	27	2000	89.38	26.07	37	31.72	22.3	4.35	0.82	0.85	22.01	3.760151459
9	28	2000	89.38	26.07	37	34.66	22.08	0.47	1.03	0.78	22.07	4.297902471
9	29	2000	89.38	26.07	37	34.78	22.06	1.97	1.17	0.77	22.02	4.591378176
9	30	2000	89.38	26.07	37	33.38	20.92	5.71	1.12	0.8	21.73	4.395648308
10	1	2000	89.38	26.07	37	32.84	23.05	14.18	1.34	0.84	21.28	4.813956193
10	2	2000	89.38	26.07	37	32.13	23.15	5.51	1.76	0.83	16.95	5.547324855
10	3	2000	89.38	26.07	37	34.52	21.95	8.45	0.78	0.81	19.95	3.569191453
10	4	2000	89.38	26.07	37	31.16	23.7	9.62	1.04	0.88	17.61	4.001871318
10	5	2000	89.38	26.07	37	30.52	22.98	12.54	0.95	0.9	20.66	3.79873474
10	6	2000	89.38	26.07	37	27.1	23.68	32.58	0.79	0.97	1.93	3.100044437
10	7	2000	89.38	26.07	37	31.28	23.71	23.06	0.77	0.9	19.39	3.365461495
10	8	2000	89.38	26.07	37	31.68	23.78	11.66	0.93	0.89	19.1	3.703707063
10	9	2000	89.38	26.07	37	31.21	24.05	12.24	1.1	0.88	17.76	4.027139697
10	10	2000	89.38	26.07	37	35.34	23.56	7.76	0.87	0.81	20.36	3.613064961
10	11	2000	89.38	26.07	37	34.22	23.84	11.52	1.04	0.85	17.26	3.955449169
10	12	2000	89.38	26.07	37	35.33	22.6	4.83	0.93	0.79	20.13	3.705779748
10	13	2000	89.38	26.07	37	35.44	22.1	7.79	0.95	0.78	20.17	3.732307643
10	14	2000	89.38	26.07	37	34.97	21.74	0.36	1.13	0.74	20.34	4.101054553
10	15	2000	89.38	26.07	37	34.11	21.12	0	1.64	0.69	20.7	5.133771752
10	16	2000	89.38	26.07	37	34.22	20.31	0	2.02	0.66	20.25	5.888362944
10	17	2000	89.38	26.07	37	34.19	20.23	0	1.2	0.68	20.1	4.147609003
10	18	2000	89.38	26.07	37	35.1	19.93	0	0.92	0.76	19.53	3.537131619
10	19	2000	89.38	26.07	37	34.3	21.91	3.4	1.25	0.79	19.02	4.219224064
10	20	2000	89.38	26.07	37	33.94	21.79	0.28	1.26	0.75	17.22	4.214828568
10	21	2000	89.38	26.07	37	34.17	20.45	0	1.12	0.74	19.01	3.874982069
10	22	2000	89.38	26.07	37	32.79	20.65	0.87	0.96	0.76	18.74	3.43870393
10	23	2000	89.38	26.07	37	33.68	20.7	4.67	1.07	0.76	18.79	3.690863517
10	24	2000	89.38	26.07	37	32.65	20.62	2.13	1.21	0.77	18.75	3.930789821
10	25	2000	89.38	26.07	37	31.89	19.75	0.23	1.59	0.72	15.48	4.69325547
10	26	2000	89.38	26.07	37	32.22	19.18	0	1.48	0.68	18.93	4.417468888
10	27	2000	89.38	26.07	37	30.38	19.1	0.16	2.44	0.67	18.77	6.031418839
10	28	2000	89.38	26.07	37	22.24	19.54	0.02	5	0.77	5.76	8.331173588
10	29	2000	89.38	26.07	37	29.53	17.87	0	2.48	0.69	18.6	5.954330531
10	30	2000	89.38	26.07	37	29.84	16.66	0	1.92	0.62	18.57	4.99427336
10	31	2000	89.38	26.07	37	30.71	15.92	0	1.61	0.69	18.41	4.478716065
11	1	2000	89.38	26.07	37	30.63	17.85	0	1.85	0.68	18.4	4.8928837
11	2	2000	89.38	26.07	37	31.94	18.57	0	1.77	0.63	17.91	4.820142538
11	3	2000	89.38	26.07	37	32	17.22	0	1.7	0.59	17.97	4.667147629
11	4	2000	89.38	26.07	37	31.75	20.08	0	1.44	0.59	14.01	4.200341867
11	5	2000	89.38	26.07	37	32.08	17.98	0.01	1.13	0.64	17.07	3.471689074
11	6	2000	89.38	26.07	37	29.6	20.31	3.33	1.28	0.75	11.22	3.812841997
11	7	2000	89.38	26.07	37	32.05	19.06	0.03	1.21	0.66	16.32	3.610962912
11	8	2000	89.38	26.07	37	32.63	18.38	0	1.33	0.69	16.99	3.861636653
11	9	2000	89.38	26.07	37	32.32	18.94	0.01	1.16	0.71	16.65	3.465824997
11	10	2000	89.38	26.07	37	31.1	16.46	0	1.38	0.67	16.7	3.859919063
11	11	2000	89.38	26.07	37	32.66	18.95	0.03	1.31	0.68	15.55	3.798436239
11	12	2000	89.38	26.07	37	29.55	19.58	1.34	1.35	0.73	6.84	4.002146723
11	13	2000	89.38	26.07	37	31.7	18.63	0	0.98	0.65	15.88	2.983628723
11	14	2000	89.38	26.07	37	31.4	19.02	0.54	1.26	0.67	14.37	3.612886412
11	15	2000	89.38	26.07	37	27.91	18.65	0.54	2.16	0.77	13.17	5.093121437
11	16	2000	89.38	26.07	37	29.75	17.33	0	2	0.65	16.35	4.828670584
11	17	2000	89.38	26.07	37	30.78	16.86	0	1.83	0.6	16.3	4.579894193
11	18	2000	89.38	26.07	37	30.53	16.78	0	1.67	0.61	16.12	4.247615429
11	19	2000	89.38	26.07	37	30.64	19.21	0.2	1.27	0.62	11.64	3.627199034
11	20	2000	89.38	26.07	37	29.02	17.44	2.38	2.12	0.74	15.61	4.942533099
11	21	2000	89.38	26.07	37	29.49	17.07	0.26	2.37	0.7	15.38	5.397680192
11	22	2000	89.38	26.07	37	28.62	17.73	0	2.7	0.59	15.56	5.821101564
11	23	2000	89.38	26.07	37	31.39	16.23	0	1.57	0.58	15.74	4.043879852
11	24	2000	89.38	26.07	37	30.49	16.06	0	1.34	0.65	15.67	3.522667694
11	25	2000	89.38	26.07	37	30.08	15.93	0	1.73	0.61	15.61	4.240811533
11	26	2000	89.38	26.07	37	30.42	16.31	0	1.8	0.61	15.48	4.386791406
11	27	2000	89.38	26.07	37	29.79	16.24	0	1.93	0.62	15.63	4.556941616
11	28	2000	89.38	26.07	37	30.82	16.79	0	1.82	0.57	15.45	4.422330818
11	29	2000	89.38	26.07	37	31.11	16.02	0.02	1.28	0.56	15.38	3.365581307
11	30	2000	89.38	26.07	37	31.2	15.5	0	1.49	0.52	14.42	3.839978087
12	1	2000	89.38	26.07	37	28.45	11.15	0	1.6	0.54	15.51	3.844252681
12	2	2000	89.38	26.07	37	27.04	7.69	0	1.32	0.47	15.78	3.252309973
12	3	2000	89.38	26.07	37	27.14	11.31	0	1.92	0.51	15.78	4.252136005
12	4	2000	89.38	26.07	37	27.54	10.24	0	1.53	0.51	15.74	3.619394001
12	5	2000	89.38	26.07	37	27.03	7.36	0	1.11	0.54	15.58	2.852232824
12	6	2000	89.38	26.07	37	27.28	10.36	0	1.6	0.57	15.23	3.729008748
12	7	2000	89.38	26.07	37	27.88	12.27	0	1.84	0.54	14.99	4.177790433
12	8	2000	89.38	26.07	37	27.95	12.46	0	1.58	0.54	15.15	3.71169438
12	9	2000	89.38	26.07	37	28.44	10.93	0	1.39	0.48	15.16	3.400335599
12	10	2000	89.38	26.07	37	28.13	11.33	0	1.42	0.5	14.95	3.435883966
12	11	2000	89.38	26.07	37	27.82	11.4	0	1.32	0.55	14.89	3.230259408
12	12	2000	89.38	26.07	37	27.31	12.42	0	1.73	0.53	14.75	3.923265067
12	13	2000	89.38	26.07	37	26.51	11.85	0	1.63	0.61	14.76	3.695576971
12	14	2000	89.38	26.07	37	27.42	13.09	0	1.9	0.53	14.85	4.20735029
12	15	2000	89.38	26.07	37	27.76	10.73	0	1.69	0.44	15.04	3.873210375
12	16	2000	89.38	26.07	37	27.36	12.37	0	1.78	0.51	14.79	3.998126772
12	17	2000	89.38	26.07	37	27.29	13.16	0	1.78	0.5	14.91	3.981709153
12	18	2000	89.38	26.07	37	27.86	8.93	0	0.94	0.54	14.92	2.504624157
12	19	2000	89.38	26.07	37	28.36	9.25	0	1.15	0.52	14.99	2.938784282
12	20	2000	89.38	26.07	37	28.16	11.52	0	1.68	0.56	14.9	3.891128093
12	21	2000	89.38	26.07	37	28.39	13.42	0	1.83	0.56	14.71	4.168588221
12	22	2000	89.38	26.07	37	28.74	13.58	0	1.68	0.56	14.76	3.926341037
12	23	2000	89.38	26.07	37	28.59	13.62	0	1.66	0.56	14.79	3.879334993
12	24	2000	89.38	26.07	37	29.51	13.91	0	1.22	0.58	14.68	3.101788048
12	25	2000	89.38	26.07	37	28.4	12.71	0	1.62	0.53	14.69	3.808800633
12	26	2000	89.38	26.07	37	28.45	13.12	0	1.81	0.5	14.85	4.143020828
12	27	2000	89.38	26.07	37	27.58	13.01	0	2.07	0.47	15.02	4.503959815
12	28	2000	89.38	26.07	37	27.74	12.04	0	1.9	0.43	15.01	4.241676957
12	29	2000	89.38	26.07	37	28.21	11.58	0	1.64	0.46	14.89	3.845792598
12	30	2000	89.38	26.07	37	27.84	12.78	0	1.78	0.51	14.93	4.062389711
12	31	2000	89.38	26.07	37	28.92	11.24	0	1.25	0.55	14.75	3.195905248
1	1	2001	89.38	26.07	37	23.55	16.18	0	1.22	0.48	5.9	3.243238975
1	2	2001	89.38	26.07	37	23.22	15.71	0.06	1.16	0.72	2.99	3.22730481
1	3	2001	89.38	26.07	37	27.71	12.14	0	1.27	0.52	14.02	3.197280851
1	4	2001	89.38	26.07	37	27.4	8.08	0	1.16	0.57	15.12	2.98590986
1	5	2001	89.38	26.07	37	24.59	8.19	0	1.12	0.56	15.25	2.756664618
1	6	2001	89.38	26.07	37	24.28	7.41	0	1.31	0.6	15.4	3.074919276
1	7	2001	89.38	26.07	37	26.04	5.29	0	0.62	0.62	15.46	1.920660144
1	8	2001	89.38	26.07	37	25.08	4.59	0	0.93	0.53	15.55	2.492975938
1	9	2001	89.38	26.07	37	26.42	4.66	0	0.81	0.48	15.61	2.331650138
1	10	2001	89.38	26.07	37	24.55	4.97	0	1.13	0.46	15.75	2.827941988
1	11	2001	89.38	26.07	37	24.1	4.56	0	1.16	0.42	15.94	2.859318825
1	12	2001	89.38	26.07	37	25.65	6.12	0	1.24	0.48	15.79	3.101437344
1	13	2001	89.38	26.07	37	27.12	8.02	0	1.01	0.48	15.76	2.755345017
1	14	2001	89.38	26.07	37	27.02	7.91	0	1.31	0.47	15.87	3.321598011
1	15	2001	89.38	26.07	37	27.55	7.19	0	0.93	0.52	15.96	2.657230756
1	16	2001	89.38	26.07	37	29.33	6.08	0	0.86	0.48	16.13	2.625955755
1	17	2001	89.38	26.07	37	28.22	9.47	0	1.24	0.42	16.34	3.276308519
1	18	2001	89.38	26.07	37	29.29	8.54	0	0.95	0.48	16.33	2.79559843
1	19	2001	89.38	26.07	37	29.25	8.23	0	1.06	0.45	16.4	3.037176521
1	20	2001	89.38	26.07	37	30.16	9.33	0	1.24	0.44	16.54	3.451613057
1	21	2001	89.38	26.07	37	29.22	7.74	0	0.75	0.42	16.72	2.415052816
1	22	2001	89.38	26.07	37	27.83	10.12	0	1.52	0.39	16.71	3.827359978
1	23	2001	89.38	26.07	37	25.06	13.63	2.55	2.29	0.48	13.22	4.927244084
1	24	2001	89.38	26.07	37	25.66	9.33	0	1.71	0.5	16.92	4.016188365
1	25	2001	89.38	26.07	37	25.64	8.62	0	1.28	0.45	17	3.315111686
1	26	2001	89.38	26.07	37	26.04	7.23	0	1.11	0.47	17.18	3.066341382
1	27	2001	89.38	26.07	37	26.6	8.5	0	1.37	0.47	17.14	3.572985596
1	28	2001	89.38	26.07	37	28.55	10.87	0	1.35	0.53	17.03	3.677938543
1	29	2001	89.38	26.07	37	29.49	10.19	0	1.21	0.53	17.04	3.499451119
1	30	2001	89.38	26.07	37	29.3	11.11	0	0.91	0.53	17.12	2.888144612
1	31	2001	89.38	26.07	37	30.35	10.5	0	1.01	0.44	17.38	3.163360827
2	1	2001	89.38	26.07	37	31.03	13.34	0	1.35	0.37	17.54	3.87017771
2	2	2001	89.38	26.07	37	31.28	14.92	0	1.56	0.43	17.41	4.318470086
2	3	2001	89.38	26.07	37	30.25	8.94	0	1.32	0.26	18.59	3.838249679
2	4	2001	89.38	26.07	37	30.36	4.64	0	0.95	0.24	18.7	3.187088263
2	5	2001	89.38	26.07	37	29.27	7.54	0	1.21	0.21	17.62	3.620562296
2	6	2001	89.38	26.07	37	31.03	9.31	0	1.42	0.21	18.84	4.146405075
2	7	2001	89.38	26.07	37	29.2	8.71	0	1.6	0.23	19.02	4.363600538
2	8	2001	89.38	26.07	37	29.17	5.56	0	0.89	0.28	19.06	3.064493829
2	9	2001	89.38	26.07	37	31.24	11.32	0	1.14	0.38	18.61	3.652625127
2	10	2001	89.38	26.07	37	31.51	11.24	0	1.14	0.45	18.45	3.704959205
2	11	2001	89.38	26.07	37	30.46	11.04	0	1.24	0.45	18.7	3.865644416
2	12	2001	89.38	26.07	37	32.46	10.99	0	1.24	0.35	19.04	4.014139507
2	13	2001	89.38	26.07	37	32.83	12.87	0	1.37	0.41	19.06	4.312346444
2	14	2001	89.38	26.07	37	32.98	13.64	0	1.7	0.43	19.17	5.010586659
2	15	2001	89.38	26.07	37	35.78	15.47	0	1.28	0.41	19.41	4.318079245
2	16	2001	89.38	26.07	37	33.17	13.78	0	1.49	0.3	19.24	4.628354959
2	17	2001	89.38	26.07	37	35.75	14.02	0	1.12	0.3	19.42	4.011533366
2	18	2001	89.38	26.07	37	34.04	14.23	0	1.02	0.32	19.5	3.707233128
2	19	2001	89.38	26.07	37	34.77	19.5	0	1.11	0.28	19.48	3.87931843
2	20	2001	89.38	26.07	37	34.05	17.28	0.22	1.77	0.44	18.87	5.346326335
2	21	2001	89.38	26.07	37	32.26	14.36	1.03	1.47	0.51	9.72	4.642978291
2	22	2001	89.38	26.07	37	31.96	13.25	0	1.45	0.34	19.91	4.610074253
2	23	2001	89.38	26.07	37	32.26	14.85	0	1.82	0.33	20.23	5.361374178
2	24	2001	89.38	26.07	37	30.04	19.91	0	2.06	0.37	9.6	5.640450899
2	25	2001	89.38	26.07	37	34.08	16.58	0	2.22	0.4	17.84	6.348746196
2	26	2001	89.38	26.07	37	31.79	19.02	1.43	2.36	0.52	19.47	6.38258952
2	27	2001	89.38	26.07	37	34.66	18.35	0	1.5	0.5	20.44	5.003129531
2	28	2001	89.38	26.07	37	34.96	16.3	0	1.7	0.38	20.95	5.486673619
3	1	2001	89.38	26.07	37	33.4	15.76	0	1.64	0.28	19.15	5.232790176
3	2	2001	89.38	26.07	37	35.15	13.82	0	1.74	0.21	21.94	5.660211071
3	3	2001	89.38	26.07	37	34.38	12.85	0	1.1	0.13	22.7	4.238678408
3	4	2001	89.38	26.07	37	34.79	13.24	0	1.45	0.15	22.41	5.063781077
3	5	2001	89.38	26.07	37	32.36	12.36	0	1.96	0.26	18.91	5.855088739
3	6	2001	89.38	26.07	37	32.13	13.07	0	1.28	0.4	21.83	4.592852505
3	7	2001	89.38	26.07	37	34.36	13.57	0	1.56	0.29	22.26	5.356916602
3	8	2001	89.38	26.07	37	36.09	16.12	0	1.26	0.3	22.11	4.816898693
3	9	2001	89.38	26.07	37	35.61	15.84	0	1.56	0.26	22.55	5.471688486
3	10	2001	89.38	26.07	37	35.92	13.88	0	1.05	0.21	23.17	4.406852755
3	11	2001	89.38	26.07	37	35.49	13.42	0	1.25	0.19	23.28	4.871065096
3	12	2001	89.38	26.07	37	37.37	14.19	0	1.24	0.22	23.12	5.000114251
3	13	2001	89.38	26.07	37	38.3	15.85	0	1.08	0.23	23.42	4.663280893
3	14	2001	89.38	26.07	37	38.57	13.18	0	1	0.2	23.35	4.565119241
3	15	2001	89.38	26.07	37	36.08	16.03	0	1.52	0.19	20.88	5.521667483
3	16	2001	89.38	26.07	37	36.58	14.99	0	1.93	0.19	23.8	6.539402632
3	17	2001	89.38	26.07	37	36.11	15.27	0	1.42	0.15	24.36	5.411734791
3	18	2001	89.38	26.07	37	36.72	13	0	1.28	0.12	24.71	5.216668075
3	19	2001	89.38	26.07	37	38.14	13.14	0	1.65	0.12	24.67	6.219997538
3	20	2001	89.38	26.07	37	38.96	17.68	0	1.41	0.17	24.09	5.632121591
3	21	2001	89.38	26.07	37	39.82	19.24	0	1.64	0.21	23.17	6.232105928
3	22	2001	89.38	26.07	37	40.2	20.37	0	2.08	0.2	22.42	7.263651549
3	23	2001	89.38	26.07	37	36.4	21.31	0	2.11	0.21	23.65	6.949612514
3	24	2001	89.38	26.07	37	37.71	15.37	0	1.88	0.17	24.83	6.74578627
3	25	2001	89.38	26.07	37	38.92	15.28	0	1.11	0.15	24.88	5.084594814
3	26	2001	89.38	26.07	37	37.59	18.12	0	1.81	0.17	24.91	6.561729519
3	27	2001	89.38	26.07	37	36.88	19.76	0	1.94	0.19	24.9	6.767261339
3	28	2001	89.38	26.07	37	38.7	20.18	0	1.51	0.25	24.59	6.006735063
3	29	2001	89.38	26.07	37	37.14	20.85	1.54	1.93	0.43	16.83	6.642119175
3	30	2001	89.38	26.07	37	35.93	22.13	0.3	2.08	0.53	15.62	6.81412883
3	31	2001	89.38	26.07	37	35.3	20.66	14.56	2.26	0.69	19.12	7.215432043
4	1	2001	89.38	26.07	37	38.3	19.02	2.14	1.31	0.58	17.07	5.440024826
4	2	2001	89.38	26.07	37	37.25	20.42	0.22	1.91	0.4	25.07	6.904613181
4	3	2001	89.38	26.07	37	37.66	17.83	0	1.41	0.27	26.2	5.910988181
4	4	2001	89.38	26.07	37	39.87	17.22	0	1.51	0.19	26.04	6.336550705
4	5	2001	89.38	26.07	37	41.31	16.62	0	1.25	0.18	26.28	5.852781565
4	6	2001	89.38	26.07	37	42.12	21.4	0	1.73	0.19	25.55	6.980500316
4	7	2001	89.38	26.07	37	41.26	20.52	0	1.59	0.16	26.67	6.622128974
4	8	2001	89.38	26.07	37	41.21	19.76	0	1.28	0.15	26.08	5.868905246
4	9	2001	89.38	26.07	37	41.09	20.12	0	1.23	0.22	26.46	5.781460589
4	10	2001	89.38	26.07	37	41.41	22.57	0	1.87	0.28	25.94	7.329028779
4	11	2001	89.38	26.07	37	43.38	24.68	0	1.94	0.24	25.69	7.633897842
4	12	2001	89.38	26.07	37	41.63	24.47	0	1.78	0.27	26.08	7.130547614
4	13	2001	89.38	26.07	37	39.63	25.01	3.33	2.11	0.39	19.23	7.532943562
4	14	2001	89.38	26.07	37	35.33	23.33	12.75	1.7	0.68	14.25	6.098588665
4	15	2001	89.38	26.07	37	34.94	22.64	3.08	1.35	0.51	15.21	5.357191425
4	16	2001	89.38	26.07	37	34.86	21.7	3.21	1.2	0.51	11.52	4.868828644
4	17	2001	89.38	26.07	37	39.4	19.91	0	1.18	0.36	25.16	5.674716181
4	18	2001	89.38	26.07	37	34.08	24.7	5.8	1.71	0.44	10.63	5.921892482
4	19	2001	89.38	26.07	37	36.78	21.54	0.09	1.26	0.4	17.72	5.406348009
4	20	2001	89.38	26.07	37	39.03	21.74	0	1.82	0.32	26.66	7.188972016
4	21	2001	89.38	26.07	37	39.66	20.64	0	1.35	0.29	27.41	6.213608844
4	22	2001	89.38	26.07	37	40.72	20.02	0	1.24	0.25	27.41	6.033831123
4	23	2001	89.38	26.07	37	43.16	20.03	0	2.01	0.22	24.53	8.057027202
4	24	2001	89.38	26.07	37	44.2	23.35	0	1.72	0.23	27.7	7.460595794
4	25	2001	89.38	26.07	37	42.57	23.28	0	1.71	0.21	26.81	7.265816315
4	26	2001	89.38	26.07	37	39.72	27.66	0	2.77	0.3	25.4	9.277667684
4	27	2001	89.38	26.07	37	36.27	25.08	0.7	3.39	0.52	22.66	9.884236951
4	28	2001	89.38	26.07	37	30.57	22.63	13.45	3.75	0.82	17.84	9.283877092
4	29	2001	89.38	26.07	37	23.08	19.87	24.91	3.63	0.91	8.64	7.448418448
4	30	2001	89.38	26.07	37	24.26	19.69	12.55	3.52	0.87	11.54	7.595335701
5	1	2001	89.38	26.07	37	33.86	19.75	8.29	2.47	0.71	25.13	7.995478125
5	2	2001	89.38	26.07	37	37.59	22.84	0	1.29	0.58	19.09	5.709956674
5	3	2001	89.38	26.07	37	33.61	22.77	3.3	1.93	0.61	26.78	7.119101154
5	4	2001	89.38	26.07	37	38.7	22.9	2.85	1.34	0.6	23.68	6.135062782
5	5	2001	89.38	26.07	37	36.42	22.51	9.33	1.48	0.75	17.41	5.996626455
5	6	2001	89.38	26.07	37	33.82	22.44	12.27	2.31	0.8	20.51	7.568796869
5	7	2001	89.38	26.07	37	31.55	22.59	14.47	1.84	0.8	21.62	6.560497516
5	8	2001	89.38	26.07	37	35.58	22.25	4.92	1.44	0.74	12.03	5.580128423
5	9	2001	89.38	26.07	37	30.22	23.59	14.05	1.72	0.87	22.34	6.322525674
5	10	2001	89.38	26.07	37	33.55	22.43	5.84	2.91	0.77	23.29	8.735247985
5	11	2001	89.38	26.07	37	32.93	22.12	4.26	2.57	0.67	22.8	8.050914327
5	12	2001	89.38	26.07	37	36.73	22.84	0.01	1.78	0.6	26.32	7.133317726
5	13	2001	89.38	26.07	37	40.11	23.53	0	1.22	0.53	27.3	6.163006652
5	14	2001	89.38	26.07	37	39.79	24.97	1.51	1.45	0.49	27.45	6.681388339
5	15	2001	89.38	26.07	37	36.71	25.82	11.98	1.41	0.67	24.02	6.263712289
5	16	2001	89.38	26.07	37	36.55	24.37	16.67	0.93	0.71	13.21	4.590742293
5	17	2001	89.38	26.07	37	38.47	24.26	10.04	1	0.63	21.47	5.284692393
5	18	2001	89.38	26.07	37	38.1	24.1	5.6	1.14	0.68	15.9	5.319771396
5	19	2001	89.38	26.07	37	37.53	23.81	1.54	1.38	0.61	21.91	6.14571399
5	20	2001	89.38	26.07	37	39.72	24.68	8.25	1.32	0.63	14.92	5.811719717
5	21	2001	89.38	26.07	37	36.77	25.08	21.34	1.7	0.71	19.44	6.68967995
5	22	2001	89.38	26.07	37	37.78	24.21	15.49	1.48	0.73	21.58	6.395847775
5	23	2001	89.38	26.07	37	35.74	25.19	36.97	2.01	0.75	24.25	7.503467389
5	24	2001	89.38	26.07	37	37.98	24.3	22.81	1.94	0.78	24.27	7.563627862
5	25	2001	89.38	26.07	37	33.36	23.81	21.43	2.42	0.85	20.51	7.830876619
5	26	2001	89.38	26.07	37	34.24	22.44	16.38	2.21	0.77	27.1	7.856809456
5	27	2001	89.38	26.07	37	37.74	23.87	1.4	1.29	0.66	27.17	6.268207201
5	28	2001	89.38	26.07	37	37.94	24.58	3.58	0.98	0.67	18.15	5.075732618
5	29	2001	89.38	26.07	37	35.16	23.98	22.44	1.64	0.79	21.72	6.573574387
5	30	2001	89.38	26.07	37	33.17	24.61	54.9	1.87	0.81	21.11	6.857920407
5	31	2001	89.38	26.07	37	36.14	23.81	22.39	1.08	0.76	24.63	5.589819509
6	1	2001	89.38	26.07	37	33.39	24.63	35.29	1.64	0.82	25.35	6.66543756
6	2	2001	89.38	26.07	37	29.05	24.72	100.39	1.56	0.94	13.5	5.559218712
6	3	2001	89.38	26.07	37	31.34	24.45	1.32	2.53	0.82	23.05	7.988802822
6	4	2001	89.38	26.07	37	31.5	24.15	18.36	1.17	0.89	21.79	5.407332392
6	5	2001	89.38	26.07	37	30.55	24.12	19.19	1.6	0.89	23.81	6.312359431
6	6	2001	89.38	26.07	37	32.14	24.74	86.18	1.64	0.86	24.98	6.575290553
6	7	2001	89.38	26.07	37	30.95	23.96	193.1	1.55	0.91	23.36	6.217228465
6	8	2001	89.38	26.07	37	34.66	24.23	22.91	1.35	0.81	25.63	6.176569258
6	9	2001	89.38	26.07	37	33.43	24.92	19.88	0.99	0.83	26.73	5.421303474
6	10	2001	89.38	26.07	37	34.86	24.87	6.08	0.78	0.79	26.89	5.010598418
6	11	2001	89.38	26.07	37	35.55	25.27	11.52	1.15	0.81	27.48	5.910891027
6	12	2001	89.38	26.07	37	31.77	27.01	33.32	1.39	0.88	25.01	6.127895022
6	13	2001	89.38	26.07	37	32.71	25.77	41.88	2.34	0.85	25.77	8.002627086
6	14	2001	89.38	26.07	37	32.58	25.1	30.04	2.72	0.87	15.98	8.106576167
6	15	2001	89.38	26.07	37	28.59	24.28	13.51	2.56	0.89	11.72	7.151802257
6	16	2001	89.38	26.07	37	30.82	24.65	18.91	2.27	0.87	24.72	7.611730743
6	17	2001	89.38	26.07	37	29.19	25.57	29.19	2.04	0.93	6.75	6.107619965
6	18	2001	89.38	26.07	37	29.8	25.33	11.18	1.83	0.92	14.7	6.213392849
6	19	2001	89.38	26.07	37	29.84	24.83	20.37	2.16	0.93	18.69	7.011824713
6	20	2001	89.38	26.07	37	29.17	25.52	35.84	2.07	0.94	17.53	6.769931375
6	21	2001	89.38	26.07	37	30.65	25.77	25.4	1.77	0.92	22.57	6.628621943
6	22	2001	89.38	26.07	37	34.92	26.1	2.11	1.82	0.79	24.17	7.113182097
6	23	2001	89.38	26.07	37	30.76	25.94	1.67	1.92	0.86	11.71	6.305281304
6	24	2001	89.38	26.07	37	33.05	25.92	5.49	1.82	0.83	23.26	6.924042113
6	25	2001	89.38	26.07	37	34.25	25.52	3.79	1.57	0.78	25.26	6.603720737
6	26	2001	89.38	26.07	37	33.03	26.04	15.37	1.35	0.84	21.35	5.872307903
6	27	2001	89.38	26.07	37	32.33	25.12	5.67	1.65	0.85	23.07	6.51030407
6	28	2001	89.38	26.07	37	34.6	25.93	18.05	1.36	0.81	24.76	6.165188478
6	29	2001	89.38	26.07	37	34.8	26.14	27.33	1.87	0.83	24.54	7.222547415
6	30	2001	89.38	26.07	37	32.39	25.57	23.38	2.33	0.87	17.97	7.520671926
7	1	2001	89.38	26.07	37	30.09	25.67	45.43	1.7	0.91	23.37	6.495220329
7	2	2001	89.38	26.07	37	34.29	25.35	15.99	1.57	0.84	27.02	6.698145017
7	3	2001	89.38	26.07	37	37.83	25.23	0.02	1.46	0.7	26.34	6.637240213
7	4	2001	89.38	26.07	37	35.17	26.32	13.24	1.24	0.76	26.14	6.000588494
7	5	2001	89.38	26.07	37	34.23	27.45	13.06	1.5	0.79	25.15	6.472128958
7	6	2001	89.38	26.07	37	34.05	27.66	31.21	1.32	0.83	23.61	6.003092395
7	7	2001	89.38	26.07	37	35.19	27.91	9.33	1.66	0.79	22.22	6.713251387
7	8	2001	89.38	26.07	37	38.72	26.82	0.26	1.75	0.68	25.48	7.291068679
7	9	2001	89.38	26.07	37	33.32	27.03	14.51	2.33	0.84	11.25	7.300817159
7	10	2001	89.38	26.07	37	32.11	26.05	8.89	2.16	0.88	15.23	7.042939881
7	11	2001	89.38	26.07	37	32.53	25.83	4.05	2	0.84	15.13	6.76078102
7	12	2001	89.38	26.07	37	33.87	25.85	7.35	1.86	0.8	26.19	7.181897651
7	13	2001	89.38	26.07	37	29.46	25.53	6.1	1.55	0.88	15.24	5.681791498
7	14	2001	89.38	26.07	37	31.51	25.21	6.4	1.61	0.87	24.11	6.406924355
7	15	2001	89.38	26.07	37	30.27	25.9	17.65	1.64	0.9	21.12	6.242206556
7	16	2001	89.38	26.07	37	33.02	25.76	24.83	1.18	0.87	23.25	5.577115491
7	17	2001	89.38	26.07	37	30.74	26.25	32.2	1.2	0.91	20.9	5.391952187
7	18	2001	89.38	26.07	37	33.03	26.21	6.18	1.37	0.85	20.02	5.797379621
7	19	2001	89.38	26.07	37	34.87	25.8	3.42	1.5	0.77	24.03	6.373537334
7	20	2001	89.38	26.07	37	32.21	25.15	4.28	1.73	0.82	19.49	6.406841768
7	21	2001	89.38	26.07	37	31.35	25.27	11.65	1.99	0.86	21.35	6.93632118
7	22	2001	89.38	26.07	37	33.85	25.95	6.78	1.7	0.84	25.95	6.816101644
7	23	2001	89.38	26.07	37	34.36	26.83	18.47	1.36	0.8	25.56	6.12828015
7	24	2001	89.38	26.07	37	34.01	26.36	11.36	1.4	0.84	22.32	6.015725769
7	25	2001	89.38	26.07	37	36.44	25.26	11.87	1.68	0.77	24.03	6.825246315
7	26	2001	89.38	26.07	37	32.48	26.27	12.3	1.66	0.85	21.92	6.425270906
7	27	2001	89.38	26.07	37	33.64	25.8	9.68	1.98	0.84	19.64	6.999794323
7	28	2001	89.38	26.07	37	30.91	26.25	47.6	1.99	0.93	21.13	6.903624729
7	29	2001	89.38	26.07	37	30.14	26.65	41.23	2.02	0.94	16.88	6.696140517
7	30	2001	89.38	26.07	37	29.42	26.34	33.47	1.41	0.95	14.63	5.35839618
7	31	2001	89.38	26.07	37	30.69	25.94	46.48	1.79	0.95	4.7	5.628069575
8	1	2001	89.38	26.07	37	28.84	26	21.84	1.26	0.95	6.27	4.553886821
8	2	2001	89.38	26.07	37	30.15	26.25	21.15	1.3	0.95	10.01	4.911424056
8	3	2001	89.38	26.07	37	35.16	25.83	4.98	1.63	0.83	25.17	6.642971792
8	4	2001	89.38	26.07	37	34.69	26.64	2.78	1.51	0.81	26.06	6.407668532
8	5	2001	89.38	26.07	37	34.59	27.16	2.93	1.16	0.84	18.94	5.297449674
8	6	2001	89.38	26.07	37	32.31	26.31	24.85	1.03	0.89	17	4.797117151
8	7	2001	89.38	26.07	37	36.58	26.24	7.02	0.87	0.79	24.67	4.964458378
8	8	2001	89.38	26.07	37	34.81	26.66	12.88	1.17	0.82	24.44	5.568987725
8	9	2001	89.38	26.07	37	35.64	27	6.8	0.98	0.83	22.85	5.091301952
8	10	2001	89.38	26.07	37	32.08	27.1	27.24	1.29	0.88	24.19	5.691329801
8	11	2001	89.38	26.07	37	34.81	26.36	0.53	0.99	0.82	16.9	4.772551754
8	12	2001	89.38	26.07	37	36.72	26.18	1.28	0.85	0.78	21.64	4.730514783
8	13	2001	89.38	26.07	37	34.61	26.68	9.68	0.99	0.83	23.98	5.090733778
8	14	2001	89.38	26.07	37	33.39	26.49	29.61	1.52	0.85	24.54	6.195002699
8	15	2001	89.38	26.07	37	32.25	25.98	23.02	1.38	0.86	14.44	5.349742144
8	16	2001	89.38	26.07	37	34.26	26.08	6.98	1.09	0.81	23.77	5.252567504
8	17	2001	89.38	26.07	37	35.54	25.76	5.96	1.35	0.79	24.18	5.887558889
8	18	2001	89.38	26.07	37	31.83	25.82	2.72	1.86	0.84	16.73	6.36337692
8	19	2001	89.38	26.07	37	32.27	26.61	11.37	1.43	0.87	21.08	5.746616794
8	20	2001	89.38	26.07	37	29.51	26.09	29.45	1.31	0.95	2.57	4.473356451
8	21	2001	89.38	26.07	37	33.95	24.72	17.23	1.28	0.87	24.01	5.599601462
8	22	2001	89.38	26.07	37	32.69	25.85	22.18	0.91	0.89	18.44	4.492436277
8	23	2001	89.38	26.07	37	29.38	25.65	9.47	1.28	0.91	10.23	4.743530803
8	24	2001	89.38	26.07	37	30.23	25.13	17.29	1.66	0.91	17.38	5.83627431
8	25	2001	89.38	26.07	37	31.81	25.33	42.88	1.24	0.91	22.43	5.306151198
8	26	2001	89.38	26.07	37	29.53	26.39	110.35	1.88	0.93	11.61	5.989642082
8	27	2001	89.38	26.07	37	30.92	26.05	21.9	2.21	0.91	8.53	6.554433853
8	28	2001	89.38	26.07	37	27.14	24.96	101.44	1.69	0.96	2.21	4.996392427
8	29	2001	89.38	26.07	37	28.55	25.26	53.65	1.26	0.96	4.05	4.342995402
8	30	2001	89.38	26.07	37	30.62	25.4	150.76	1.86	0.93	16.67	6.164694102
8	31	2001	89.38	26.07	37	32.89	23.78	7.63	1.52	0.85	23.45	5.868936819
9	1	2001	89.38	26.07	37	30.65	25.72	17.94	1.38	0.92	18.53	5.297765031
9	2	2001	89.38	26.07	37	30.93	25.05	10.52	1.14	0.91	22.88	4.969634117
9	3	2001	89.38	26.07	37	31.9	25.85	3.01	1.27	0.88	19.51	5.14520287
9	4	2001	89.38	26.07	37	30.46	24.66	7.49	1.45	0.92	7.53	4.935379329
9	5	2001	89.38	26.07	37	32.34	24.68	7.48	1.42	0.88	20.3	5.45908187
9	6	2001	89.38	26.07	37	29.77	25.56	17.61	1.69	0.93	14.78	5.653029885
9	7	2001	89.38	26.07	37	29.99	25.01	17.53	1.91	0.93	20.57	6.257829623
9	8	2001	89.38	26.07	37	29.07	25.13	25.74	1.58	0.95	16.37	5.426880304
9	9	2001	89.38	26.07	37	31.16	24.96	9.12	1.29	0.9	22.78	5.169546281
9	10	2001	89.38	26.07	37	29.64	25.17	40.22	1.7	0.95	19.82	5.784462427
9	11	2001	89.38	26.07	37	30.24	25.13	9.12	1.47	0.92	20.35	5.374943521
9	12	2001	89.38	26.07	37	30.46	24.63	16.99	1.05	0.91	18.53	4.445376899
9	13	2001	89.38	26.07	37	29.85	24.51	7.5	1.63	0.91	21.58	5.655167264
9	14	2001	89.38	26.07	37	29.94	24.36	12.95	1.05	0.93	19.56	4.427323767
9	15	2001	89.38	26.07	37	30.57	24.63	11.94	0.78	0.92	19.54	3.85864862
9	16	2001	89.38	26.07	37	35.41	24.82	3.56	1.01	0.84	21.52	4.561992141
9	17	2001	89.38	26.07	37	31.07	24.4	13.87	1.33	0.9	19.97	5.009059221
9	18	2001	89.38	26.07	37	28	23.5	1.35	1.53	0.92	8.71	4.85952151
9	19	2001	89.38	26.07	37	30.96	23.01	4.31	1.47	0.89	18.17	5.173550508
9	20	2001	89.38	26.07	37	32.32	23.31	5.91	0.99	0.89	17.16	4.20618163
9	21	2001	89.38	26.07	37	34.26	24.5	3	0.9	0.86	19.85	4.128389443
9	22	2001	89.38	26.07	37	34.35	23.71	0.04	0.87	0.81	22.34	4.090666503
9	23	2001	89.38	26.07	37	34	23.76	3.46	1.29	0.84	18.85	4.921890542
9	24	2001	89.38	26.07	37	31.98	24.05	21.51	0.93	0.91	20.22	4.072130376
9	25	2001	89.38	26.07	37	33.27	25.05	10.16	0.63	0.88	20.79	3.411337333
9	26	2001	89.38	26.07	37	32.67	24.43	11.94	0.52	0.87	21.07	3.123750461
9	27	2001	89.38	26.07	37	33.5	24.46	21.09	0.69	0.86	21.21	3.516147554
9	28	2001	89.38	26.07	37	33.46	25.29	9.22	1.39	0.83	20.79	5.049111043
9	29	2001	89.38	26.07	37	34.01	24.5	8.57	1.11	0.81	20.69	4.430559231
9	30	2001	89.38	26.07	37	31.81	25.47	31.28	0.94	0.91	18	3.932102105
10	1	2001	89.38	26.07	37	27.19	24.97	18.65	0.88	0.96	2.76	3.360494199
10	2	2001	89.38	26.07	37	29.61	23.51	12.34	1.67	0.91	15.2	5.214650215
10	3	2001	89.38	26.07	37	25.16	23.06	152.9	2.38	0.97	2.45	5.857840249
10	4	2001	89.38	26.07	37	23.78	22.58	81.26	1.63	0.98	1.26	4.478903211
10	5	2001	89.38	26.07	37	28.31	23.07	79.25	1.17	0.95	14.07	4.106438448
10	6	2001	89.38	26.07	37	28.42	24.15	188.49	1.6	0.93	10.41	4.907801706
10	7	2001	89.38	26.07	37	29.18	22.79	22.74	0.73	0.95	14.96	3.200404182
10	8	2001	89.38	26.07	37	32.78	22.39	2.57	0.82	0.86	19.17	3.510666711
10	9	2001	89.38	26.07	37	32.69	22.44	5.41	0.93	0.89	20.08	3.740153654
10	10	2001	89.38	26.07	37	30.3	22.06	23.13	0.93	0.93	19.55	3.640077176
10	11	2001	89.38	26.07	37	29.15	22.13	11.35	0.9	0.94	16.63	3.495195472
10	12	2001	89.38	26.07	37	32.06	21.7	8.51	0.84	0.9	17.61	3.435670522
10	13	2001	89.38	26.07	37	34.62	21.43	0	0.88	0.83	20.02	3.581531769
10	14	2001	89.38	26.07	37	34.18	21.14	7.47	0.85	0.82	19.97	3.47155292
10	15	2001	89.38	26.07	37	33.06	21.32	1.29	1	0.84	19.84	3.74983367
10	16	2001	89.38	26.07	37	32.88	21.58	4.84	0.95	0.85	19.23	3.606504778
10	17	2001	89.38	26.07	37	33.75	21.52	4.97	0.75	0.85	17.24	3.156976956
10	18	2001	89.38	26.07	37	30.04	21.2	12.99	1.42	0.87	16.35	4.426005716
10	19	2001	89.38	26.07	37	31.41	19.52	0.6	1.42	0.84	18.01	4.466447138
10	20	2001	89.38	26.07	37	31.19	19.57	0	1.71	0.76	18.33	4.989147277
10	21	2001	89.38	26.07	37	31.31	19.14	0	1.63	0.77	19.53	4.813974839
10	22	2001	89.38	26.07	37	31.96	20.68	0	1.58	0.76	19.29	4.733303147
10	23	2001	89.38	26.07	37	31.72	18.73	0	1.62	0.74	19.58	4.769077079
10	24	2001	89.38	26.07	37	31.27	17.48	0	1.49	0.7	19.31	4.460695788
10	25	2001	89.38	26.07	37	31.73	17.8	0	1.34	0.69	19.36	4.158615745
10	26	2001	89.38	26.07	37	30.99	18.6	0	1.64	0.7	18.93	4.685320786
10	27	2001	89.38	26.07	37	31.44	19.03	0	1.86	0.7	18.79	5.114674444
10	28	2001	89.38	26.07	37	32.35	19.95	0.07	1.46	0.73	18.22	4.371869931
10	29	2001	89.38	26.07	37	33.44	23.64	4.57	1.13	0.82	15.68	3.742120836
10	30	2001	89.38	26.07	37	32.5	22.39	8.63	1.1	0.86	16.28	3.607392794
10	31	2001	89.38	26.07	37	32.1	21.38	6.28	0.81	0.85	17.75	2.890184473
11	1	2001	89.38	26.07	37	31.37	22.1	1.35	1.12	0.82	16.63	3.549393415
11	2	2001	89.38	26.07	37	28.43	20.39	0.77	1.2	0.86	6.24	3.766334093
11	3	2001	89.38	26.07	37	31.72	18.86	0.58	0.94	0.8	17.16	3.122114118
11	4	2001	89.38	26.07	37	28.92	19.24	6.35	1.02	0.87	17.11	3.178629134
11	5	2001	89.38	26.07	37	32.36	20.7	1.48	1.46	0.81	17.21	4.203038344
11	6	2001	89.38	26.07	37	29.02	20.5	0.13	2.17	0.79	17.25	5.304767149
11	7	2001	89.38	26.07	37	29.55	19.22	2.5	1.37	0.8	16.96	3.836463383
11	8	2001	89.38	26.07	37	29.14	19.47	4.83	0.86	0.87	14.73	2.820402541
11	9	2001	89.38	26.07	37	30.36	17.71	0	1.12	0.77	16.98	3.324912337
11	10	2001	89.38	26.07	37	29.51	18.21	0	1.6	0.77	16.9	4.210209125
11	11	2001	89.38	26.07	37	28.55	19.99	0	1.64	0.74	13.38	4.317943527
11	12	2001	89.38	26.07	37	29.36	17.85	0	1.42	0.71	16.9	3.809759037
11	13	2001	89.38	26.07	37	30.07	17.27	0	1.62	0.67	16.88	4.213911244
11	14	2001	89.38	26.07	37	30.92	17.81	0	1.38	0.72	16.62	3.782970101
11	15	2001	89.38	26.07	37	31.04	15.72	0	0.95	0.78	16.31	2.903890758
11	16	2001	89.38	26.07	37	30.67	17.47	0.22	1.03	0.79	15.93	3.037165996
11	17	2001	89.38	26.07	37	30.6	18.27	0	1.06	0.77	15.91	3.070692521
11	18	2001	89.38	26.07	37	30.8	16.74	0	1.28	0.69	16.05	3.519795868
11	19	2001	89.38	26.07	37	30.2	17.42	0.05	1.54	0.72	15.87	3.991227032
11	20	2001	89.38	26.07	37	28.68	18.74	5.37	1.49	0.81	15.5	3.811153518
11	21	2001	89.38	26.07	37	29.18	18.29	0.09	1.14	0.75	14.6	3.159837162
11	22	2001	89.38	26.07	37	27.88	17.57	0	1.51	0.66	14.69	3.788441936
11	23	2001	89.38	26.07	37	29.63	17.61	0.69	1.23	0.69	14.1	3.34880471
11	24	2001	89.38	26.07	37	29.13	17.24	0	1.42	0.74	15.53	3.628368401
11	25	2001	89.38	26.07	37	28.47	16.61	0	1.17	0.78	15.71	3.090121054
11	26	2001	89.38	26.07	37	28.56	15.55	0	1.4	0.73	15.63	3.530514081
11	27	2001	89.38	26.07	37	29.58	15.83	0.02	1.16	0.71	15.35	3.103645096
11	28	2001	89.38	26.07	37	28.01	14.32	0	1.13	0.63	15.68	2.950821355
11	29	2001	89.38	26.07	37	27.1	12.83	0	1.18	0.65	15.58	3.008633107
11	30	2001	89.38	26.07	37	26.84	10.51	0	1.02	0.56	15.88	2.682124802
12	1	2001	89.38	26.07	37	27.03	12.31	0	1	0.65	15.36	2.64875094
12	2	2001	89.38	26.07	37	27.39	12.26	0	0.93	0.69	15.16	2.525415255
12	3	2001	89.38	26.07	37	27.49	14.75	0	1.32	0.78	15.06	3.265503438
12	4	2001	89.38	26.07	37	28.22	15.43	0	1.04	0.77	14.92	2.745654558
12	5	2001	89.38	26.07	37	27.59	14.69	0	0.91	0.69	14.66	2.461509885
12	6	2001	89.38	26.07	37	27.55	15.12	0	1.64	0.72	14.6	3.839918335
12	7	2001	89.38	26.07	37	27.67	15.04	0	1.58	0.71	14.25	3.747381859
12	8	2001	89.38	26.07	37	27.22	14.6	0	1.22	0.67	11.83	3.157822091
12	9	2001	89.38	26.07	37	27.8	15.9	0.07	1.81	0.64	14.48	4.135640584
12	10	2001	89.38	26.07	37	26.45	13.83	0	1.89	0.66	14.65	4.1513033
12	11	2001	89.38	26.07	37	26.92	13.69	0	1.8	0.56	14.98	4.011276925
12	12	2001	89.38	26.07	37	26.21	12.84	0	1.7	0.58	14.85	3.792686227
12	13	2001	89.38	26.07	37	25.89	12.6	0	1.85	0.58	14.96	4.006890922
12	14	2001	89.38	26.07	37	27.09	11.31	0	1.79	0.6	14.82	4.011250566
12	15	2001	89.38	26.07	37	27.71	13.18	0	1.53	0.64	14.71	3.597654275
12	16	2001	89.38	26.07	37	27.55	12.97	0	1.52	0.6	14.49	3.574549592
12	17	2001	89.38	26.07	37	27.16	13.75	0	2.01	0.57	14.64	4.375092108
12	18	2001	89.38	26.07	37	27.01	13	0	1.86	0.56	14.71	4.108798821
12	19	2001	89.38	26.07	37	27.91	12.67	0	1.7	0.51	14.86	3.894897041
12	20	2001	89.38	26.07	37	27.63	11.91	0	1.62	0.54	14.83	3.741645233
12	21	2001	89.38	26.07	37	27.41	13.24	0	1.72	0.53	14.13	3.924173525
12	22	2001	89.38	26.07	37	28.25	12.67	0	1.91	0.5	14.95	4.284414776
12	23	2001	89.38	26.07	37	27.56	12.57	0	2.23	0.43	15.19	4.734294018
12	24	2001	89.38	26.07	37	27.51	10.9	0	1.9	0.45	15.32	4.198254025
12	25	2001	89.38	26.07	37	27.75	10.27	0	1.72	0.44	15.24	3.924201306
12	26	2001	89.38	26.07	37	27.19	10.93	0	1.66	0.44	15.1	3.777525345
12	27	2001	89.38	26.07	37	28.35	11.14	0	1.6	0.49	14.92	3.775270782
12	28	2001	89.38	26.07	37	28.02	12.19	0	1.72	0.57	14.76	3.97071113
12	29	2001	89.38	26.07	37	28.94	11.28	0	1.25	0.55	14.97	3.167062211
12	30	2001	89.38	26.07	37	27.7	9.96	0	1.29	0.45	15.02	3.181098104
12	31	2001	89.38	26.07	37	26.75	6.38	0	0.85	0.5	15.12	2.338347811
1	1	2002	89.38	26.07	37	26.72	5.69	0	1.08	0.51	15.18	2.798621226
1	2	2002	89.38	26.07	37	26.72	7.6	0	1.49	0.5	15.33	3.51608779
1	3	2002	89.38	26.07	37	27.53	9.38	0	1.77	0.43	15.38	4.044950478
1	4	2002	89.38	26.07	37	27.99	11.09	0	1.85	0.47	15.09	4.228215137
1	5	2002	89.38	26.07	37	28.21	11.51	0	1.91	0.45	15.53	4.337164516
1	6	2002	89.38	26.07	37	27.71	11.71	0	1.87	0.44	15.48	4.233535691
1	7	2002	89.38	26.07	37	27.69	11.76	0	1.91	0.38	15.35	4.308613071
1	8	2002	89.38	26.07	37	27.5	10.92	0	1.64	0.39	15.2	3.853725984
1	9	2002	89.38	26.07	37	27.31	10.02	0	1.22	0.45	15.38	3.100560155
1	10	2002	89.38	26.07	37	27.81	11.01	0	1.47	0.45	15.47	3.591936739
1	11	2002	89.38	26.07	37	27.55	7.69	0	0.99	0.49	15.61	2.722551745
1	12	2002	89.38	26.07	37	27.2	10.32	0	1.63	0.55	15.57	3.86412416
1	13	2002	89.38	26.07	37	27.99	11.51	0	1.31	0.6	15.77	3.344786729
1	14	2002	89.38	26.07	37	29.19	10.09	0	1.22	0.48	15.8	3.266807134
1	15	2002	89.38	26.07	37	29.32	12.2	0	1.33	0.5	15.62	3.483540062
1	16	2002	89.38	26.07	37	29.28	13.12	0.23	1.34	0.49	14.37	3.549742807
1	17	2002	89.38	26.07	37	29.94	13.65	1.8	1.45	0.54	12.98	3.872150836
1	18	2002	89.38	26.07	37	27.53	13.67	0.01	1.85	0.52	13.21	4.406614507
1	19	2002	89.38	26.07	37	29.64	14.88	1.13	1.66	0.53	14.88	4.200275083
1	20	2002	89.38	26.07	37	30.26	13.36	0.56	1.17	0.6	13.33	3.37340565
1	21	2002	89.38	26.07	37	29.66	12.87	0.85	1.46	0.44	16.24	3.820932597
1	22	2002	89.38	26.07	37	22.8	10.87	0.01	1.29	0.6	5	3.314455452
1	23	2002	89.38	26.07	37	25.61	15.87	7.18	1.74	0.73	15.16	4.125740283
1	24	2002	89.38	26.07	37	26.57	11.64	0.26	1.43	0.51	17.05	3.607036555
1	25	2002	89.38	26.07	37	26.1	6.75	0	1.12	0.42	17.02	3.072933327
1	26	2002	89.38	26.07	37	26.91	14.47	0	1.74	0.38	15.2	4.231126385
1	27	2002	89.38	26.07	37	25.58	12.26	0.01	2.19	0.51	15.73	4.824380331
1	28	2002	89.38	26.07	37	17.69	14.18	5.74	2.53	0.73	1.21	4.727941134
1	29	2002	89.38	26.07	37	26.51	11.08	0.13	1.46	0.61	16.87	3.759688067
1	30	2002	89.38	26.07	37	28.12	10.03	0	1.12	0.51	17.41	3.25437975
1	31	2002	89.38	26.07	37	27.51	9.25	0	1.24	0.53	17.27	3.474038004
2	1	2002	89.38	26.07	37	27.3	10.31	0	1.23	0.51	17.56	3.448227176
2	2	2002	89.38	26.07	37	26.53	7.29	0	0.87	0.5	17.86	2.772463599
2	3	2002	89.38	26.07	37	26.87	9.97	0	0.98	0.5	18.1	2.994847774
2	4	2002	89.38	26.07	37	27.96	9.8	0	1.41	0.48	18.08	3.878063007
2	5	2002	89.38	26.07	37	29.15	10.42	0	1.17	0.48	18.17	3.522346587
2	6	2002	89.38	26.07	37	28.96	11.19	0	1.12	0.47	17.97	3.427255459
2	7	2002	89.38	26.07	37	31.74	13.62	0	1.26	0.44	17.98	3.867088453
2	8	2002	89.38	26.07	37	22.71	14.88	0.19	1.6	0.5	3.67	3.993757304
2	9	2002	89.38	26.07	37	31.46	12.6	0	1.5	0.49	18.35	4.395491997
2	10	2002	89.38	26.07	37	32.95	12.17	0	0.77	0.5	18.38	2.948869951
2	11	2002	89.38	26.07	37	32.78	13.74	0	1.38	0.39	17.83	4.276822665
2	12	2002	89.38	26.07	37	33.58	17.92	0	1.98	0.32	16.08	5.547921163
2	13	2002	89.38	26.07	37	31.89	16.08	0	1.9	0.34	19.24	5.228301912
2	14	2002	89.38	26.07	37	32.2	9.24	0	0.82	0.36	19.62	3.154754029
2	15	2002	89.38	26.07	37	33.4	11.25	0	0.99	0.41	19.33	3.600316875
2	16	2002	89.38	26.07	37	34.41	13.41	0	1.35	0.37	19.56	4.443006111
2	17	2002	89.38	26.07	37	35.37	14.46	0	1.27	0.3	19.6	4.322493205
2	18	2002	89.38	26.07	37	35.15	13.94	0	1.41	0.31	19.67	4.661032033
2	19	2002	89.38	26.07	37	33.03	12.51	0	1.16	0.3	19.94	4.013024699
2	20	2002	89.38	26.07	37	33.49	13.67	0	1.62	0.34	19.79	5.02717247
2	21	2002	89.38	26.07	37	32.18	15.07	0	1.45	0.39	19.95	4.587953313
2	22	2002	89.38	26.07	37	33.55	16.19	0	1.88	0.36	20.05	5.565433786
2	23	2002	89.38	26.07	37	34.56	17.89	0	1.82	0.4	19.96	5.550073704
2	24	2002	89.38	26.07	37	34.35	16.92	0	1.45	0.37	20.24	4.794631261
2	25	2002	89.38	26.07	37	32.81	15.68	0	1.72	0.36	11.41	5.241985064
2	26	2002	89.38	26.07	37	32.05	16.1	0.2	1.67	0.31	20.83	5.116202308
2	27	2002	89.38	26.07	37	31.89	13.53	0	1.04	0.34	20.87	3.883174325
2	28	2002	89.38	26.07	37	33.38	12.53	0	1.21	0.34	20.9	4.379304705
3	1	2002	89.38	26.07	37	34.29	15.37	0	1.48	0.31	21.05	4.99712356
3	2	2002	89.38	26.07	37	35.6	17.42	0	1.68	0.34	20.8	5.526445403
3	3	2002	89.38	26.07	37	32.72	20.08	0.68	1.39	0.43	16.38	4.700737584
3	4	2002	89.38	26.07	37	32.3	14.99	0	1.51	0.28	22.01	4.98339939
3	5	2002	89.38	26.07	37	33.45	13.44	0	1.17	0.31	21.87	4.410458754
3	6	2002	89.38	26.07	37	35.02	14.35	0	1.02	0.29	22.07	4.17831089
3	7	2002	89.38	26.07	37	34.5	15.27	0	1.61	0.31	21.61	5.439988447
3	8	2002	89.38	26.07	37	36.44	17.95	0	1.14	0.33	21.98	4.532324537
3	9	2002	89.38	26.07	37	35.39	16.5	0	1.41	0.31	20.21	5.099323199
3	10	2002	89.38	26.07	37	37.79	19.24	0.01	1.43	0.34	21.74	5.323131383
3	11	2002	89.38	26.07	37	37.88	20.25	0	1.42	0.32	22.02	5.310404846
3	12	2002	89.38	26.07	37	36.71	17.91	0	1.72	0.35	22.38	5.966202453
3	13	2002	89.38	26.07	37	35.65	15.19	0	1.09	0.28	21.49	4.521987233
3	14	2002	89.38	26.07	37	37.14	16.07	0	1.21	0.23	22.98	4.917930407
3	15	2002	89.38	26.07	37	35.2	14.56	0	2	0.27	20.6	6.464451768
3	16	2002	89.38	26.07	37	34.64	14.56	0	1.73	0.36	23.16	5.948248058
3	17	2002	89.38	26.07	37	37.86	16.22	0	1.44	0.28	23.3	5.596777856
3	18	2002	89.38	26.07	37	39.08	20.26	0	1.71	0.29	23.23	6.255170882
3	19	2002	89.38	26.07	37	39.95	20.46	0	1.32	0.27	23.5	5.413697706
3	20	2002	89.38	26.07	37	40.1	19.32	0	1.12	0.25	23.81	4.973441975
3	21	2002	89.38	26.07	37	38.44	18.11	0	1.24	0.26	24.02	5.226994948
3	22	2002	89.38	26.07	37	37.83	18.97	0	1.39	0.27	24.06	5.547440851
3	23	2002	89.38	26.07	37	38.89	20.61	0	1.35	0.22	23.62	5.496020366
3	24	2002	89.38	26.07	37	38.16	21.91	0.71	2.22	0.33	19.58	7.329633202
3	25	2002	89.38	26.07	37	28.92	20.13	4.2	3.47	0.63	18.41	8.230881661
3	26	2002	89.38	26.07	37	28.37	20.22	4.5	3.12	0.68	16.41	7.62632729
3	27	2002	89.38	26.07	37	22.38	18.63	12.99	2.53	0.89	5.08	5.669491806
3	28	2002	89.38	26.07	37	34.03	17.72	0	1.54	0.62	23.95	5.775477931
3	29	2002	89.38	26.07	37	37.4	20.6	0.03	1.83	0.5	23.73	6.651366431
3	30	2002	89.38	26.07	37	31.98	21.6	0	2.79	0.5	24.24	7.906821674
3	31	2002	89.38	26.07	37	37.56	19.33	0.04	1.74	0.46	21.94	6.466387279
4	1	2002	89.38	26.07	37	35.85	21.97	1.27	2.61	0.53	22.88	8.065987301
4	2	2002	89.38	26.07	37	22.17	18.22	6.36	2.42	0.85	2.42	5.385824547
4	3	2002	89.38	26.07	37	19.58	16.07	19.15	1.57	0.93	2.17	3.858130097
4	4	2002	89.38	26.07	37	29.67	15.55	0.27	1.86	0.75	21.5	5.983752562
4	5	2002	89.38	26.07	37	35.54	17.32	0	1.07	0.59	25.05	5.059968266
4	6	2002	89.38	26.07	37	36.25	20.32	0	1.42	0.57	20.85	5.718940466
4	7	2002	89.38	26.07	37	35.6	22.63	7.55	1.7	0.63	21.4	6.306569562
4	8	2002	89.38	26.07	37	39.54	22.73	3.88	1.71	0.6	23.56	6.744108394
4	9	2002	89.38	26.07	37	35.64	24.09	0	1.88	0.51	21.29	6.702209256
4	10	2002	89.38	26.07	37	37.18	20.86	0	1.53	0.4	26.11	6.250943394
4	11	2002	89.38	26.07	37	36.39	21.6	0.05	2.28	0.34	23.57	7.64566394
4	12	2002	89.38	26.07	37	33.6	21.04	2.09	2.03	0.48	25.34	6.973029591
4	13	2002	89.38	26.07	37	34.2	19.94	0.5	1.88	0.49	25.59	6.762008205
4	14	2002	89.38	26.07	37	37.32	20.78	0	1.26	0.41	22.41	5.579002679
4	15	2002	89.38	26.07	37	35.66	23.4	1.81	1.83	0.5	22.19	6.704492568
4	16	2002	89.38	26.07	37	32.67	21.95	7.81	2.06	0.71	19.9	6.800998741
4	17	2002	89.38	26.07	37	33.02	22.41	5.47	2.2	0.74	21.31	7.172992248
4	18	2002	89.38	26.07	37	37.47	23.51	8.04	1.91	0.67	25.1	7.202835125
4	19	2002	89.38	26.07	37	37.92	24.07	0	2.39	0.6	24.58	8.220484074
4	20	2002	89.38	26.07	37	33.47	24.34	0.19	2.83	0.66	20.2	8.370750581
4	21	2002	89.38	26.07	37	37.92	22.98	11.19	2.37	0.65	23.68	8.171291975
4	22	2002	89.38	26.07	37	33.26	21.76	6.09	3.29	0.72	25.09	9.232965443
4	23	2002	89.38	26.07	37	32.74	21.23	2.66	3.44	0.69	23.44	9.303235662
4	24	2002	89.38	26.07	37	25.14	20.8	19.38	2.6	0.86	13.17	6.63858742
4	25	2002	89.38	26.07	37	31.14	20.42	16.57	2.81	0.83	25.42	8.195202362
4	26	2002	89.38	26.07	37	35.46	21.41	3.33	2.62	0.75	24.58	8.42597866
4	27	2002	89.38	26.07	37	32.34	20.6	2	1.44	0.74	23.05	5.824798854
4	28	2002	89.38	26.07	37	32.68	20.58	4.04	2.2	0.7	26.11	7.421345445
4	29	2002	89.38	26.07	37	30.03	20.33	16.57	3.42	0.85	22.71	8.835852059
4	30	2002	89.38	26.07	37	25.18	19.82	2.26	3.25	0.88	13.19	7.469529514
5	1	2002	89.38	26.07	37	30.54	19.15	0.68	2.89	0.75	26.89	8.306388852
5	2	2002	89.38	26.07	37	30.69	20.93	8.12	3.28	0.85	18.5	8.58468852
5	3	2002	89.38	26.07	37	26.37	20.05	21.03	3.44	0.92	17.25	8.086124013
5	4	2002	89.38	26.07	37	29.19	19.25	12.31	2.98	0.86	21.82	8.034107845
5	5	2002	89.38	26.07	37	30.01	21.16	16.91	2.5	0.85	19.92	7.402362993
5	6	2002	89.38	26.07	37	24.43	21.26	21.6	1.62	0.92	1.99	4.525708944
5	7	2002	89.38	26.07	37	35.94	20.71	2.9	1.38	0.73	24.71	6.123502606
5	8	2002	89.38	26.07	37	38.84	22.21	1.15	1.25	0.65	26.56	6.117895983
5	9	2002	89.38	26.07	37	35.72	23.82	2.38	1.55	0.68	27.09	6.606866047
5	10	2002	89.38	26.07	37	34.6	24.43	4.96	1.83	0.73	26.97	7.108967363
5	11	2002	89.38	26.07	37	39.41	24.95	0.01	1.51	0.63	14.15	6.172766475
5	12	2002	89.38	26.07	37	34.54	23.72	7.01	3.11	0.72	23.64	9.269786789
5	13	2002	89.38	26.07	37	36.19	23.92	4.13	1.6	0.69	26.96	6.768148569
5	14	2002	89.38	26.07	37	35.71	25.28	18.33	1.58	0.74	26.92	6.71366269
5	15	2002	89.38	26.07	37	32.55	25.08	24.1	1.47	0.83	25.52	6.23113832
5	16	2002	89.38	26.07	37	40.26	23.56	1.56	0.59	0.65	27.44	4.630322244
5	17	2002	89.38	26.07	37	38.14	24.87	9.36	0.98	0.68	23.78	5.345963901
5	18	2002	89.38	26.07	37	37.89	24.91	7.79	1.44	0.65	16.08	6.01485617
5	19	2002	89.38	26.07	37	33.1	24.04	13.32	1.5	0.81	16.64	5.83488277
5	20	2002	89.38	26.07	37	36.11	24.5	8.45	2.11	0.8	19.32	7.466471735
5	21	2002	89.38	26.07	37	37.79	25.53	2.53	2.53	0.7	19.45	8.50689089
5	22	2002	89.38	26.07	37	37.09	24.16	2.37	3.33	0.7	26.99	10.23501771
5	23	2002	89.38	26.07	37	32.44	22.72	14.05	2.9	0.81	19.43	8.440690527
5	24	2002	89.38	26.07	37	34.53	22.99	21.23	1.87	0.76	25.51	7.157787595
5	25	2002	89.38	26.07	37	32.9	23.15	5.75	1.67	0.78	21.07	6.400322234
5	26	2002	89.38	26.07	37	32.85	22.46	7.6	1.77	0.83	23.81	6.73333968
5	27	2002	89.38	26.07	37	24.44	21.34	9.61	1.71	0.94	3.5	4.777045274
5	28	2002	89.38	26.07	37	29.94	21.36	23.02	1.67	0.85	24.37	6.334041045
5	29	2002	89.38	26.07	37	33.82	21.2	0	1.63	0.7	27.53	6.727823664
5	30	2002	89.38	26.07	37	36.28	22.88	11.25	1.3	0.74	27.61	6.24521315
5	31	2002	89.38	26.07	37	32.66	23.71	15.33	1.31	0.78	27.56	6.063056697
6	1	2002	89.38	26.07	37	34.89	23.26	7.11	1.41	0.7	26.47	6.328788858
6	2	2002	89.38	26.07	37	35.85	23.8	10.89	1.24	0.73	26.64	6.043233306
6	3	2002	89.38	26.07	37	34.49	24.01	16.36	1.39	0.76	27.46	6.336414757
6	4	2002	89.38	26.07	37	33.18	24.34	15.52	1.62	0.8	27.19	6.713073421
6	5	2002	89.38	26.07	37	34.21	24.78	23.56	1.63	0.82	25.73	6.734055898
6	6	2002	89.38	26.07	37	32.01	24.94	33.13	1.87	0.86	27.28	7.136837561
6	7	2002	89.38	26.07	37	30.06	25.38	47.4	1.69	0.9	8.59	5.615578623
6	8	2002	89.38	26.07	37	33.69	23.85	26.96	1.82	0.77	20.94	6.787239339
6	9	2002	89.38	26.07	37	33.69	24.81	8.54	1.77	0.81	24.88	6.932513791
6	10	2002	89.38	26.07	37	31.42	25.59	24.33	1.37	0.89	20.59	5.776226704
6	11	2002	89.38	26.07	37	31.31	25.9	22.67	1.4	0.91	21.06	5.868045244
6	12	2002	89.38	26.07	37	32.31	25.08	20.06	2	0.91	10.08	6.452927466
6	13	2002	89.38	26.07	37	25.92	23.55	30.73	2.04	0.97	2.56	5.501184304
6	14	2002	89.38	26.07	37	32.52	23.4	26.85	1.72	0.9	24.57	6.710889237
6	15	2002	89.38	26.07	37	30.73	25.02	15.93	1.81	0.92	17.83	6.409595153
6	16	2002	89.38	26.07	37	28.09	24.42	28.2	1.77	0.94	14.63	5.944060896
6	17	2002	89.38	26.07	37	34.06	23.8	2.6	1.39	0.81	25.71	6.228649461
6	18	2002	89.38	26.07	37	32.45	25.37	63.34	1.46	0.92	17.61	5.841934447
6	19	2002	89.38	26.07	37	30.5	25.72	92.27	1.71	0.94	12.56	5.928059004
6	20	2002	89.38	26.07	37	27.19	24.86	110.28	1.84	0.96	5.62	5.500172718
6	21	2002	89.38	26.07	37	30.88	24.93	20.81	1.97	0.92	10.98	6.3232092
6	22	2002	89.38	26.07	37	27.17	23.47	18.29	2.53	0.94	5.47	6.567747763
6	23	2002	89.38	26.07	37	30.92	24.12	34.3	2.75	0.92	21.57	8.22533067
6	24	2002	89.38	26.07	37	32.18	25.57	21.55	1.17	0.89	23.67	5.586774328
6	25	2002	89.38	26.07	37	31.48	25.44	9.41	1.38	0.88	23.14	5.943846377
6	26	2002	89.38	26.07	37	30.35	25.73	24.01	1.4	0.9	25.69	6.082037131
6	27	2002	89.38	26.07	37	33.09	25.93	12.19	1.18	0.86	20.48	5.46584464
6	28	2002	89.38	26.07	37	34.99	25.2	20.71	1.29	0.82	27.29	6.172123978
6	29	2002	89.38	26.07	37	36.76	26.52	6.85	1.56	0.85	20.87	6.52592075
6	30	2002	89.38	26.07	37	30.12	26.54	57.45	1.84	0.95	15.3	6.335022741
7	1	2002	89.38	26.07	37	29.82	25.92	105.29	1.58	0.96	8.71	5.413224292
7	2	2002	89.38	26.07	37	30.47	25.92	22.83	1.73	0.93	19.94	6.387656541
7	3	2002	89.38	26.07	37	31.09	26.14	23.45	2.28	0.93	18.48	7.366414312
7	4	2002	89.38	26.07	37	30.16	25.88	12.07	2.24	0.93	11.54	6.822278655
7	5	2002	89.38	26.07	37	28.74	25.83	14.08	1.74	0.95	10.15	5.727125688
7	6	2002	89.38	26.07	37	29.1	25.72	17.89	1.99	0.95	11.6	6.285558575
7	7	2002	89.38	26.07	37	30.55	26.39	29.17	1.33	0.94	17.61	5.487076556
7	8	2002	89.38	26.07	37	30.96	26.54	4	1.42	0.92	12.69	5.409107721
7	9	2002	89.38	26.07	37	28.49	25.98	17.39	1.64	0.96	4.36	5.192935334
7	10	2002	89.38	26.07	37	32.53	26.29	8.14	1.06	0.9	20.2	5.154989755
7	11	2002	89.38	26.07	37	34.42	26.65	9.32	1.62	0.85	22.98	6.590292977
7	12	2002	89.38	26.07	37	34.04	26.23	9.94	1.51	0.89	19.5	6.139999502
7	13	2002	89.38	26.07	37	34.99	26.29	6.62	1.49	0.84	22.46	6.312524299
7	14	2002	89.38	26.07	37	32.97	26.41	19.2	1.49	0.9	16.12	5.846507517
7	15	2002	89.38	26.07	37	32.17	26.23	10.65	1.44	0.89	21.2	5.97241121
7	16	2002	89.38	26.07	37	32.94	25.93	25.81	1.11	0.89	22.97	5.413402986
7	17	2002	89.38	26.07	37	31.58	25.66	55.4	1.54	0.93	7.97	5.380272683
7	18	2002	89.38	26.07	37	33.16	25.25	4.25	1.37	0.86	20.71	5.82373734
7	19	2002	89.38	26.07	37	30.51	26	22.94	1.55	0.92	19.66	5.993997387
7	20	2002	89.38	26.07	37	30.09	26.1	21.27	2.15	0.93	18.91	7.039494576
7	21	2002	89.38	26.07	37	27.17	25.66	119.52	2.69	0.97	3.82	6.874696893
7	22	2002	89.38	26.07	37	26.83	24.94	31.05	1.42	0.96	6.74	4.760322338
7	23	2002	89.38	26.07	37	27.38	24.36	49.25	1.65	0.97	3.46	5.005021461
7	24	2002	89.38	26.07	37	29.67	25.58	28.45	1.29	0.95	14.75	5.134028071
7	25	2002	89.38	26.07	37	31.85	25.49	19.03	1.21	0.93	21.08	5.42648506
7	26	2002	89.38	26.07	37	34.55	25.47	5.6	1.09	0.86	19.81	5.218092578
7	27	2002	89.38	26.07	37	29.3	26.02	79.7	1.54	0.96	15.48	5.650170525
7	28	2002	89.38	26.07	37	31.63	25.75	60.74	1.44	0.94	16.87	5.647594981
7	29	2002	89.38	26.07	37	29.17	24.94	22.43	1.55	0.95	7.03	5.149874004
7	30	2002	89.38	26.07	37	26.76	25	88.29	1.29	0.97	3.61	4.322281095
7	31	2002	89.38	26.07	37	29.72	24.96	19.86	1.21	0.95	8.28	4.57464741
8	1	2002	89.38	26.07	37	31.03	25.76	28.73	1.42	0.93	22.08	5.835225144
8	2	2002	89.38	26.07	37	28.59	25.84	40.94	1.5	0.95	9.99	5.208955306
8	3	2002	89.38	26.07	37	31.81	25.53	18.36	1	0.91	22.81	5.027953406
8	4	2002	89.38	26.07	37	32.24	26.1	13.32	1.07	0.9	18.47	4.965755685
8	5	2002	89.38	26.07	37	32.4	26.11	11.18	1.15	0.91	16.56	5.039345017
8	6	2002	89.38	26.07	37	32.2	25.8	3.44	1.18	0.9	16.16	5.060849696
8	7	2002	89.38	26.07	37	32.17	25.68	26.72	1.08	0.88	25.47	5.32107856
8	8	2002	89.38	26.07	37	35.24	26.86	16.54	1.15	0.87	24.65	5.561765614
8	9	2002	89.38	26.07	37	31.13	26.45	36.22	1.57	0.91	20.69	6.031328485
8	10	2002	89.38	26.07	37	31.76	25.27	12.89	1.44	0.88	20.14	5.740021334
8	11	2002	89.38	26.07	37	30.59	25.95	80.01	1.94	0.92	13.16	6.305867251
8	12	2002	89.38	26.07	37	26.4	25.14	171.6	3.1	0.97	3.59	7.361530231
8	13	2002	89.38	26.07	37	28.63	24.84	42.52	2.81	0.95	9.25	7.380638978
8	14	2002	89.38	26.07	37	26.84	24.29	20.7	2.83	0.94	12.64	7.35156664
8	15	2002	89.38	26.07	37	30.56	24.32	29.55	1.83	0.93	19	6.297779426
8	16	2002	89.38	26.07	37	30.4	25.98	37.07	1.58	0.93	13.72	5.6081611
8	17	2002	89.38	26.07	37	28.62	25.21	7.91	2.04	0.93	6.12	5.948334144
8	18	2002	89.38	26.07	37	30.65	24.56	4.4	2.1	0.89	19.96	6.82303977
8	19	2002	89.38	26.07	37	29.52	24.55	9.07	2.63	0.92	16.08	7.444925994
8	20	2002	89.38	26.07	37	24.42	23.37	29.28	2.35	0.96	3.31	5.883589888
8	21	2002	89.38	26.07	37	27.63	23.48	33.42	1.64	0.95	4.61	4.990087339
8	22	2002	89.38	26.07	37	32.66	22.94	15.27	1.81	0.87	20.07	6.371056914
8	23	2002	89.38	26.07	37	28.81	25.82	19.41	1.69	0.93	11.07	5.555949895
8	24	2002	89.38	26.07	37	31.01	24.2	9.41	0.84	0.89	23.89	4.496345128
8	25	2002	89.38	26.07	37	30.99	25.38	18.74	0.97	0.91	22.21	4.698974558
8	26	2002	89.38	26.07	37	30.62	25.25	32.99	0.85	0.92	21.09	4.366840413
8	27	2002	89.38	26.07	37	32.75	25.43	21.11	1.1	0.89	23.05	5.052171625
8	28	2002	89.38	26.07	37	32.54	26.28	16.33	1.4	0.88	20.99	5.589231687
8	29	2002	89.38	26.07	37	32.94	26.36	16.77	1.36	0.87	22.49	5.573419867
8	30	2002	89.38	26.07	37	31.81	25.99	10	1.21	0.88	21.45	5.147337047
8	31	2002	89.38	26.07	37	33.86	25.14	4.51	1.19	0.82	22.96	5.223196967
9	1	2002	89.38	26.07	37	33.79	25.02	6.98	1.02	0.81	24.09	4.874052999
9	2	2002	89.38	26.07	37	33.74	24.91	2.76	1.06	0.82	23.47	4.92143341
9	3	2002	89.38	26.07	37	31.69	25.87	39.16	1.01	0.9	22.2	4.691584467
9	4	2002	89.38	26.07	37	32.99	25.3	4.4	1.1	0.84	22.03	4.899033745
9	5	2002	89.38	26.07	37	32.18	25.27	15.45	0.99	0.85	23.47	4.669334435
9	6	2002	89.38	26.07	37	34.2	25.42	5.65	1.08	0.84	21.14	4.841676452
9	7	2002	89.38	26.07	37	35.77	25.1	0	1.31	0.74	23.81	5.482779888
9	8	2002	89.38	26.07	37	36.27	25.22	0.27	1.56	0.7	23.68	6.033690334
9	9	2002	89.38	26.07	37	36.06	25.66	8.89	1.81	0.76	22.44	6.511869184
9	10	2002	89.38	26.07	37	31.97	25.29	0.55	1.8	0.81	12.15	5.870207614
9	11	2002	89.38	26.07	37	31.26	24.18	5.42	1.37	0.88	10.68	4.878347603
9	12	2002	89.38	26.07	37	33.39	24.03	0.47	1.41	0.76	22.75	5.445370667
9	13	2002	89.38	26.07	37	34.62	23.07	0.24	1.21	0.75	23.37	5.076199105
9	14	2002	89.38	26.07	37	31.63	23.37	19.62	1.16	0.86	23.04	4.816956234
9	15	2002	89.38	26.07	37	31.36	25.51	21.26	1.46	0.91	17.2	5.26011103
9	16	2002	89.38	26.07	37	33.4	25.19	14.51	1.55	0.83	21.67	5.651308805
9	17	2002	89.38	26.07	37	32.13	24.51	12.12	1.11	0.87	18.44	4.552548116
9	18	2002	89.38	26.07	37	35.58	24.33	4.55	1.36	0.81	18.99	5.25687503
9	19	2002	89.38	26.07	37	35.07	22.74	0	1.39	0.68	22.96	5.348738067
9	20	2002	89.38	26.07	37	36.46	24.17	0	1.48	0.65	22.1	5.582138063
9	21	2002	89.38	26.07	37	30.4	24.82	23.87	1.56	0.88	15.02	5.244130415
9	22	2002	89.38	26.07	37	28.26	23.95	68.28	1.22	0.95	4.13	4.133221566
9	23	2002	89.38	26.07	37	28.69	24.02	44.73	0.9	0.93	13.17	3.740819141
9	24	2002	89.38	26.07	37	25.03	21.31	112.57	3.32	0.98	1.08	7.046706917
9	25	2002	89.38	26.07	37	22.83	21.47	151.24	3.76	0.98	1.33	7.354208921
9	26	2002	89.38	26.07	37	31.04	22.06	14.94	1.48	0.91	18.71	5.077966635
9	27	2002	89.38	26.07	37	27.91	25.27	26.16	1.04	0.97	4.89	3.791618933
9	28	2002	89.38	26.07	37	28.74	24.62	40.61	1.06	0.96	19.19	4.149918976
9	29	2002	89.38	26.07	37	29.28	25.05	21.86	1.02	0.96	4.87	3.790996376
9	30	2002	89.38	26.07	37	27.23	24.32	10.3	1.16	0.97	2.7	3.912832826
10	1	2002	89.38	26.07	37	30.67	23.92	15.31	1.05	0.92	17.63	4.092483005
10	2	2002	89.38	26.07	37	31.08	23.54	10.17	0.81	0.92	17.77	3.566418588
10	3	2002	89.38	26.07	37	34.72	22.58	0.44	0.75	0.84	21.13	3.541475035
10	4	2002	89.38	26.07	37	34.39	22.42	0	0.69	0.8	21.29	3.361470074
10	5	2002	89.38	26.07	37	33.31	22.71	1.87	0.9	0.81	18.42	3.766792523
10	6	2002	89.38	26.07	37	33.02	22.46	0.74	1.44	0.79	21.14	4.924887714
10	7	2002	89.38	26.07	37	33.1	22.69	0	1.86	0.76	20.77	5.75048456
10	8	2002	89.38	26.07	37	33.11	22.4	0.47	1.57	0.73	20.5	5.13720488
10	9	2002	89.38	26.07	37	34.04	21.61	4.44	1.38	0.82	20.48	4.778965427
10	10	2002	89.38	26.07	37	34.23	20.54	2.61	0.76	0.79	20.66	3.372865259
10	11	2002	89.38	26.07	37	32.22	21.03	9.89	0.96	0.83	20.35	3.73733978
10	12	2002	89.38	26.07	37	30.28	21.48	13.32	0.99	0.88	20.03	3.713563197
10	13	2002	89.38	26.07	37	31.35	21.04	5.79	1.87	0.8	20.19	5.483184726
10	14	2002	89.38	26.07	37	31.57	21.07	1.67	1.76	0.81	19.96	5.266202715
10	15	2002	89.38	26.07	37	32.18	21.17	0.19	1.52	0.8	19.58	4.807056694
10	16	2002	89.38	26.07	37	32.94	19.67	0.02	0.96	0.79	19.01	3.63499896
10	17	2002	89.38	26.07	37	33.8	20.67	3.38	1.06	0.77	19.44	3.856460832
10	18	2002	89.38	26.07	37	23.3	20.05	12.76	1.33	0.96	0.85	3.794860259
10	19	2002	89.38	26.07	37	31.48	19.82	0.3	0.74	0.85	16.81	3.031825639
10	20	2002	89.38	26.07	37	31.11	19.23	6.2	0.93	0.89	16.8	3.418761739
10	21	2002	89.38	26.07	37	32.03	19.6	0.5	1.15	0.82	19.03	3.886494089
10	22	2002	89.38	26.07	37	31.05	19.66	3.92	1.07	0.82	19.04	3.649398474
10	23	2002	89.38	26.07	37	25.85	19.11	5.83	1.26	0.92	4.55	3.786108141
10	24	2002	89.38	26.07	37	30.75	19.51	2.37	0.97	0.84	11.28	3.440620931
10	25	2002	89.38	26.07	37	31.28	19.35	0	1.52	0.72	18.65	4.498843559
10	26	2002	89.38	26.07	37	31.54	18.33	0	1.31	0.7	18.99	4.06260047
10	27	2002	89.38	26.07	37	32.51	16.66	0	0.76	0.76	18.91	2.909221317
10	28	2002	89.38	26.07	37	31.73	15.6	0	0.73	0.74	19.01	2.800858783
10	29	2002	89.38	26.07	37	31.15	17.44	0	1.06	0.77	18.45	3.467378539
10	30	2002	89.38	26.07	37	31.68	16.98	0	0.8	0.77	18.31	2.902119667
10	31	2002	89.38	26.07	37	29.47	18	0	1.49	0.7	17.17	4.2058346
11	1	2002	89.38	26.07	37	31.59	17.77	0	1.16	0.69	17.65	3.626727243
11	2	2002	89.38	26.07	37	30.64	18.87	0	1.39	0.7	18.06	4.014353772
11	3	2002	89.38	26.07	37	30.84	18.28	0	1.59	0.68	18.06	4.396397735
11	4	2002	89.38	26.07	37	30.55	17.26	0.28	1.6	0.64	17.84	4.377195879
11	5	2002	89.38	26.07	37	29.29	17.34	0.17	1.66	0.66	17.6	4.389554146
11	6	2002	89.38	26.07	37	30.38	17.49	0	1.72	0.65	17.73	4.550614215
11	7	2002	89.38	26.07	37	29.83	17.13	0	1.79	0.65	17.83	4.616414425
11	8	2002	89.38	26.07	37	31.89	16.43	0	1.27	0.64	17.64	3.715548581
11	9	2002	89.38	26.07	37	30.74	16.37	0	1.48	0.61	17.47	4.053822303
11	10	2002	89.38	26.07	37	31.72	15.6	0	1.14	0.61	16.05	3.4393069
11	11	2002	89.38	26.07	37	30.19	16.71	0	1.53	0.65	13.89	4.175913208
11	12	2002	89.38	26.07	37	24.9	19.3	7.51	2.56	0.85	3.31	5.751568049
11	13	2002	89.38	26.07	37	25.36	17.18	0.32	2.56	0.83	14.18	5.465926989
11	14	2002	89.38	26.07	37	27.32	16.67	0.2	1.16	0.8	14.29	3.250647966
11	15	2002	89.38	26.07	37	29.52	14.5	0	1.1	0.73	16.74	3.149665529
11	16	2002	89.38	26.07	37	28.14	15.03	0	1.41	0.73	16.59	3.661348508
11	17	2002	89.38	26.07	37	28.48	14.4	0	1.55	0.68	16.51	3.923384212
11	18	2002	89.38	26.07	37	29.49	13.89	0	1.42	0.68	15.86	3.752208351
11	19	2002	89.38	26.07	37	29.05	17.68	0.03	1.34	0.66	12.31	3.66637965
11	20	2002	89.38	26.07	37	29.54	18.65	0	1.51	0.65	13.79	3.952897465
11	21	2002	89.38	26.07	37	27	16.13	0	2.12	0.72	15.88	4.750272454
11	22	2002	89.38	26.07	37	28.59	15.39	0	1.92	0.62	15.94	4.518227098
11	23	2002	89.38	26.07	37	28.74	16.31	0	2.04	0.6	15.91	4.72351136
11	24	2002	89.38	26.07	37	28.72	16.04	0	2.01	0.66	15.4	4.678121419
11	25	2002	89.38	26.07	37	30.42	17.5	0	1.8	0.64	15.39	4.416817036
11	26	2002	89.38	26.07	37	30.51	17.47	0	1.64	0.67	15.26	4.111417965
11	27	2002	89.38	26.07	37	31.28	18.41	0	1.76	0.65	15.22	4.377680965
11	28	2002	89.38	26.07	37	30.63	18.56	0	1.9	0.67	14.91	4.600784648
11	29	2002	89.38	26.07	37	31.34	18.23	0	1.71	0.61	15.04	4.262676939
11	30	2002	89.38	26.07	37	30.74	18.27	0.31	1.31	0.68	14.81	3.427800181
12	1	2002	89.38	26.07	37	25.66	17.17	2.14	0.86	0.83	3.71	2.816764657
12	2	2002	89.38	26.07	37	30.72	13.48	0	0.89	0.69	15.13	2.553916722
12	3	2002	89.38	26.07	37	30.53	13.01	0	0.98	0.72	14.87	2.752993493
12	4	2002	89.38	26.07	37	29.57	16.96	0	1.03	0.77	14.68	2.775034061
12	5	2002	89.38	26.07	37	30.13	14.85	0	0.58	0.69	14.8	1.804735251
12	6	2002	89.38	26.07	37	30.39	14.79	0	0.75	0.68	14.87	2.182075431
12	7	2002	89.38	26.07	37	29.7	13.61	0	0.94	0.66	15.05	2.571096544
12	8	2002	89.38	26.07	37	28.49	14.07	0	1.31	0.68	14.99	3.254680084
12	9	2002	89.38	26.07	37	29.37	14.05	0	1.15	0.68	14.61	2.994978572
12	10	2002	89.38	26.07	37	30.02	12.79	0	1.06	0.63	14.66	2.844082412
12	11	2002	89.38	26.07	37	27.88	15.4	0	1.81	0.64	14.83	4.112034717
12	12	2002	89.38	26.07	37	28.1	13.84	0	1.74	0.57	14.76	4.001677505
12	13	2002	89.38	26.07	37	28.72	14.3	0	1.85	0.53	14.75	4.235245766
12	14	2002	89.38	26.07	37	28.62	14.58	0	1.78	0.53	14.8	4.09487163
12	15	2002	89.38	26.07	37	28.19	15.35	0	1.83	0.56	14.5	4.162905276
12	16	2002	89.38	26.07	37	29.21	18.4	0	1.67	0.49	12.04	4.075460984
12	17	2002	89.38	26.07	37	29.42	18.04	0.13	1.16	0.52	11.55	3.114914399
12	18	2002	89.38	26.07	37	29.37	17.37	4.25	1.36	0.61	14.09	3.371164971
12	19	2002	89.38	26.07	37	28.59	16.17	1.94	1.24	0.74	11.19	3.267874187
12	20	2002	89.38	26.07	37	28.22	14.79	1.43	1.8	0.66	14.26	4.124499987
12	21	2002	89.38	26.07	37	28.94	15.89	0.76	1.66	0.61	14.27	3.916590363
12	22	2002	89.38	26.07	37	26.94	15.63	0	2.21	0.63	14.54	4.697003992
12	23	2002	89.38	26.07	37	27.8	13.67	0	1.73	0.6	14.66	3.952563929
12	24	2002	89.38	26.07	37	27.25	12.87	0	1.7	0.6	13.85	3.899914235
12	25	2002	89.38	26.07	37	27.87	11.26	0	1.34	0.56	14.42	3.282181538
12	26	2002	89.38	26.07	37	28.02	13.55	0.15	1.43	0.56	13.97	3.463988495
12	27	2002	89.38	26.07	37	26.7	14.29	1.68	1.6	0.63	13.34	3.720818348
12	28	2002	89.38	26.07	37	26.67	14.69	3.68	1.16	0.65	9.37	3.111480182
12	29	2002	89.38	26.07	37	26.1	12.09	1.91	1.15	0.68	14.42	2.84988678
12	30	2002	89.38	26.07	37	25.47	14.33	0	1.58	0.55	14.44	3.569758346
12	31	2002	89.38	26.07	37	26.12	11.83	0	1.86	0.57	14.84	4.066186852
1	1	2003	89.38	26.07	37	19.21	13.29	5.34	1.55	0.83	4.59	3.457840542
1	2	2003	89.38	26.07	37	24.86	12.5	0	2.3	0.62	15.18	4.631789354
1	3	2003	89.38	26.07	37	27.69	11.75	0	2	0.49	15.55	4.422750094
1	4	2003	89.38	26.07	37	28.16	9.54	0	1.27	0.58	15.17	3.220885295
1	5	2003	89.38	26.07	37	24.88	9.41	0	1.3	0.63	15.22	3.082897393
1	6	2003	89.38	26.07	37	26.75	6.43	0	1.17	0.59	15.39	2.997935126
1	7	2003	89.38	26.07	37	26.25	9.83	0	1.39	0.53	15.47	3.326527367
1	8	2003	89.38	26.07	37	25.12	5.96	0	1.19	0.48	15.68	2.939884897
1	9	2003	89.38	26.07	37	25.41	4.23	0	0.94	0.52	15.6	2.541280309
1	10	2003	89.38	26.07	37	26.51	5.05	0	0.86	0.48	15.76	2.436323844
1	11	2003	89.38	26.07	37	26.22	4.09	0	0.92	0.46	15.93	2.55802462
1	12	2003	89.38	26.07	37	26.3	5.38	0	0.96	0.43	15.97	2.62906182
1	13	2003	89.38	26.07	37	26.9	4.87	0	0.84	0.47	16.01	2.447444191
1	14	2003	89.38	26.07	37	25.37	4.39	0	1.32	0.46	16.16	3.254169571
1	15	2003	89.38	26.07	37	26.24	5.04	0	1.26	0.46	16.28	3.21643466
1	16	2003	89.38	26.07	37	26.95	4.52	0	1.34	0.39	16.6	3.422197934
1	17	2003	89.38	26.07	37	27.31	8.9	0	1.37	0.36	16.58	3.452137422
1	18	2003	89.38	26.07	37	29.11	7.31	0	1.19	0.39	16.39	3.284085054
1	19	2003	89.38	26.07	37	28.45	6.76	0	0.99	0.34	16.56	2.859028801
1	20	2003	89.38	26.07	37	26.93	7.39	0	1.43	0.29	16.95	3.580771228
1	21	2003	89.38	26.07	37	25.68	5.32	0	1.3	0.37	16.8	3.311477973
1	22	2003	89.38	26.07	37	25.59	6.89	0	1.43	0.34	16.92	3.521350676
1	23	2003	89.38	26.07	37	25.5	4.78	0	1.1	0.33	17.09	2.978010501
1	24	2003	89.38	26.07	37	25.85	3.84	0	1.1	0.36	17.08	3.030752606
1	25	2003	89.38	26.07	37	26.97	8.75	0	1.36	0.4	17.03	3.539301225
1	26	2003	89.38	26.07	37	26.73	9.47	0	1.34	0.39	17.25	3.494069081
1	27	2003	89.38	26.07	37	29.13	9.54	0	1.39	0.4	17.18	3.776700195
1	28	2003	89.38	26.07	37	30.61	10.32	0	0.97	0.43	17.05	3.037036363
1	29	2003	89.38	26.07	37	15.41	11.42	12.99	1.28	0.73	1.43	2.89535849
1	30	2003	89.38	26.07	37	23.49	11.67	0.41	1.14	0.76	15.03	3.082078721
1	31	2003	89.38	26.07	37	28.02	10.19	0	1.18	0.6	16.52	3.40117561
2	1	2003	89.38	26.07	37	18.2	14.35	2.37	2.33	0.67	1.19	4.563073751
2	2	2003	89.38	26.07	37	30.33	12.17	0	1.51	0.59	16.74	4.208535091
2	3	2003	89.38	26.07	37	30.85	12.41	0	1.3	0.51	17.78	3.828007647
2	4	2003	89.38	26.07	37	31.44	10.41	0	1.37	0.5	17.56	4.069283073
2	5	2003	89.38	26.07	37	25.22	16.55	4.46	1.7	0.66	11.45	4.303818656
2	6	2003	89.38	26.07	37	26.13	13.69	4.71	1.36	0.74	17.38	3.723523927
2	7	2003	89.38	26.07	37	28.8	10.66	0	0.89	0.61	17.96	3.000200248
2	8	2003	89.38	26.07	37	29.69	12.8	0	1.23	0.47	18.17	3.713493348
2	9	2003	89.38	26.07	37	28.31	14.04	0	1.84	0.42	17.82	4.74359037
2	10	2003	89.38	26.07	37	31.51	14.43	0	1.77	0.42	18.56	4.910905144
2	11	2003	89.38	26.07	37	29.95	16.18	0	2.05	0.35	13.86	5.339516231
2	12	2003	89.38	26.07	37	28.23	15.45	1.2	1.68	0.38	15.74	4.539568102
2	13	2003	89.38	26.07	37	29.13	14.34	0.33	1.73	0.58	17.2	4.723439599
2	14	2003	89.38	26.07	37	28.57	8.92	0	1.03	0.38	19.4	3.415278306
2	15	2003	89.38	26.07	37	30.19	10.34	0	1.46	0.29	19.41	4.352875926
2	16	2003	89.38	26.07	37	31.24	13.59	0	1.59	0.39	19.4	4.68560624
2	17	2003	89.38	26.07	37	32.56	13.97	0	1.28	0.4	19.04	4.183686993
2	18	2003	89.38	26.07	37	33.86	14.26	0	1.33	0.34	19.19	4.390715684
2	19	2003	89.38	26.07	37	33.87	16.4	0.12	2.14	0.33	19.19	6.024649552
2	20	2003	89.38	26.07	37	30.24	16.51	1.72	1.42	0.51	17.93	4.37733444
2	21	2003	89.38	26.07	37	28.47	10.86	0	1.16	0.41	20.12	3.809312865
2	22	2003	89.38	26.07	37	30.49	13.75	0	1.55	0.36	20.3	4.686855237
2	23	2003	89.38	26.07	37	31.87	13.11	0	1.23	0.34	20.47	4.184339035
2	24	2003	89.38	26.07	37	31.55	13.49	0	1.28	0.34	20.54	4.285740162
2	25	2003	89.38	26.07	37	31.96	14.27	0	1.6	0.31	20.41	4.963070972
2	26	2003	89.38	26.07	37	33.19	18.3	0.08	1.83	0.39	20.31	5.520395249
2	27	2003	89.38	26.07	37	33.27	18.31	0.01	2.29	0.45	19.56	6.43020154
2	28	2003	89.38	26.07	37	34.18	17.61	0	1.86	0.41	20.44	5.726245883
3	1	2003	89.38	26.07	37	34.36	18.74	0	1.9	0.37	19.03	5.828360842
3	2	2003	89.38	26.07	37	34.97	20.12	0	1.68	0.36	20.95	5.444107424
3	3	2003	89.38	26.07	37	35.42	18.29	0	1.53	0.33	21.18	5.20155578
3	4	2003	89.38	26.07	37	35.22	16.16	0	2.54	0.25	22.12	7.249958908
3	5	2003	89.38	26.07	37	30.54	14.15	0	2.12	0.13	23.11	5.951543393
3	6	2003	89.38	26.07	37	31.64	9.56	0	1.06	0.23	22.84	4.138427503
3	7	2003	89.38	26.07	37	33.09	9.73	0	0.87	0.25	22.77	3.834292514
3	8	2003	89.38	26.07	37	31.15	9.04	0	1.4	0.2	23.2	4.840447388
3	9	2003	89.38	26.07	37	33.61	13.5	0	1.78	0.21	22.92	5.770060986
3	10	2003	89.38	26.07	37	35.43	14.42	0	1.07	0.23	22.77	4.412975448
3	11	2003	89.38	26.07	37	36.12	15.82	0	1.71	0.34	20.86	5.880938847
3	12	2003	89.38	26.07	37	31.24	17.48	0.46	2.29	0.52	18.73	6.458093215
3	13	2003	89.38	26.07	37	29.69	17.09	0.33	1.41	0.63	20.67	4.817300115
3	14	2003	89.38	26.07	37	33.66	15.69	0.02	1.09	0.47	19.17	4.396914135
3	15	2003	89.38	26.07	37	28.78	18.04	0.45	2.09	0.61	14.12	5.820008722
3	16	2003	89.38	26.07	37	35.53	17.46	0.05	1.53	0.46	19.5	5.515014716
3	17	2003	89.38	26.07	37	32.42	20.33	10.67	1.66	0.63	20.13	5.575843257
3	18	2003	89.38	26.07	37	34.51	18.98	5.26	1.55	0.58	21.73	5.565050328
3	19	2003	89.38	26.07	37	33.94	18.52	0.19	1.97	0.47	15.76	6.22414815
3	20	2003	89.38	26.07	37	35.68	20.66	0	1.66	0.4	19.34	5.847454711
3	21	2003	89.38	26.07	37	33.47	20.05	0	2.44	0.39	22.46	7.231796531
3	22	2003	89.38	26.07	37	36.34	19.09	0	1.99	0.38	23.65	6.733596404
3	23	2003	89.38	26.07	37	37.16	19.62	0	1.2	0.37	23.76	5.09147096
3	24	2003	89.38	26.07	37	38.72	20.66	0	1.09	0.33	23.96	4.915951793
3	25	2003	89.38	26.07	37	36.94	19.29	0	1.58	0.28	19.2	5.859128285
3	26	2003	89.38	26.07	37	39.77	20.2	0	1.28	0.28	22.88	5.464004242
3	27	2003	89.38	26.07	37	37.92	21.79	0.43	1.38	0.36	23.77	5.612181964
3	28	2003	89.38	26.07	37	38.42	21.08	0.15	1.17	0.38	23.8	5.184308738
3	29	2003	89.38	26.07	37	36.76	23.34	0.21	1.45	0.32	17.46	5.565487718
3	30	2003	89.38	26.07	37	34.16	20.29	9.74	2.28	0.57	16.01	7.002391504
3	31	2003	89.38	26.07	37	33.34	19.5	5.77	1.87	0.69	20.65	6.308867112
4	1	2003	89.38	26.07	37	29.35	20.12	0.43	2.46	0.7	14.78	6.749902975
4	2	2003	89.38	26.07	37	32.05	19.26	0.11	2.31	0.62	20.47	6.988103751
4	3	2003	89.38	26.07	37	35.21	20.28	0.65	2.4	0.59	22.9	7.625126123
4	4	2003	89.38	26.07	37	35.66	22.88	6.62	2.36	0.6	22.54	7.624086352
4	5	2003	89.38	26.07	37	39.05	21.61	2.27	1.35	0.47	24.75	5.848802796
4	6	2003	89.38	26.07	37	38.83	21.57	1.14	1.15	0.37	25.82	5.386744484
4	7	2003	89.38	26.07	37	39.86	18.64	0	1.05	0.22	26.04	5.234790613
4	8	2003	89.38	26.07	37	40.86	16.6	0	1.04	0.19	27.06	5.35982838
4	9	2003	89.38	26.07	37	39.97	17.22	0	1.08	0.16	27.13	5.400149121
4	10	2003	89.38	26.07	37	39.22	18.83	0	1.51	0.16	26.91	6.36333256
4	11	2003	89.38	26.07	37	41.91	19.38	0	1.57	0.26	26.08	6.757055114
4	12	2003	89.38	26.07	37	41.46	23.15	0	2.12	0.27	26.11	7.934805273
4	13	2003	89.38	26.07	37	41.53	24.31	0	2.87	0.3	26.05	9.582703842
4	14	2003	89.38	26.07	37	41.28	26.01	0.92	2.73	0.4	21.47	9.142714359
4	15	2003	89.38	26.07	37	39.88	22.97	3.81	2.12	0.51	23.92	7.791330883
4	16	2003	89.38	26.07	37	39.66	22.92	1.01	2.21	0.48	21.59	7.88908134
4	17	2003	89.38	26.07	37	34.52	22.58	1.98	2.79	0.61	20.63	8.366103147
4	18	2003	89.38	26.07	37	36.56	23.71	0.76	2.58	0.65	15.81	8.084906156
4	19	2003	89.38	26.07	37	35.8	24.01	5.09	2.4	0.7	17.23	7.719639021
4	20	2003	89.38	26.07	37	36.62	23.02	16.94	1.89	0.74	22.04	6.986347212
4	21	2003	89.38	26.07	37	29.55	22.21	18.79	2.78	0.86	11.4	7.363655174
4	22	2003	89.38	26.07	37	29.77	21.14	10.76	2.74	0.85	17.83	7.574078546
4	23	2003	89.38	26.07	37	32.32	21.7	0.93	2.89	0.72	20.31	8.266591407
4	24	2003	89.38	26.07	37	34.74	21.38	9.7	1.95	0.73	21.05	6.908412581
4	25	2003	89.38	26.07	37	38.73	23.33	4.53	1.37	0.65	14.91	5.744276723
4	26	2003	89.38	26.07	37	33.54	24.17	12.66	2.37	0.76	21.77	7.682047927
4	27	2003	89.38	26.07	37	34.7	22.94	16.39	2.82	0.82	22.07	8.609778014
4	28	2003	89.38	26.07	37	34.65	22	11.45	1.75	0.75	21.7	6.576647806
4	29	2003	89.38	26.07	37	34.56	23.42	1.46	1.56	0.73	12.64	5.767443888
4	30	2003	89.38	26.07	37	33.97	23.08	13.06	2.05	0.7	22.35	7.158051289
5	1	2003	89.38	26.07	37	32.56	22.54	4.65	1.8	0.71	18.13	6.350021439
5	2	2003	89.38	26.07	37	29.73	21.18	9.16	1.53	0.76	25.09	5.972616012
5	3	2003	89.38	26.07	37	36.67	20.75	3.72	1.72	0.7	25.14	6.892869763
5	4	2003	89.38	26.07	37	35.94	23.45	11.01	1.88	0.77	20.85	6.971409435
5	5	2003	89.38	26.07	37	38.26	18.99	7.26	1.61	0.53	22.91	6.704499681
5	6	2003	89.38	26.07	37	40.53	18.69	0	1.39	0.29	28.85	6.646083301
5	7	2003	89.38	26.07	37	39.74	21.01	0.29	2.03	0.55	20.8	7.68368089
5	8	2003	89.38	26.07	37	34.42	22.54	19.5	3.04	0.7	20.35	8.923384335
5	9	2003	89.38	26.07	37	36.41	21.84	1.07	2.46	0.57	22.35	8.233836303
5	10	2003	89.38	26.07	37	35.65	21.68	7.1	2.24	0.59	12.39	7.246367935
5	11	2003	89.38	26.07	37	38.7	21.81	0.79	1.99	0.47	23.29	7.601552099
5	12	2003	89.38	26.07	37	35.3	23.17	0.42	2.52	0.55	24.99	8.366959644
5	13	2003	89.38	26.07	37	39.75	23.66	1.43	1.99	0.47	22.87	7.694461631
5	14	2003	89.38	26.07	37	38.91	25.21	0.16	1.29	0.48	13.96	5.612919934
5	15	2003	89.38	26.07	37	37.61	24.68	7.22	1.99	0.61	17.77	7.26570301
5	16	2003	89.38	26.07	37	36.4	23.96	1.98	1.38	0.65	15.31	5.720615333
5	17	2003	89.38	26.07	37	34.28	23.49	20.06	2.44	0.77	26.63	8.240462254
5	18	2003	89.38	26.07	37	35.31	22.67	9.36	2.42	0.73	21.48	8.045055565
5	19	2003	89.38	26.07	37	35.26	22.67	10.05	2.73	0.72	22.64	8.663970593
5	20	2003	89.38	26.07	37	37.76	24.6	2.15	2.36	0.56	22.17	8.267782834
5	21	2003	89.38	26.07	37	33.04	23.32	4.65	2.28	0.76	23.21	7.657971586
5	22	2003	89.38	26.07	37	30.33	21.9	19.68	2.6	0.77	14.51	7.405177454
5	23	2003	89.38	26.07	37	36.28	22.29	4.84	2.01	0.69	23.48	7.474886337
5	24	2003	89.38	26.07	37	35.85	22.29	5.66	1.27	0.69	22.19	5.82577341
5	25	2003	89.38	26.07	37	34.67	23.15	4.03	1.92	0.73	23.06	7.13953198
5	26	2003	89.38	26.07	37	31.83	23.67	3.59	2.28	0.81	12.86	7.012800688
5	27	2003	89.38	26.07	37	34.82	24.06	0.91	2.39	0.74	16.77	7.747991546
5	28	2003	89.38	26.07	37	36.84	24.39	0.96	2.6	0.65	24.93	8.794054847
5	29	2003	89.38	26.07	37	39.85	24.13	0.48	2.59	0.63	22.9	9.060558492
5	30	2003	89.38	26.07	37	42.31	24.26	0.95	2.13	0.51	28.1	8.599722505
5	31	2003	89.38	26.07	37	44.4	25.76	1.19	1.56	0.48	27.87	7.377195838
6	1	2003	89.38	26.07	37	41.89	27.92	1.99	1.46	0.46	21.05	6.604444812
6	2	2003	89.38	26.07	37	42.33	26.01	1.75	1.29	0.57	22.07	6.289911703
6	3	2003	89.38	26.07	37	41.39	26.11	0.23	1.44	0.52	23.13	6.642726258
6	4	2003	89.38	26.07	37	42.04	26.11	8.01	1.33	0.6	26.97	6.61832342
6	5	2003	89.38	26.07	37	40.9	26.88	2.83	1.23	0.57	13.32	5.621268532
6	6	2003	89.38	26.07	37	30.04	24.42	20.05	1.89	0.87	9.26	5.988794605
6	7	2003	89.38	26.07	37	36.08	23.53	18.9	1.75	0.79	19.93	6.787730659
6	8	2003	89.38	26.07	37	33.65	24.49	9.66	1.69	0.76	24.51	6.739124074
6	9	2003	89.38	26.07	37	35.99	24.47	9.91	1.9	0.8	23.81	7.3129969
6	10	2003	89.38	26.07	37	39.15	24.51	0.19	1.66	0.72	20.54	6.893627558
6	11	2003	89.38	26.07	37	39.64	24.59	6.23	1.23	0.73	21.4	5.976120426
6	12	2003	89.38	26.07	37	34.16	25.25	12.56	1.83	0.83	21.74	6.926623478
6	13	2003	89.38	26.07	37	32.15	25.31	85.05	2.15	0.92	11.32	6.798946458
6	14	2003	89.38	26.07	37	34.35	25.16	37.09	1.96	0.86	20.31	7.120110326
6	15	2003	89.38	26.07	37	33.25	24.7	99.76	1.88	0.83	25.91	7.172298516
6	16	2003	89.38	26.07	37	35.65	24.04	0.51	1.54	0.74	25.73	6.642227961
6	17	2003	89.38	26.07	37	37.46	26	0.11	1.69	0.62	26.21	7.117686632
6	18	2003	89.38	26.07	37	34.58	25.01	13.33	2.35	0.77	26.44	8.20502207
6	19	2003	89.38	26.07	37	34.1	25.39	15.34	2.34	0.77	26.17	8.135459914
6	20	2003	89.38	26.07	37	32.99	25.13	8.03	2.23	0.82	22.69	7.638448262
6	21	2003	89.38	26.07	37	35.68	25.13	8.69	3	0.8	24.84	9.428581588
6	22	2003	89.38	26.07	37	29.56	24.9	21.82	4.06	0.88	13.14	9.614759331
6	23	2003	89.38	26.07	37	28.94	24.63	6.17	2.4	0.88	10.07	6.850244776
6	24	2003	89.38	26.07	37	33.57	25.02	14.83	1.55	0.89	19.06	6.168836659
6	25	2003	89.38	26.07	37	32.23	25.89	29.51	1.43	0.89	25.7	6.244281555
6	26	2003	89.38	26.07	37	31.81	26.07	25.61	1.74	0.9	24.9	6.785419413
6	27	2003	89.38	26.07	37	29.15	25.98	22.57	2.22	0.95	5.11	6.354232341
6	28	2003	89.38	26.07	37	27.62	24.69	74.75	2.32	0.94	7.91	6.48034081
6	29	2003	89.38	26.07	37	28.65	25	34.45	1.89	0.95	7.87	5.828596514
6	30	2003	89.38	26.07	37	26.22	24.46	60.07	1.72	0.97	2.13	4.992924207
7	1	2003	89.38	26.07	37	28.97	25.34	82.35	2.77	0.94	11.42	7.572552584
7	2	2003	89.38	26.07	37	31.05	25.36	10.64	1.73	0.9	18.87	6.343589519
7	3	2003	89.38	26.07	37	30.71	25.53	20.62	1.61	0.91	19.36	6.125430481
7	4	2003	89.38	26.07	37	27.9	25.49	131.33	1.78	0.96	6.14	5.498597889
7	5	2003	89.38	26.07	37	26.06	24.57	81.98	1.42	0.97	2.02	4.431740255
7	6	2003	89.38	26.07	37	31.6	24.56	24.62	0.91	0.92	21.07	4.828156232
7	7	2003	89.38	26.07	37	32.68	26.12	14.22	1.64	0.89	23.64	6.557907523
7	8	2003	89.38	26.07	37	29.62	25.84	48.35	2.08	0.94	14.99	6.678975407
7	9	2003	89.38	26.07	37	26.76	24.79	44.67	2.69	0.96	5.52	6.869980004
7	10	2003	89.38	26.07	37	29.69	24.2	32.08	1.39	0.95	17.82	5.500590936
7	11	2003	89.38	26.07	37	30.67	25.53	23.37	1.14	0.93	16.89	5.031960722
7	12	2003	89.38	26.07	37	29.5	26.05	57.31	1.85	0.95	11.61	6.067235563
7	13	2003	89.38	26.07	37	28.36	25.16	38.74	2.17	0.95	7.16	6.262326436
7	14	2003	89.38	26.07	37	30	25.42	31.34	1.81	0.94	19.23	6.423602608
7	15	2003	89.38	26.07	37	29.69	25.6	10	1.33	0.92	18.84	5.473451886
7	16	2003	89.38	26.07	37	31.86	25.62	12.07	1.41	0.88	26.23	6.157679668
7	17	2003	89.38	26.07	37	30.29	26.2	44.5	1.16	0.94	11.05	4.722339646
7	18	2003	89.38	26.07	37	30.76	25.45	8.42	0.92	0.9	17.69	4.601306648
7	19	2003	89.38	26.07	37	31.53	25.92	3.88	1.14	0.87	17.31	5.082187646
7	20	2003	89.38	26.07	37	32.29	25.9	14.68	1.51	0.9	19.3	5.991476528
7	21	2003	89.38	26.07	37	30.57	25.71	13.12	1.54	0.91	19.92	5.97579485
7	22	2003	89.38	26.07	37	31.32	26.03	11.53	1.58	0.89	24.07	6.329003455
7	23	2003	89.38	26.07	37	36.69	25.77	3.81	0.95	0.79	26.51	5.359501616
7	24	2003	89.38	26.07	37	36.42	27.35	8.45	1.78	0.75	26.4	7.180146382
7	25	2003	89.38	26.07	37	33.57	26.65	165.54	2.63	0.9	12.8	7.912606421
7	26	2003	89.38	26.07	37	33.28	25.89	13.46	2.03	0.85	24.73	7.334110675
7	27	2003	89.38	26.07	37	31.93	26.15	23.73	1.76	0.88	18.29	6.389138466
7	28	2003	89.38	26.07	37	32.05	26.42	12.86	1.42	0.85	25.57	6.106134762
7	29	2003	89.38	26.07	37	29.28	25.92	15.78	1.57	0.93	13.24	5.573422892
7	30	2003	89.38	26.07	37	30.42	25.69	23.73	1.6	0.93	18.15	5.950487905
7	31	2003	89.38	26.07	37	31.83	25.08	5.49	1.67	0.89	25.12	6.515393628
8	1	2003	89.38	26.07	37	30.61	25.31	4.87	2.01	0.89	20.26	6.814003658
8	2	2003	89.38	26.07	37	32.18	24.77	6.25	1.32	0.85	24.11	5.767509917
8	3	2003	89.38	26.07	37	35.45	26.2	2.62	1.12	0.82	25.84	5.593087753
8	4	2003	89.38	26.07	37	35.54	27.22	6.76	0.98	0.86	20.29	5.004855245
8	5	2003	89.38	26.07	37	34.05	26.85	26.47	0.87	0.84	25.49	4.951565371
8	6	2003	89.38	26.07	37	34.17	26.69	20.1	0.86	0.83	24.83	4.887757903
8	7	2003	89.38	26.07	37	34.8	26.97	7.6	0.94	0.81	25.68	5.122818627
8	8	2003	89.38	26.07	37	29.56	26.63	9.08	1.29	0.91	11.72	4.945919573
8	9	2003	89.38	26.07	37	32.87	26.09	19.49	1.18	0.88	22.63	5.406808366
8	10	2003	89.38	26.07	37	30.83	26.05	18.3	1.84	0.91	22.55	6.603109599
8	11	2003	89.38	26.07	37	32.22	25.51	2.99	1.98	0.86	21.42	6.880091231
8	12	2003	89.38	26.07	37	32.31	25.73	8.33	1.84	0.88	19.69	6.538176596
8	13	2003	89.38	26.07	37	35.14	26.01	3.48	1.45	0.82	25.36	6.183706859
8	14	2003	89.38	26.07	37	33.73	26.95	5.65	1.43	0.85	20.29	5.837592404
8	15	2003	89.38	26.07	37	34.2	26.18	1.44	1.82	0.81	24.75	6.84365049
8	16	2003	89.38	26.07	37	33.38	25.84	2.39	1.36	0.83	22.76	5.746281675
8	17	2003	89.38	26.07	37	30.44	26.46	22.6	1.54	0.91	17.56	5.724238681
8	18	2003	89.38	26.07	37	28.81	25.82	5.15	1.94	0.93	6.22	5.815345952
8	19	2003	89.38	26.07	37	31.09	25.33	28.43	1.37	0.9	22.24	5.592824109
8	20	2003	89.38	26.07	37	29.87	26.24	20.58	1.42	0.94	7.2	4.941703499
8	21	2003	89.38	26.07	37	28.48	26.01	54.48	1.2	0.95	4.05	4.26308562
8	22	2003	89.38	26.07	37	29.92	25.15	14.41	1.2	0.94	8.83	4.530591923
8	23	2003	89.38	26.07	37	29.74	25.24	12.49	1.32	0.9	11.07	4.868100863
8	24	2003	89.38	26.07	37	33.98	24.43	2.25	1.17	0.83	23.79	5.31131823
8	25	2003	89.38	26.07	37	36.66	25.27	1.03	0.86	0.79	24.04	4.709584056
8	26	2003	89.38	26.07	37	34.5	26.22	5.06	1	0.79	24.66	4.972500208
8	27	2003	89.38	26.07	37	34.45	25.67	5.2	1.4	0.81	24.48	5.825233463
8	28	2003	89.38	26.07	37	35.29	25.62	1.87	1.5	0.77	24.39	6.062106925
8	29	2003	89.38	26.07	37	34.14	25.51	2.72	1.65	0.79	24.05	6.280375207
8	30	2003	89.38	26.07	37	32.07	25.58	3.11	1.54	0.84	19.67	5.755012352
8	31	2003	89.38	26.07	37	32.48	25.13	4.37	1.6	0.84	20.75	5.920099781
9	1	2003	89.38	26.07	37	32.28	24.72	2.89	1.88	0.84	21.89	6.475961003
9	2	2003	89.38	26.07	37	33.53	25.02	1.27	2.22	0.81	23.84	7.280277942
9	3	2003	89.38	26.07	37	33.76	25.5	3.08	1.7	0.79	21.33	6.186481402
9	4	2003	89.38	26.07	37	34.42	25.15	6.81	1.41	0.81	23.42	5.677952382
9	5	2003	89.38	26.07	37	30.72	25.62	20.88	1.65	0.89	19.64	5.823249513
9	6	2003	89.38	26.07	37	32.58	25.18	4.47	1.52	0.84	22.91	5.759312164
9	7	2003	89.38	26.07	37	31.07	25.88	19.69	1.83	0.88	22.14	6.257079496
9	8	2003	89.38	26.07	37	31.22	24.97	15.71	1.73	0.88	19.41	5.940615244
9	9	2003	89.38	26.07	37	33.51	25.62	3.82	1.45	0.83	21.27	5.566909667
9	10	2003	89.38	26.07	37	34.12	24.97	6.42	1.54	0.82	23.23	5.824943948
9	11	2003	89.38	26.07	37	33.99	25.5	8.39	2.11	0.79	22.47	6.927900244
9	12	2003	89.38	26.07	37	31.74	25.47	8.17	2.47	0.84	15.93	7.203640674
9	13	2003	89.38	26.07	37	31.44	25.06	40.42	1.52	0.91	17.47	5.411827861
9	14	2003	89.38	26.07	37	31.88	25.87	17.58	1.58	0.89	21.45	5.676867502
9	15	2003	89.38	26.07	37	32	25.23	8.1	1.2	0.85	22.46	4.89664936
9	16	2003	89.38	26.07	37	31.15	25.66	10.92	1.15	0.88	22.02	4.735610457
9	17	2003	89.38	26.07	37	31.1	26.03	16.71	1.02	0.91	21.09	4.419446014
9	18	2003	89.38	26.07	37	31.85	25.02	12.91	0.99	0.91	19.72	4.310458456
9	19	2003	89.38	26.07	37	33.63	24.79	3.63	0.92	0.84	20.69	4.211872883
9	20	2003	89.38	26.07	37	32.29	24.89	20.96	1.21	0.9	20.37	4.777333833
9	21	2003	89.38	26.07	37	31.47	26	30.88	1.19	0.93	16.11	4.596139245
9	22	2003	89.38	26.07	37	31.24	25.82	32.32	0.83	0.92	19.45	3.866514489
9	23	2003	89.38	26.07	37	31.82	25.98	14.98	0.81	0.91	17.62	3.775331948
9	24	2003	89.38	26.07	37	30.19	25.19	12.61	1.26	0.91	15.16	4.602508642
9	25	2003	89.38	26.07	37	32.64	23.26	2.16	1.28	0.8	19.87	4.806294924
9	26	2003	89.38	26.07	37	33.73	23.91	2.96	0.93	0.84	14.26	3.968640452
9	27	2003	89.38	26.07	37	30.82	24.74	32.31	1.42	0.9	19.38	4.983360523
9	28	2003	89.38	26.07	37	31	25.17	15.45	1.04	0.9	18.3	4.166357471
9	29	2003	89.38	26.07	37	31.37	24.65	2.02	1.12	0.87	16.48	4.291141273
9	30	2003	89.38	26.07	37	31.01	24.34	7.76	0.96	0.89	19.54	3.965439286
10	1	2003	89.38	26.07	37	29.52	24.36	92.59	1.11	0.95	7.79	4.012011334
10	2	2003	89.38	26.07	37	33.75	24.47	22.34	1.27	0.86	17.1	4.667725274
10	3	2003	89.38	26.07	37	35.16	23.44	1.73	0.87	0.82	19.46	3.81415799
10	4	2003	89.38	26.07	37	34.9	23.7	2.23	1.15	0.82	20.19	4.432546512
10	5	2003	89.38	26.07	37	33.87	24.03	13.44	0.94	0.85	19.56	3.889662732
10	6	2003	89.38	26.07	37	30.37	22.58	1.39	1.77	0.84	14.34	5.350912374
10	7	2003	89.38	26.07	37	24.43	22.09	21.79	1.7	0.95	1.88	4.621588531
10	8	2003	89.38	26.07	37	21.96	19.67	70.71	3.28	0.97	0.83	6.483947984
10	9	2003	89.38	26.07	37	21.76	19.9	85.87	3.76	0.98	1.25	7.045986809
10	10	2003	89.38	26.07	37	24.3	21.09	39.3	2.28	0.97	3.34	5.500259249
10	11	2003	89.38	26.07	37	29.74	21.33	0.35	1.15	0.9	17.41	4.027926035
10	12	2003	89.38	26.07	37	30.8	21.87	3.67	1.16	0.9	15.93	4.068939449
10	13	2003	89.38	26.07	37	34.07	21.47	0	1.01	0.81	20.23	3.858575599
10	14	2003	89.38	26.07	37	31.2	21.73	0	1.67	0.79	20.11	5.071654679
10	15	2003	89.38	26.07	37	33.47	20.86	0.14	1.2	0.77	19.51	4.202226898
10	16	2003	89.38	26.07	37	34.17	21.39	0.96	0.59	0.8	19.8	2.79262177
10	17	2003	89.38	26.07	37	33.95	21.42	0.38	0.82	0.8	19.64	3.308443193
10	18	2003	89.38	26.07	37	33.07	20.72	0	0.93	0.79	19.39	3.512201936
10	19	2003	89.38	26.07	37	32.21	20.74	0	0.91	0.79	19.48	3.411878351
10	20	2003	89.38	26.07	37	33.18	20.99	6.26	0.88	0.82	19.15	3.351929911
10	21	2003	89.38	26.07	37	33.3	20.04	0.82	0.85	0.81	19.48	3.264008439
10	22	2003	89.38	26.07	37	33.94	18.83	0	0.97	0.79	19.3	3.546544286
10	23	2003	89.38	26.07	37	29.8	19.65	0	1.35	0.83	11.36	4.182569778
10	24	2003	89.38	26.07	37	26.55	21.18	3.77	0.94	0.89	5.5	3.259456639
10	25	2003	89.38	26.07	37	23.31	19.75	15.56	2.5	0.92	3.96	5.602013113
10	26	2003	89.38	26.07	37	26.18	19.67	17.79	2.24	0.93	11.38	5.441283677
10	27	2003	89.38	26.07	37	29.4	21.04	0.41	1.38	0.91	12.46	4.167258163
10	28	2003	89.38	26.07	37	30.38	20.48	0	1.06	0.87	15.14	3.505176614
10	29	2003	89.38	26.07	37	31.13	21.17	0.11	0.99	0.84	18.13	3.308169665
10	30	2003	89.38	26.07	37	32.19	19.47	1.08	0.83	0.85	18	2.974560453
10	31	2003	89.38	26.07	37	31.59	20.35	4.76	0.8	0.86	17.66	2.865569089
11	1	2003	89.38	26.07	37	29.81	20.04	2.66	1.04	0.85	17.7	3.307520211
11	2	2003	89.38	26.07	37	29.36	19.69	1.14	1.23	0.86	17.23	3.664067111
11	3	2003	89.38	26.07	37	28.84	18.62	0.22	1.56	0.8	17.78	4.233687399
11	4	2003	89.38	26.07	37	29.76	17.58	0	0.92	0.79	17.64	2.986551274
11	5	2003	89.38	26.07	37	29.91	17.55	0	0.99	0.82	17.62	3.118809897
11	6	2003	89.38	26.07	37	28.73	17.73	0.44	0.74	0.84	11.18	2.667749366
11	7	2003	89.38	26.07	37	29.72	16.66	0.09	0.9	0.83	16.87	2.899926161
11	8	2003	89.38	26.07	37	29.64	17.59	0	0.92	0.8	17.11	2.902126415
11	9	2003	89.38	26.07	37	28.47	16.82	0	1.55	0.81	16.95	4.073495751
11	10	2003	89.38	26.07	37	28.07	17.45	0	1.53	0.81	16.55	4.00334094
11	11	2003	89.38	26.07	37	28.06	17.19	0	1.55	0.79	15.95	4.031421869
11	12	2003	89.38	26.07	37	27.85	17.27	0	1.64	0.78	16.84	4.139473075
11	13	2003	89.38	26.07	37	28	16.45	0	1.53	0.78	16.93	3.924999505
11	14	2003	89.38	26.07	37	27.61	15.25	0	1.28	0.82	16.94	3.424968025
11	15	2003	89.38	26.07	37	28.85	15.3	0	0.89	0.81	16.88	2.687246458
11	16	2003	89.38	26.07	37	28.43	14.4	0	0.66	0.82	16.67	2.18544459
11	17	2003	89.38	26.07	37	28.12	14.39	0	0.85	0.82	16.34	2.565824014
11	18	2003	89.38	26.07	37	28.58	15.71	0	1.08	0.8	16.25	3.021807724
11	19	2003	89.38	26.07	37	27.86	16.21	0	1.16	0.79	16.29	3.126604279
11	20	2003	89.38	26.07	37	27.78	15.16	0	1.3	0.8	16.3	3.377723285
11	21	2003	89.38	26.07	37	26.29	12.75	0	1.07	0.82	16.37	2.868093561
11	22	2003	89.38	26.07	37	27.6	12.11	0	0.86	0.82	16.05	2.510114012
11	23	2003	89.38	26.07	37	27.65	14.82	0	1.13	0.79	15.76	3.015774304
11	24	2003	89.38	26.07	37	27.64	14.52	0	1.12	0.78	15.84	2.978545793
11	25	2003	89.38	26.07	37	26.69	13.35	0	0.9	0.78	15.65	2.510684203
11	26	2003	89.38	26.07	37	27.3	14.21	0	1.12	0.79	15.64	2.943737712
11	27	2003	89.38	26.07	37	27.87	13.76	0	0.82	0.77	15.66	2.354333407
11	28	2003	89.38	26.07	37	25.75	11.95	0	1.04	0.78	15.7	2.708492034
11	29	2003	89.38	26.07	37	26.09	13.79	0	1.64	0.77	15.62	3.775916483
11	30	2003	89.38	26.07	37	26.17	13.26	0	1.41	0.73	15.63	3.368916591
12	1	2003	89.38	26.07	37	26.65	13.5	0	1.08	0.71	15.45	2.779760699
12	2	2003	89.38	26.07	37	26.06	11.45	0	0.92	0.78	15.24	2.466246429
12	3	2003	89.38	26.07	37	25.63	11.93	0	0.89	0.72	15.38	2.369838088
12	4	2003	89.38	26.07	37	25.66	11.09	0	0.85	0.71	15.19	2.296409598
12	5	2003	89.38	26.07	37	25.47	12.65	0	1.61	0.69	15.06	3.635821428
12	6	2003	89.38	26.07	37	25.49	13.08	0	1.59	0.69	14.74	3.607980522
12	7	2003	89.38	26.07	37	25.28	13.39	0	1.84	0.74	14.3	4.014454389
12	8	2003	89.38	26.07	37	25.46	13.66	0	2	0.73	14.78	4.258041572
12	9	2003	89.38	26.07	37	26.09	15.55	0	2.44	0.69	14.71	5.004106622
12	10	2003	89.38	26.07	37	26.22	13.47	0	1.89	0.65	14.66	4.130876787
12	11	2003	89.38	26.07	37	26.71	13.87	0	1.95	0.63	14.79	4.257548575
12	12	2003	89.38	26.07	37	27.15	13.8	0	1.72	0.62	15.03	3.888324016
12	13	2003	89.38	26.07	37	27.72	14.01	0	2.13	0.65	14.94	4.625545653
12	14	2003	89.38	26.07	37	27.55	13.9	0	1.91	0.6	14.99	4.235469422
12	15	2003	89.38	26.07	37	27.91	13.97	0	1.44	0.56	13.15	3.50951082
12	16	2003	89.38	26.07	37	22.43	17.16	1.47	1.18	0.69	4.73	3.176002522
12	17	2003	89.38	26.07	37	27	16.3	0.2	0.95	0.79	12.52	2.561560395
12	18	2003	89.38	26.07	37	26.57	13.74	0	1.9	0.66	14.58	4.152210715
12	19	2003	89.38	26.07	37	25.79	16.48	0	2.34	0.64	12.69	4.89609309
12	20	2003	89.38	26.07	37	27.32	13.59	0	1.74	0.65	14.36	3.948495231
12	21	2003	89.38	26.07	37	27.53	13.51	0	1.78	0.59	14.7	4.0145814
12	22	2003	89.38	26.07	37	27.4	13.27	0	1.79	0.61	14.5	4.033653371
12	23	2003	89.38	26.07	37	27.98	11.9	0	1.33	0.59	14.57	3.254294915
12	24	2003	89.38	26.07	37	27.88	6.78	0	0.87	0.45	15.11	2.386514881
12	25	2003	89.38	26.07	37	27.53	6.42	0	0.94	0.45	15.09	2.521857771
12	26	2003	89.38	26.07	37	27.49	9.63	0	1.4	0.61	14.9	3.373155583
12	27	2003	89.38	26.07	37	26.01	9.69	0	1.6	0.63	14.79	3.622148049
12	28	2003	89.38	26.07	37	17.35	11.66	7.74	1.23	0.84	1.99	2.899222738
12	29	2003	89.38	26.07	37	17.52	10.31	0.74	0.8	0.91	5.97	2.146585233
12	30	2003	89.38	26.07	37	22.65	8.66	0.06	1.17	0.8	13.68	2.753343972
12	31	2003	89.38	26.07	37	24.8	8.52	0	0.89	0.72	14.87	2.333696477
1	1	2004	89.38	26.07	37	24.59	6.62	0	0.99	0.59	15.13	2.513245592
1	2	2004	89.38	26.07	37	24.53	8.02	0	0.93	0.66	15.24	2.398304806
1	3	2004	89.38	26.07	37	23.96	7.37	0	1	0.68	15.23	2.511971062
1	4	2004	89.38	26.07	37	24.09	8.13	0	1.19	0.67	15.32	2.847254735
1	5	2004	89.38	26.07	37	23.73	7.56	0	1.66	0.62	15.46	3.580738578
1	6	2004	89.38	26.07	37	25.07	10.34	0	1.32	0.57	15.08	3.133996186
1	7	2004	89.38	26.07	37	26.08	8.62	0	1.11	0.57	15.39	2.830058308
1	8	2004	89.38	26.07	37	27.23	9.07	0	1.34	0.49	15.21	3.326037888
1	9	2004	89.38	26.07	37	26.21	7.76	0	1.15	0.46	15.58	2.926590529
1	10	2004	89.38	26.07	37	24.88	8.57	0	1.3	0.55	15.65	3.120086406
1	11	2004	89.38	26.07	37	26.2	9.83	0	1.59	0.55	15.59	3.707925204
1	12	2004	89.38	26.07	37	28.07	12.93	0	1.34	0.49	14.97	3.398887493
1	13	2004	89.38	26.07	37	27.67	10.49	0	1.03	0.49	15.61	2.796666919
1	14	2004	89.38	26.07	37	26.15	7.43	0	0.91	0.5	15.2	2.551984045
1	15	2004	89.38	26.07	37	26.29	11.3	0	1.91	0.5	15.82	4.274827218
1	16	2004	89.38	26.07	37	26.32	12.57	0	2.15	0.53	15.77	4.673287971
1	17	2004	89.38	26.07	37	26.59	11.59	0	1.55	0.49	16.02	3.724098135
1	18	2004	89.38	26.07	37	26.65	9.99	0	1.22	0.48	16.08	3.166077712
1	19	2004	89.38	26.07	37	28.93	10.95	0	1.18	0.46	15.59	3.241628702
1	20	2004	89.38	26.07	37	28	14.43	0	1.77	0.5	15.99	4.251610924
1	21	2004	89.38	26.07	37	27.29	12.96	0	1.58	0.57	16.12	3.888580016
1	22	2004	89.38	26.07	37	27.31	11.77	0	1.51	0.54	16.08	3.786886388
1	23	2004	89.38	26.07	37	18.56	13.61	3.82	1.61	0.71	3.82	3.594443463
1	24	2004	89.38	26.07	37	18.24	13.43	18.61	0.85	0.93	3.31	2.453507647
1	25	2004	89.38	26.07	37	20.64	14.01	0.53	1.27	0.85	9.47	3.178077467
1	26	2004	89.38	26.07	37	25.63	8.01	0	1.16	0.62	16.66	3.14304455
1	27	2004	89.38	26.07	37	24.81	7.44	0	1	0.5	17.22	2.819508772
1	28	2004	89.38	26.07	37	23.38	6.92	0	1.38	0.47	17.37	3.382279095
1	29	2004	89.38	26.07	37	25.39	8.32	0	0.88	0.56	17.34	2.663258419
1	30	2004	89.38	26.07	37	26.73	9.42	0	0.93	0.54	17.43	2.82595983
1	31	2004	89.38	26.07	37	27.39	10.56	1.11	1.65	0.53	15.82	4.199219888
2	1	2004	89.38	26.07	37	28.18	10.05	0.09	1.19	0.53	17.58	3.431812055
2	2	2004	89.38	26.07	37	26.42	10.45	0	1.53	0.41	17.86	3.923042556
2	3	2004	89.38	26.07	37	24.25	9.84	0	1.35	0.46	18.22	3.496367267
2	4	2004	89.38	26.07	37	24.89	8.59	0	1.02	0.51	17.93	2.999981125
2	5	2004	89.38	26.07	37	26.23	6.89	0	1.09	0.53	17.99	3.230857148
2	6	2004	89.38	26.07	37	26.48	9.65	0	1.05	0.47	18.14	3.168380165
2	7	2004	89.38	26.07	37	26.4	7.27	0	1.12	0.44	18.41	3.324345455
2	8	2004	89.38	26.07	37	26.54	10.47	0	1.46	0.46	18.66	3.934687829
2	9	2004	89.38	26.07	37	28.92	10.77	0	1.76	0.38	18.69	4.661523905
2	10	2004	89.38	26.07	37	31.65	10.68	0	1.16	0.34	18.95	3.746444588
2	11	2004	89.38	26.07	37	31.91	11.08	0	1.2	0.37	18.96	3.869037508
2	12	2004	89.38	26.07	37	30.95	12.82	0	1.52	0.33	19.06	4.434637546
2	13	2004	89.38	26.07	37	32.2	13.03	0	1.45	0.36	18.98	4.419989184
2	14	2004	89.38	26.07	37	32.08	13.74	0	1.32	0.35	19.27	4.154681059
2	15	2004	89.38	26.07	37	32.28	12.65	0	1.12	0.32	19.35	3.782639552
2	16	2004	89.38	26.07	37	30.48	14.16	0	1.92	0.33	19.4	5.216008114
2	17	2004	89.38	26.07	37	31.91	13.91	0	1.29	0.37	19.68	4.15484113
2	18	2004	89.38	26.07	37	32.99	12.54	0	1.05	0.36	19.16	3.755569168
2	19	2004	89.38	26.07	37	33.28	15.36	0	1.55	0.25	19.35	4.800590054
2	20	2004	89.38	26.07	37	29.12	18.31	0	2.57	0.31	15.01	6.294493512
2	21	2004	89.38	26.07	37	31.2	15.79	0	2.34	0.41	19.98	6.143704389
2	22	2004	89.38	26.07	37	32.05	14.65	0	1.19	0.39	19.96	4.074802543
2	23	2004	89.38	26.07	37	32.93	14.38	0	1.55	0.38	20.1	4.904927943
2	24	2004	89.38	26.07	37	34.1	15.2	0	1.41	0.43	20.23	4.727158921
2	25	2004	89.38	26.07	37	34.52	16.58	0	1.51	0.41	20.37	4.972730378
2	26	2004	89.38	26.07	37	35.45	14.05	0	1.05	0.4	20.55	4.081745014
2	27	2004	89.38	26.07	37	34.62	15.28	0	1.22	0.38	20.64	4.418071996
2	28	2004	89.38	26.07	37	34.04	15.06	0	1.21	0.39	20.73	4.38968575
2	29	2004	89.38	26.07	37	34.54	14.14	0	1.76	0.3	21.5	5.623440252
3	1	2004	89.38	26.07	37	33.17	12.45	0	1.44	0.23	22	4.888468311
3	2	2004	89.38	26.07	37	32.7	11.2	0	1.31	0.23	22.22	4.630128178
3	3	2004	89.38	26.07	37	33.06	14.41	0	1.53	0.23	22.25	5.083855351
3	4	2004	89.38	26.07	37	35.36	14.39	0	1.34	0.27	22.15	4.896837817
3	5	2004	89.38	26.07	37	35.13	14.63	0	1.3	0.25	22.38	4.809294116
3	6	2004	89.38	26.07	37	34.28	15.21	0	1.62	0.22	22.4	5.432949955
3	7	2004	89.38	26.07	37	34.68	14.42	0	1.42	0.21	21.47	5.070694566
3	8	2004	89.38	26.07	37	33.21	18.41	0	2.75	0.26	21.95	7.452832826
3	9	2004	89.38	26.07	37	38.21	18.55	0	1.68	0.24	22.43	5.92641706
3	10	2004	89.38	26.07	37	29.42	17.99	0	1.68	0.29	7.75	4.986516347
3	11	2004	89.38	26.07	37	33.01	13.64	0	1.23	0.38	22.44	4.690927494
3	12	2004	89.38	26.07	37	35.36	20.72	0	1.02	0.35	20.69	4.277167079
3	13	2004	89.38	26.07	37	38.46	19.08	0	1.11	0.36	22.41	4.719164054
3	14	2004	89.38	26.07	37	39.04	20.9	0	1.29	0.35	22.46	5.179527894
3	15	2004	89.38	26.07	37	40.15	21.47	0	1.37	0.33	22.82	5.458703947
3	16	2004	89.38	26.07	37	40.46	19.59	0	0.84	0.27	23.26	4.175111726
3	17	2004	89.38	26.07	37	41.26	20.23	0	1.14	0.3	23.14	5.024277542
3	18	2004	89.38	26.07	37	40.15	21.63	0	0.96	0.37	22.79	4.507411863
3	19	2004	89.38	26.07	37	34.92	24.71	0.92	1.62	0.46	6.32	5.491092502
3	20	2004	89.38	26.07	37	32.14	22.94	3.45	3.02	0.67	21.99	8.140252312
3	21	2004	89.38	26.07	37	34.27	21.92	0.29	2.36	0.61	22.36	7.23467713
3	22	2004	89.38	26.07	37	31.2	22.81	7.98	2.39	0.74	16.96	6.884011407
3	23	2004	89.38	26.07	37	35.42	23.2	0.4	2.35	0.62	18.37	7.295299778
3	24	2004	89.38	26.07	37	35.51	23.61	0.32	2.14	0.62	18.61	6.919138609
3	25	2004	89.38	26.07	37	39.24	22.2	0	1.94	0.48	24.03	6.989467107
3	26	2004	89.38	26.07	37	38.97	22.07	0	1.74	0.41	24.13	6.528999743
3	27	2004	89.38	26.07	37	39.93	22.49	0	1.89	0.3	24.49	6.951096939
3	28	2004	89.38	26.07	37	40.16	21.35	0	1.64	0.16	25.13	6.405829681
3	29	2004	89.38	26.07	37	39.6	18.91	0	1.49	0.17	25.62	6.100623777
3	30	2004	89.38	26.07	37	38.9	18.78	0	1.51	0.18	25.13	6.105944941
3	31	2004	89.38	26.07	37	39.57	17.74	0	1.48	0.17	25.6	6.146182838
4	1	2004	89.38	26.07	37	39.02	22.18	0	1.8	0.27	24.76	6.771100574
4	2	2004	89.38	26.07	37	38.19	23.4	0.01	1.89	0.32	24.63	6.911016361
4	3	2004	89.38	26.07	37	31.75	21.49	3.28	2.89	0.57	19.03	7.948061974
4	4	2004	89.38	26.07	37	32.14	21.11	7.93	2.74	0.65	19.17	7.759852203
4	5	2004	89.38	26.07	37	39.11	20.81	5.16	1.75	0.64	20.36	6.686445723
4	6	2004	89.38	26.07	37	36.72	22.12	3.11	2.01	0.67	13.65	6.780084201
4	7	2004	89.38	26.07	37	36.13	23.28	2.22	1.68	0.56	20.19	6.27300575
4	8	2004	89.38	26.07	37	35.74	21.21	4.66	1.56	0.58	18.84	5.946046471
4	9	2004	89.38	26.07	37	29.51	20.48	35.09	2.55	0.8	20.53	7.237558998
4	10	2004	89.38	26.07	37	30.12	19.89	6.84	2.41	0.79	18.39	6.981714313
4	11	2004	89.38	26.07	37	30.5	21.03	9.52	1.9	0.83	10.72	5.859954989
4	12	2004	89.38	26.07	37	24.75	20.01	14.72	3.16	0.91	7.77	7.009540567
4	13	2004	89.38	26.07	37	31.34	19.78	0.15	3.22	0.77	21.26	8.536887499
4	14	2004	89.38	26.07	37	27.25	21.38	1.98	4.07	0.79	19.09	9.074119677
4	15	2004	89.38	26.07	37	32	20.92	5.08	3.86	0.78	20.73	9.611566982
4	16	2004	89.38	26.07	37	32.73	22.75	0.31	3.8	0.7	22.03	9.793592207
4	17	2004	89.38	26.07	37	32.54	23.61	4.63	3.14	0.71	20.83	8.752409037
4	18	2004	89.38	26.07	37	27.2	21.37	11.15	3.68	0.86	7.84	8.131516282
4	19	2004	89.38	26.07	37	25.4	19.89	12.5	2.86	0.81	6.86	6.660601299
4	20	2004	89.38	26.07	37	34.14	19.97	0.04	2.21	0.6	22.23	7.339691307
4	21	2004	89.38	26.07	37	33.88	21.62	3.17	1.84	0.64	21.48	6.612218628
4	22	2004	89.38	26.07	37	31.98	22.38	13.09	2.17	0.75	25.46	7.264738585
4	23	2004	89.38	26.07	37	31.9	23.04	11.32	2.59	0.81	22.63	7.883981132
4	24	2004	89.38	26.07	37	30.94	21.1	26.94	2.33	0.77	22.38	7.276130234
4	25	2004	89.38	26.07	37	36.49	19.94	0.25	1.17	0.63	22.63	5.496268834
4	26	2004	89.38	26.07	37	37.62	21.31	0.1	1.47	0.58	24.91	6.35291677
4	27	2004	89.38	26.07	37	35.68	21.97	0.52	2.04	0.6	25.46	7.407925415
4	28	2004	89.38	26.07	37	36.99	22.58	2.4	1.46	0.58	12.51	5.725154256
4	29	2004	89.38	26.07	37	26.03	22.17	5.16	1.69	0.8	3.45	4.880533482
4	30	2004	89.38	26.07	37	36.69	20.05	0.33	1.27	0.6	26.76	5.977314768
5	1	2004	89.38	26.07	37	36.54	22.21	0.04	1.55	0.56	27.15	6.589755713
5	2	2004	89.38	26.07	37	39.34	20.92	0	1.51	0.36	28.22	6.750414684
5	3	2004	89.38	26.07	37	38.98	18.38	0	1.55	0.26	29.13	6.877946359
5	4	2004	89.38	26.07	37	40.42	19.83	0	1.7	0.33	28.67	7.337563594
5	5	2004	89.38	26.07	37	41.5	20.7	0	1.82	0.32	28.13	7.690381747
5	6	2004	89.38	26.07	37	42.11	22.42	0	2.16	0.34	28.03	8.512501716
5	7	2004	89.38	26.07	37	40.85	24.24	0	2.05	0.38	27.96	8.105019194
5	8	2004	89.38	26.07	37	43.91	24.74	0	1.62	0.37	27.36	7.339639194
5	9	2004	89.38	26.07	37	40.37	28.47	0	2.38	0.37	16.49	8.332399996
5	10	2004	89.38	26.07	37	40.71	26.95	1.05	3.51	0.45	23.96	10.97863749
5	11	2004	89.38	26.07	37	43.05	24.76	0.74	2.92	0.55	25.5	10.24949445
5	12	2004	89.38	26.07	37	34.85	26.46	0.97	3.38	0.63	19.98	9.710520677
5	13	2004	89.38	26.07	37	34.04	25.03	22.39	3.08	0.81	14.24	8.765013481
5	14	2004	89.38	26.07	37	35.7	23.8	10.06	3.09	0.76	20.67	9.2768757
5	15	2004	89.38	26.07	37	41.92	24.83	6.88	2.6	0.68	18.73	9.133228874
5	16	2004	89.38	26.07	37	33.04	24.85	21.1	2.96	0.82	21.08	8.770278298
5	17	2004	89.38	26.07	37	36.37	24.53	3.1	2.33	0.71	20	7.951453251
5	18	2004	89.38	26.07	37	36.57	24.38	1.17	1.5	0.65	19.44	6.224013427
5	19	2004	89.38	26.07	37	29.9	24.06	39.01	2.37	0.88	25.34	7.656528184
5	20	2004	89.38	26.07	37	36.88	22.67	4.23	1.67	0.75	23.97	6.857726405
5	21	2004	89.38	26.07	37	30.07	22.88	20.65	2.25	0.84	21.18	7.201710438
5	22	2004	89.38	26.07	37	34.9	22.21	10.95	1.98	0.78	22.02	7.206188032
5	23	2004	89.38	26.07	37	25.63	21.56	26.88	1.92	0.94	4.43	5.275306634
5	24	2004	89.38	26.07	37	31.67	20.54	5	1.64	0.8	17.3	5.979977681
5	25	2004	89.38	26.07	37	33.57	22.69	10.68	1.92	0.79	19.32	6.835567
5	26	2004	89.38	26.07	37	34.99	22.3	18.62	1.75	0.8	25.73	6.978616235
5	27	2004	89.38	26.07	37	32.36	23.44	31.16	1.46	0.86	14.1	5.568345328
5	28	2004	89.38	26.07	37	37.48	24.34	0.32	1.2	0.66	25.01	5.938212235
5	29	2004	89.38	26.07	37	37.35	24.23	1.38	1.46	0.62	22.21	6.365287716
5	30	2004	89.38	26.07	37	33.47	23.63	8.58	1.87	0.8	21.62	6.888580488
5	31	2004	89.38	26.07	37	34.35	22.89	12.19	1.71	0.82	22.37	6.680304544
6	1	2004	89.38	26.07	37	29.06	24.27	45.39	1.39	0.93	3.27	4.611364538
6	2	2004	89.38	26.07	37	31.83	23.47	9.71	1.17	0.83	7.95	4.587449934
6	3	2004	89.38	26.07	37	34.46	23.51	5.69	1.69	0.74	26.93	6.909221396
6	4	2004	89.38	26.07	37	31.81	24.13	11.92	1.72	0.85	12.12	5.956072849
6	5	2004	89.38	26.07	37	33.84	23.07	4.76	1.73	0.75	27.87	6.990388264
6	6	2004	89.38	26.07	37	32.38	23.6	15.34	1.73	0.83	23.89	6.673835762
6	7	2004	89.38	26.07	37	36.99	23.95	0.46	1.3	0.69	26.95	6.266128685
6	8	2004	89.38	26.07	37	32.5	23.99	27.09	1.44	0.85	24.26	6.15171757
6	9	2004	89.38	26.07	37	36.45	24.17	34.75	1.56	0.79	19.52	6.403211682
6	10	2004	89.38	26.07	37	34.98	24.9	20.15	1.68	0.77	24.11	6.805294245
6	11	2004	89.38	26.07	37	37.68	24.28	0	2.09	0.66	27.64	8.045840638
6	12	2004	89.38	26.07	37	32.42	26.95	15.12	2.36	0.79	19.55	7.724960183
6	13	2004	89.38	26.07	37	29.57	23.97	48.74	3.28	0.88	12.43	8.394223811
6	14	2004	89.38	26.07	37	29.5	23.91	15.35	2.55	0.88	6.73	6.929420729
6	15	2004	89.38	26.07	37	33.87	24.16	12.29	2.03	0.82	18.78	7.103112411
6	16	2004	89.38	26.07	37	36.25	25.84	14.64	1.08	0.81	24.63	5.632174518
6	17	2004	89.38	26.07	37	32.94	25.98	28.69	1.3	0.89	22.39	5.830057413
6	18	2004	89.38	26.07	37	29.43	25.18	109.87	2.18	0.93	12.33	6.671268581
6	19	2004	89.38	26.07	37	32.7	24.95	11.95	1.84	0.88	21.7	6.827989972
6	20	2004	89.38	26.07	37	28.09	25.83	24.25	2.6	0.94	7.98	7.063966628
6	21	2004	89.38	26.07	37	26.27	25.66	17.04	2.62	0.96	2.84	6.640128118
6	22	2004	89.38	26.07	37	30.23	24.7	47.07	1.52	0.93	11.47	5.44257361
6	23	2004	89.38	26.07	37	31.8	25.42	20.09	1.53	0.89	22.31	6.211867243
6	24	2004	89.38	26.07	37	35.02	24.83	16.79	1.34	0.83	22.34	6.001298943
6	25	2004	89.38	26.07	37	32.77	26.01	13.54	1.47	0.87	23.57	6.232687403
6	26	2004	89.38	26.07	37	32.89	26.08	12.41	1.03	0.86	23.45	5.310686135
6	27	2004	89.38	26.07	37	34.79	25.63	36.48	1.17	0.85	22.92	5.661575076
6	28	2004	89.38	26.07	37	33.07	26.09	26.57	1.36	0.86	25.57	6.135358045
6	29	2004	89.38	26.07	37	31.44	26.58	27.03	1.47	0.9	20.93	6.020105128
6	30	2004	89.38	26.07	37	31.44	25.95	38.14	1.68	0.92	20.26	6.374519699
7	1	2004	89.38	26.07	37	30.6	25.57	32.78	1.35	0.92	6.87	4.881772338
7	2	2004	89.38	26.07	37	35.85	24.97	7.26	1.4	0.78	26.81	6.414679631
7	3	2004	89.38	26.07	37	33.81	25.88	6.31	1.66	0.8	26.29	6.809281534
7	4	2004	89.38	26.07	37	33.99	26.69	7.15	1.63	0.79	26.42	6.780285463
7	5	2004	89.38	26.07	37	31.89	26.44	25.78	1.33	0.89	26.19	6.047298493
7	6	2004	89.38	26.07	37	30.77	26.1	32.47	1.53	0.91	21.84	6.127940898
7	7	2004	89.38	26.07	37	29.5	26.65	45.56	2.23	0.95	6.43	6.50809623
7	8	2004	89.38	26.07	37	28.93	23.87	98.69	2.18	0.96	9.89	6.41311592
7	9	2004	89.38	26.07	37	26.42	23.61	68.17	0.8	0.96	6.07	3.447951408
7	10	2004	89.38	26.07	37	26.91	24.53	26.07	1	0.97	3.79	3.760044158
7	11	2004	89.38	26.07	37	26.67	24.03	69.47	1.31	0.97	4.19	4.361569671
7	12	2004	89.38	26.07	37	26.54	23.19	71.6	2.1	0.96	7.99	5.933885786
7	13	2004	89.38	26.07	37	31.01	23.57	2.7	1.28	0.88	24.85	5.740153921
7	14	2004	89.38	26.07	37	26.38	25.48	72.83	1.02	0.97	0.94	3.637287779
7	15	2004	89.38	26.07	37	25.71	24.72	72.87	1.76	0.98	1.04	4.979562915
7	16	2004	89.38	26.07	37	28.75	24.34	16.14	2.19	0.95	13.97	6.654364273
7	17	2004	89.38	26.07	37	29.4	25.3	43.14	1.49	0.95	13.91	5.469477544
7	18	2004	89.38	26.07	37	29.97	25.79	65.41	2.5	0.95	21.16	7.740674989
7	19	2004	89.38	26.07	37	30.43	25.64	26.21	1.68	0.92	21.44	6.321078694
7	20	2004	89.38	26.07	37	30.86	25.83	24.6	1.27	0.92	24.98	5.745866898
7	21	2004	89.38	26.07	37	28.69	25.71	18.34	1.65	0.94	22.03	6.191272977
7	22	2004	89.38	26.07	37	34.99	24.96	1.07	1.01	0.83	23.41	5.261592932
7	23	2004	89.38	26.07	37	28.56	24.75	61.15	1.69	0.94	4.45	5.231556593
7	24	2004	89.38	26.07	37	31.91	24.66	1.74	1.34	0.88	20.67	5.651907991
7	25	2004	89.38	26.07	37	32.35	25.83	3.54	1.03	0.85	23.02	5.170924487
7	26	2004	89.38	26.07	37	32.72	25.61	12.56	0.8	0.88	24.65	4.767971635
7	27	2004	89.38	26.07	37	33.03	25.55	44.83	1.33	0.87	19.67	5.64240951
7	28	2004	89.38	26.07	37	31.28	26.2	16.29	1.45	0.88	24.28	6.050156813
7	29	2004	89.38	26.07	37	30.1	25.27	22.02	1.86	0.93	13.54	6.159247167
7	30	2004	89.38	26.07	37	31.3	25.02	15.29	1.73	0.89	22.76	6.469782119
7	31	2004	89.38	26.07	37	32.8	24.99	4.35	1.3	0.86	24.01	5.765018628
8	1	2004	89.38	26.07	37	31.65	25.6	11.22	1.22	0.88	25.54	5.632158592
8	2	2004	89.38	26.07	37	33.73	25.45	10.15	0.87	0.85	24.79	4.911644388
8	3	2004	89.38	26.07	37	32.71	27.11	17.48	1.19	0.88	23.83	5.538085486
8	4	2004	89.38	26.07	37	30.56	24.91	22.99	1.7	0.92	16.79	6.023828952
8	5	2004	89.38	26.07	37	33.09	24.55	7.9	1.75	0.85	24.26	6.654127112
8	6	2004	89.38	26.07	37	31.3	26.05	14.21	1.32	0.88	25.37	5.781113324
8	7	2004	89.38	26.07	37	31.91	26.49	4.23	1.76	0.87	21.59	6.499231119
8	8	2004	89.38	26.07	37	30.55	25.64	13.52	1.63	0.9	20.51	6.079716932
8	9	2004	89.38	26.07	37	32.27	25.51	8.26	1.64	0.86	23.95	6.359578968
8	10	2004	89.38	26.07	37	33.75	25.23	4.19	1.47	0.82	22.98	6.041789544
8	11	2004	89.38	26.07	37	29.13	26.5	5.54	1.32	0.92	7.55	4.753228544
8	12	2004	89.38	26.07	37	31.94	25.64	34.76	1.64	0.9	14.35	5.857659346
8	13	2004	89.38	26.07	37	33.3	24.95	4.23	1.93	0.84	22.07	6.857472202
8	14	2004	89.38	26.07	37	34.83	25.9	3.11	1.55	0.82	24.72	6.32606176
8	15	2004	89.38	26.07	37	34.06	25.49	0.45	1.52	0.78	20.42	6.002187193
8	16	2004	89.38	26.07	37	31.65	26.22	8.02	1.44	0.84	22.08	5.789226506
8	17	2004	89.38	26.07	37	35.43	25.75	3.33	1.22	0.8	25.11	5.626576563
8	18	2004	89.38	26.07	37	33.79	27.17	5.89	1.15	0.81	20.57	5.202518219
8	19	2004	89.38	26.07	37	34.23	26.27	16.54	1.15	0.8	24.4	5.366968515
8	20	2004	89.38	26.07	37	29.87	26.14	29.02	2.14	0.9	19.96	6.875647875
8	21	2004	89.38	26.07	37	33.12	25.29	7.98	1.53	0.81	24.37	6.078354629
8	22	2004	89.38	26.07	37	34.8	26.66	0.1	1.39	0.77	21.78	5.771460918
8	23	2004	89.38	26.07	37	34.31	26.95	10.12	1.2	0.8	24.75	5.449733081
8	24	2004	89.38	26.07	37	33.35	26.67	21.67	1.33	0.88	17.84	5.392828619
8	25	2004	89.38	26.07	37	31.97	26.41	23.36	1.06	0.9	18.38	4.761014443
8	26	2004	89.38	26.07	37	26.79	25.81	36.68	1.14	0.97	1.17	3.909592537
8	27	2004	89.38	26.07	37	30.92	25.27	17.33	1.28	0.91	22.81	5.325857146
8	28	2004	89.38	26.07	37	32.56	26.27	10.52	0.9	0.89	19.93	4.459905354
8	29	2004	89.38	26.07	37	33.72	26.07	11.4	1.16	0.88	20.55	5.086803575
8	30	2004	89.38	26.07	37	30.9	26.2	15.19	1.5	0.92	19.38	5.608884406
8	31	2004	89.38	26.07	37	28.62	25.62	14.9	1.38	0.95	11.29	4.897239041
9	1	2004	89.38	26.07	37	30.08	25.84	24.76	1.26	0.94	19.49	5.060726016
9	2	2004	89.38	26.07	37	30.78	26.44	18.97	1.29	0.94	19.1	5.137988283
9	3	2004	89.38	26.07	37	31.11	25.19	2.51	1.47	0.9	21.57	5.567491546
9	4	2004	89.38	26.07	37	30.93	25.98	15.11	1.03	0.92	19.66	4.584454739
9	5	2004	89.38	26.07	37	30.39	26.38	22.97	1.13	0.94	20.28	4.794526843
9	6	2004	89.38	26.07	37	31.91	25.37	6.56	1.26	0.89	23.14	5.192382244
9	7	2004	89.38	26.07	37	31.41	25.67	23.21	1.48	0.91	18.55	5.44871857
9	8	2004	89.38	26.07	37	27.79	25.69	24.29	1.53	0.96	3.53	4.802268548
9	9	2004	89.38	26.07	37	26.86	22.72	60.48	2.04	0.97	1.25	5.424537854
9	10	2004	89.38	26.07	37	29.52	22.51	3.9	1.3	0.91	9.81	4.565080201
9	11	2004	89.38	26.07	37	31.45	23.73	3.39	1.76	0.85	16.09	5.817346099
9	12	2004	89.38	26.07	37	25.23	23.22	10.72	2.94	0.92	4.04	6.813164689
9	13	2004	89.38	26.07	37	29.32	23.27	0.02	3.66	0.79	15.26	8.657828333
9	14	2004	89.38	26.07	37	23.89	21.65	33.81	2.91	0.91	1.29	6.415848262
9	15	2004	89.38	26.07	37	30.03	21.49	3.25	1.46	0.86	14.94	5.010954378
9	16	2004	89.38	26.07	37	26.27	22.76	6.21	1.64	0.91	3.63	4.764674271
9	17	2004	89.38	26.07	37	29.43	23.47	16.27	1.74	0.9	12.14	5.444000069
9	18	2004	89.38	26.07	37	32.36	23.79	1.49	1.3	0.82	21.29	4.993501063
9	19	2004	89.38	26.07	37	30.1	24.47	2.82	1.86	0.87	17.84	5.874387926
9	20	2004	89.38	26.07	37	35.03	23.32	0.94	0.93	0.78	20.8	4.236996715
9	21	2004	89.38	26.07	37	34.62	23.68	3.02	1.03	0.81	22.03	4.459177891
9	22	2004	89.38	26.07	37	34.77	23.8	3.98	0.83	0.82	21.56	3.972219817
9	23	2004	89.38	26.07	37	32.61	23.83	4.18	1.09	0.85	22	4.474358567
9	24	2004	89.38	26.07	37	29.77	24.69	28.53	1.24	0.95	17.4	4.571028214
9	25	2004	89.38	26.07	37	30.08	24.91	16.93	0.95	0.93	17.92	3.974766529
9	26	2004	89.38	26.07	37	32.76	24.01	10.42	0.84	0.89	19.94	3.823560561
9	27	2004	89.38	26.07	37	30.78	24.05	13.43	0.87	0.91	19.21	3.800159195
9	28	2004	89.38	26.07	37	30.69	23.91	21.49	1.35	0.93	16.46	4.730631842
9	29	2004	89.38	26.07	37	28.47	23.57	54.17	2.05	0.96	10.57	5.775319405
9	30	2004	89.38	26.07	37	33.25	24.06	1.27	0.6	0.86	19.97	3.184925226
10	1	2004	89.38	26.07	37	34.78	23.87	0	1.06	0.78	20.96	4.273920148
10	2	2004	89.38	26.07	37	35.18	24.26	4.42	1.17	0.76	20.98	4.511271398
10	3	2004	89.38	26.07	37	31.05	23.92	19.16	0.99	0.89	19.57	3.938922442
10	4	2004	89.38	26.07	37	33.43	22.88	5.43	0.93	0.88	18.63	3.848208696
10	5	2004	89.38	26.07	37	24.39	22.98	121.08	1.74	0.98	0.59	4.711878946
10	6	2004	89.38	26.07	37	23.91	22.16	129.76	2.67	0.98	0.68	6.081734974
10	7	2004	89.38	26.07	37	22.09	19.87	138.38	6.42	0.97	1.17	9.587874742
10	8	2004	89.38	26.07	37	21.52	19.83	33.1	3.42	0.97	1.11	6.620048468
10	9	2004	89.38	26.07	37	29.54	20.23	2.29	1.18	0.9	18.25	4.099170872
10	10	2004	89.38	26.07	37	31.1	21.41	2.1	0.79	0.9	17.96	3.32091133
10	11	2004	89.38	26.07	37	32.49	21.51	0.03	0.76	0.86	16.4	3.260075999
10	12	2004	89.38	26.07	37	31.89	22.19	8.88	0.79	0.88	19.88	3.298678957
10	13	2004	89.38	26.07	37	32.28	21.69	5.7	0.85	0.87	19.91	3.417869509
10	14	2004	89.38	26.07	37	29.03	21.78	5.88	0.96	0.9	14.34	3.518305851
10	15	2004	89.38	26.07	37	28.39	20.76	0.12	1.02	0.85	10.49	3.570066308
10	16	2004	89.38	26.07	37	30.85	19.76	0	1.28	0.79	20.29	4.196243454
10	17	2004	89.38	26.07	37	29.4	18.85	0	1.48	0.78	20.22	4.481277972
10	18	2004	89.38	26.07	37	31.68	17.83	0	0.91	0.81	19.79	3.414563391
10	19	2004	89.38	26.07	37	31.63	18.91	0.03	0.85	0.83	19.56	3.250208219
10	20	2004	89.38	26.07	37	33.14	18.25	0	0.75	0.82	19.5	3.048590292
10	21	2004	89.38	26.07	37	33.32	18.11	0	0.75	0.81	19.28	3.028707119
10	22	2004	89.38	26.07	37	31.9	19.12	0	1.07	0.83	19.07	3.66171642
10	23	2004	89.38	26.07	37	30.4	19.61	0.78	1.54	0.78	19.11	4.511868055
10	24	2004	89.38	26.07	37	29.8	17.65	0	1.55	0.75	19.1	4.462686897
10	25	2004	89.38	26.07	37	30.95	18.91	0	1.72	0.73	18.83	4.839808487
10	26	2004	89.38	26.07	37	29.79	18.19	0	1.64	0.73	18.74	4.58501414
10	27	2004	89.38	26.07	37	29.2	17.12	0	1.5	0.75	18.99	4.259351972
10	28	2004	89.38	26.07	37	28.85	17.48	0	1.81	0.75	18.59	4.781195319
10	29	2004	89.38	26.07	37	28.76	17.94	0	1.86	0.73	18.62	4.841153801
10	30	2004	89.38	26.07	37	28.09	17.22	0	1.63	0.73	18.53	4.360451347
10	31	2004	89.38	26.07	37	29.5	15.74	0	1.22	0.76	18.48	3.653310683
11	1	2004	89.38	26.07	37	28.44	16.61	0	1.49	0.74	18.46	4.081770916
11	2	2004	89.38	26.07	37	29.02	12.95	0	1.17	0.74	18.4	3.50223335
11	3	2004	89.38	26.07	37	30.33	13.65	0	1.12	0.76	17.96	3.451496367
11	4	2004	89.38	26.07	37	28.74	16.97	0	1.79	0.71	17.86	4.584833793
11	5	2004	89.38	26.07	37	28.85	16.82	0	1.78	0.66	17.84	4.548843242
11	6	2004	89.38	26.07	37	30.62	17.6	0	1.47	0.69	16.9	4.086007429
11	7	2004	89.38	26.07	37	30.3	17.19	0	1.55	0.71	17.37	4.191815231
11	8	2004	89.38	26.07	37	29.31	17.1	0	1.62	0.68	17.32	4.23734471
11	9	2004	89.38	26.07	37	30.09	15.83	0	1.04	0.7	17.22	3.126730242
11	10	2004	89.38	26.07	37	29.6	14.73	0	0.89	0.76	17.27	2.787360222
11	11	2004	89.38	26.07	37	30.02	15.08	0	1.05	0.74	17.2	3.11336398
11	12	2004	89.38	26.07	37	29.62	14.44	0	1.14	0.7	17.05	3.265001705
11	13	2004	89.38	26.07	37	29.46	15.51	0	1.1	0.7	16.76	3.154043105
11	14	2004	89.38	26.07	37	29.95	15.22	0	1.14	0.71	16.64	3.245335854
11	15	2004	89.38	26.07	37	28.23	15.61	0	1.65	0.72	16.45	4.107708657
11	16	2004	89.38	26.07	37	29.21	16.05	0	1.63	0.68	16.36	4.118618563
11	17	2004	89.38	26.07	37	28.34	16.65	0	1.71	0.68	16.31	4.188938629
11	18	2004	89.38	26.07	37	29.58	16.3	0	1.41	0.65	16.11	3.691970112
11	19	2004	89.38	26.07	37	30.04	16.89	0.56	1.03	0.67	14.68	2.980271043
11	20	2004	89.38	26.07	37	28.2	17.32	0.13	1.88	0.76	15.63	4.461439524
11	21	2004	89.38	26.07	37	28.28	16.99	0	1.74	0.71	15.69	4.19593568
11	22	2004	89.38	26.07	37	28.57	16.34	0	1.87	0.62	15.89	4.416094659
11	23	2004	89.38	26.07	37	29.02	15.93	0	1.71	0.63	15.72	4.153968672
11	24	2004	89.38	26.07	37	27.81	16.21	0	1.83	0.66	15.56	4.275356194
11	25	2004	89.38	26.07	37	27.54	16.61	0	2.41	0.65	15.58	5.201434984
11	26	2004	89.38	26.07	37	28.89	17.1	0	2.48	0.6	15.62	5.432285859
11	27	2004	89.38	26.07	37	29.17	15.64	0	2.02	0.58	15.52	4.667809925
11	28	2004	89.38	26.07	37	28.17	16.37	0	1.9	0.5	14.41	4.407472204
11	29	2004	89.38	26.07	37	29.02	14.82	0	1.71	0.47	15.65	4.064343956
11	30	2004	89.38	26.07	37	27.17	13.7	0	1.9	0.5	15.64	4.249910469
12	1	2004	89.38	26.07	37	27.96	12.88	0	1.89	0.55	15.45	4.301401186
12	2	2004	89.38	26.07	37	28.23	11.97	0	1.78	0.55	15.44	4.130970169
12	3	2004	89.38	26.07	37	29.21	13.66	0	1.41	0.58	15.38	3.502219502
12	4	2004	89.38	26.07	37	28.12	11.83	0	1.84	0.53	15.36	4.209498706
12	5	2004	89.38	26.07	37	28.49	12.98	0	1.6	0.5	15.27	3.796326015
12	6	2004	89.38	26.07	37	28.39	13.17	0	1.81	0.53	15.01	4.168760237
12	7	2004	89.38	26.07	37	28.07	16.69	0	2.59	0.53	14.66	5.446354677
12	8	2004	89.38	26.07	37	28.24	17	0	2.07	0.53	12.52	4.714659873
12	9	2004	89.38	26.07	37	27.85	15.21	0	1.86	0.58	14.58	4.210028983
12	10	2004	89.38	26.07	37	27.79	15.39	0	2.06	0.61	14.55	4.543924087
12	11	2004	89.38	26.07	37	28.76	15.37	0	1.84	0.61	14.5	4.239805614
12	12	2004	89.38	26.07	37	29.4	16.11	0	1.99	0.58	14.48	4.550762816
12	13	2004	89.38	26.07	37	29.48	16.1	0	1.86	0.54	14.62	4.30849147
12	14	2004	89.38	26.07	37	29.74	14.34	0	1.16	0.56	14.58	2.988778073
12	15	2004	89.38	26.07	37	29.28	15.26	0	1.51	0.57	14.48	3.650209281
12	16	2004	89.38	26.07	37	27.67	14.73	0	2.15	0.56	14.44	4.660607885
12	17	2004	89.38	26.07	37	29.5	13.76	0	1.67	0.56	14.68	3.965786852
12	18	2004	89.38	26.07	37	28.32	12.22	0	1.62	0.49	14.9	3.783259673
12	19	2004	89.38	26.07	37	28.62	13.75	0	1.37	0.52	14.57	3.341012672
12	20	2004	89.38	26.07	37	27.45	13.96	0	1.29	0.56	14	3.154622505
12	21	2004	89.38	26.07	37	27.05	16.15	1.04	1.22	0.57	9.19	3.248173511
12	22	2004	89.38	26.07	37	27.96	13.06	0	1.72	0.56	14.49	3.954990633
12	23	2004	89.38	26.07	37	26.6	13.03	0	1.72	0.52	14.62	3.846209872
12	24	2004	89.38	26.07	37	26.31	13.39	0	1.41	0.51	11.27	3.439637064
12	25	2004	89.38	26.07	37	25.96	13.01	0	1.69	0.52	12.9	3.828096821
12	26	2004	89.38	26.07	37	24.7	8.82	0	1.25	0.47	15.41	2.91365325
12	27	2004	89.38	26.07	37	23.13	5.9	0	1.59	0.38	15.28	3.373239954
12	28	2004	89.38	26.07	37	26.13	5.59	0	1.35	0.4	15.32	3.22146384
12	29	2004	89.38	26.07	37	25.74	9.21	0	1.59	0.44	15.23	3.57406797
12	30	2004	89.38	26.07	37	25.49	6.57	0	1.03	0.48	14.91	2.624555399
12	31	2004	89.38	26.07	37	25.87	9.96	0	1.55	0.51	14.67	3.54950458
1	1	2005	89.38	26.07	37	28.19	11.42	0	0.88	0.51	14.94	2.401669761
1	2	2005	89.38	26.07	37	28.34	9.52	0	1.14	0.49	13.69	3.015516423
1	3	2005	89.38	26.07	37	28.65	12.98	0	1.17	0.52	13.61	3.06733767
1	4	2005	89.38	26.07	37	29.78	11.82	0	1.1	0.51	15.07	2.940425692
1	5	2005	89.38	26.07	37	27.33	11.63	0	1.43	0.51	15.28	3.439397015
1	6	2005	89.38	26.07	37	28.51	9.52	0	1.09	0.56	15.41	2.900125105
1	7	2005	89.38	26.07	37	27.91	9.9	0	1.21	0.5	15.46	3.097930106
1	8	2005	89.38	26.07	37	28.78	8.03	0	1.04	0.44	15.73	2.837791449
1	9	2005	89.38	26.07	37	27.7	5.99	0	0.54	0.49	15.61	1.794889184
1	10	2005	89.38	26.07	37	27.21	5.58	0	0.66	0.52	15.58	2.059250166
1	11	2005	89.38	26.07	37	13.84	11.19	6.05	1.69	0.74	1.53	3.272036223
1	12	2005	89.38	26.07	37	24.75	10.92	0	1.9	0.67	15.41	4.107290779
1	13	2005	89.38	26.07	37	24.2	8.74	0	1.62	0.53	15.83	3.622249835
1	14	2005	89.38	26.07	37	25.58	6.2	0	1.09	0.54	15.79	2.858353197
1	15	2005	89.38	26.07	37	26.85	10.38	0	1.4	0.58	15.74	3.472657053
1	16	2005	89.38	26.07	37	28.08	10.14	0	1.13	0.61	15.87	3.063283894
1	17	2005	89.38	26.07	37	28.2	11.74	0	1.48	0.5	14.84	3.750179116
1	18	2005	89.38	26.07	37	22.51	14.16	2	1.21	0.58	4.63	3.229481034
1	19	2005	89.38	26.07	37	27.69	9.96	0.05	0.93	0.56	15.35	2.709009429
1	20	2005	89.38	26.07	37	25.99	8.76	0.01	1.05	0.48	16.25	2.855640777
1	21	2005	89.38	26.07	37	24.94	9.33	0	1.58	0.43	16.24	3.709414972
1	22	2005	89.38	26.07	37	26.8	11.34	0.02	1.13	0.41	12.71	3.139785858
1	23	2005	89.38	26.07	37	22.29	10.83	2.6	2.52	0.55	6.72	4.966598358
1	24	2005	89.38	26.07	37	24.94	11.2	0.23	1.23	0.6	15.3	3.201627792
1	25	2005	89.38	26.07	37	24.93	9.23	0	1.6	0.54	16.64	3.804985941
1	26	2005	89.38	26.07	37	25.48	8.04	0	1.19	0.61	16.59	3.186544404
1	27	2005	89.38	26.07	37	27.2	10.26	0	1.12	0.6	16.8	3.159597769
1	28	2005	89.38	26.07	37	26.29	11.5	0	1.87	0.48	14.37	4.432231937
1	29	2005	89.38	26.07	37	27.91	13.23	0	1.18	0.44	16.82	3.313692209
1	30	2005	89.38	26.07	37	27.4	10.5	0	1.1	0.45	13.65	3.222584752
1	31	2005	89.38	26.07	37	25.66	13.44	0.14	0.99	0.38	5.25	3.074833777
2	1	2005	89.38	26.07	37	23	15.38	1.85	1.61	0.63	7.89	3.968137213
2	2	2005	89.38	26.07	37	25.61	15.16	0.19	1.74	0.62	16.45	4.263689335
2	3	2005	89.38	26.07	37	27.23	9.8	0	1.14	0.55	17.86	3.322797487
2	4	2005	89.38	26.07	37	28.05	6.64	0	0.67	0.54	18.03	2.485680765
2	5	2005	89.38	26.07	37	28.02	8.37	0	1	0.42	18.26	3.140591195
2	6	2005	89.38	26.07	37	29.15	10.02	0	1.04	0.38	15.66	3.30380007
2	7	2005	89.38	26.07	37	31.09	10.29	0	1.51	0.34	18.13	4.360824054
2	8	2005	89.38	26.07	37	30.52	15.97	0	1.23	0.43	15.83	3.764931249
2	9	2005	89.38	26.07	37	31.31	14.46	0	1.18	0.45	18.31	3.708159564
2	10	2005	89.38	26.07	37	31.6	13.46	0	1.6	0.4	18.61	4.600838205
2	11	2005	89.38	26.07	37	32.62	10.83	0	0.78	0.41	18.55	2.992331148
2	12	2005	89.38	26.07	37	32.52	12.09	0	1.05	0.39	18.84	3.594062495
2	13	2005	89.38	26.07	37	31.54	11.55	0	2.22	0.37	19.26	5.824128014
2	14	2005	89.38	26.07	37	29.59	14.37	0	1.79	0.3	19.48	4.851499064
2	15	2005	89.38	26.07	37	30.59	10.52	0	1.22	0.35	19.11	3.92018902
2	16	2005	89.38	26.07	37	25.73	18.17	0.23	1.78	0.37	8.36	4.664406869
2	17	2005	89.38	26.07	37	32.61	15.78	0	1.32	0.4	15.73	4.270175521
2	18	2005	89.38	26.07	37	31.51	17.57	1.52	1.11	0.44	16.2	3.776138552
2	19	2005	89.38	26.07	37	34.4	16.43	0	1.48	0.38	19.17	4.747357068
2	20	2005	89.38	26.07	37	34.56	16.47	0	1.56	0.31	19.38	4.941814119
2	21	2005	89.38	26.07	37	35.75	14.2	0	2.28	0.23	19.83	6.59486325
2	22	2005	89.38	26.07	37	29.62	17.12	0.01	2.24	0.33	14.66	5.82402173
2	23	2005	89.38	26.07	37	29.1	14.62	6.53	1.37	0.57	16.02	4.260658218
2	24	2005	89.38	26.07	37	31.52	14.19	0	1.39	0.45	20.45	4.512237596
2	25	2005	89.38	26.07	37	31.41	13.12	0	1.18	0.4	20.6	4.110370703
2	26	2005	89.38	26.07	37	31.75	12.44	0	1	0.34	20.99	3.779827555
2	27	2005	89.38	26.07	37	33.09	12.77	0	1.02	0.34	21.01	3.917948802
2	28	2005	89.38	26.07	37	34.18	14.43	0	1.48	0.31	21.16	4.979638086
3	1	2005	89.38	26.07	37	35.17	16.24	0	1.76	0.29	21.18	5.642153682
3	2	2005	89.38	26.07	37	34.13	17.6	0	1.8	0.29	21.31	5.634709577
3	3	2005	89.38	26.07	37	35.55	19.2	0	2.01	0.31	21.32	6.202518618
3	4	2005	89.38	26.07	37	36.73	19.38	0	2.11	0.31	21.53	6.551185917
3	5	2005	89.38	26.07	37	37.57	20.19	0	1.77	0.29	21.47	5.913321508
3	6	2005	89.38	26.07	37	37.06	18.94	0	2.03	0.26	21.79	6.468687172
3	7	2005	89.38	26.07	37	36.67	16.6	0	1.24	0.23	22.4	4.75903164
3	8	2005	89.38	26.07	37	35.9	17.09	0	1.75	0.25	21.92	5.846518774
3	9	2005	89.38	26.07	37	34.59	19.94	0	1.44	0.33	19.95	5.071084427
3	10	2005	89.38	26.07	37	34.94	16.69	0	1.81	0.34	18.52	5.904711489
3	11	2005	89.38	26.07	37	35.72	20.54	0	1.84	0.3	20.95	6.048710312
3	12	2005	89.38	26.07	37	37.21	21.12	0.03	1.6	0.24	22.77	5.669174512
3	13	2005	89.38	26.07	37	36.12	18.42	0	1.91	0.22	22.83	6.304699015
3	14	2005	89.38	26.07	37	36.37	17.53	0	1.41	0.25	23.24	5.302204421
3	15	2005	89.38	26.07	37	37.99	15.67	0	0.97	0.27	23.23	4.434977694
3	16	2005	89.38	26.07	37	38.78	19.8	0	0.94	0.27	23.02	4.331842772
3	17	2005	89.38	26.07	37	35.71	20.15	0.08	1.17	0.35	16.62	4.663369229
3	18	2005	89.38	26.07	37	35.38	23.69	0.88	1.56	0.41	16.45	5.52742204
3	19	2005	89.38	26.07	37	37.68	21.52	3.97	1.87	0.47	16.51	6.411363627
3	20	2005	89.38	26.07	37	35.95	20.88	0.15	1.78	0.42	21.87	6.174971408
3	21	2005	89.38	26.07	37	36.81	22.04	0	2.25	0.42	23.38	7.266532924
3	22	2005	89.38	26.07	37	39.1	21.85	0	2.25	0.39	23.28	7.535677118
3	23	2005	89.38	26.07	37	35.35	22.88	0.49	2.05	0.47	17.88	6.65581603
3	24	2005	89.38	26.07	37	27.19	19.69	4.43	2.58	0.67	21.49	6.816770116
3	25	2005	89.38	26.07	37	29.79	15.63	0.25	1.12	0.62	16.65	4.32892382
3	26	2005	89.38	26.07	37	34.89	17.05	0	1.4	0.46	23.83	5.494707936
3	27	2005	89.38	26.07	37	35.06	18.61	0	2.36	0.51	23.1	7.412668943
3	28	2005	89.38	26.07	37	29.51	20.93	0.92	2.52	0.61	8.69	6.65982876
3	29	2005	89.38	26.07	37	37.07	20.7	0	1.74	0.51	22.22	6.38683867
3	30	2005	89.38	26.07	37	35.16	22.86	0.06	2.27	0.54	17.16	7.159482616
3	31	2005	89.38	26.07	37	35.78	22.5	0.29	1.99	0.51	20.45	6.769382153
4	1	2005	89.38	26.07	37	37.43	20.08	0.02	1.54	0.44	24.96	6.111007861
4	2	2005	89.38	26.07	37	38.1	20.13	0	1.66	0.31	25.79	6.447819478
4	3	2005	89.38	26.07	37	39.81	20.41	0	1.75	0.29	25.33	6.802740464
4	4	2005	89.38	26.07	37	39.15	21.22	0	1.61	0.27	25.38	6.421468691
4	5	2005	89.38	26.07	37	39.59	21.47	0	1.36	0.31	25.7	5.902005849
4	6	2005	89.38	26.07	37	40.42	19.95	0	1.34	0.32	20.51	5.811824391
4	7	2005	89.38	26.07	37	40.06	23.36	0	1.94	0.41	19.87	7.15254852
4	8	2005	89.38	26.07	37	39.59	23.59	0	1.84	0.43	24.31	7.026701593
4	9	2005	89.38	26.07	37	37.89	24.1	0	1.6	0.39	12.9	5.998929825
4	10	2005	89.38	26.07	37	36.78	24.95	0.1	2.08	0.49	22.01	7.255189376
4	11	2005	89.38	26.07	37	38.99	21.78	1.89	1.83	0.42	25.86	7.068598346
4	12	2005	89.38	26.07	37	38.67	19.16	0	1.64	0.28	27.46	6.696592199
4	13	2005	89.38	26.07	37	38.63	18.32	0	1.71	0.18	27.27	6.846027254
4	14	2005	89.38	26.07	37	39.49	20.8	0	1.94	0.26	26.87	7.420358229
4	15	2005	89.38	26.07	37	41.76	21.5	0	1.99	0.28	26.72	7.778868888
4	16	2005	89.38	26.07	37	41.02	23.04	0	2.19	0.28	26.66	8.128368257
4	17	2005	89.38	26.07	37	40.07	20.53	0	1.88	0.29	26.67	7.398831459
4	18	2005	89.38	26.07	37	40.68	20.65	0	1.92	0.24	26.92	7.560586411
4	19	2005	89.38	26.07	37	41.1	22.3	0	2.12	0.28	23.12	7.92262725
4	20	2005	89.38	26.07	37	42.25	23.33	0	1.76	0.25	26.07	7.280591234
4	21	2005	89.38	26.07	37	41.36	21.21	0	1.71	0.2	27.18	7.163200819
4	22	2005	89.38	26.07	37	42.05	24.74	0.02	1.47	0.23	26.57	6.55982898
4	23	2005	89.38	26.07	37	40.81	24.73	1.67	1.56	0.33	20.29	6.514693683
4	24	2005	89.38	26.07	37	41.92	26.05	0.84	2.28	0.36	24.51	8.441324927
4	25	2005	89.38	26.07	37	40.86	26.15	0.36	1.67	0.39	22.9	6.893277881
4	26	2005	89.38	26.07	37	41.62	26.19	0	1.62	0.34	26.46	6.955888147
4	27	2005	89.38	26.07	37	38.89	27.33	0	2.41	0.32	20.08	8.270149635
4	28	2005	89.38	26.07	37	39.22	25.64	0.16	2.49	0.42	23.36	8.603449908
4	29	2005	89.38	26.07	37	41.06	24.8	0.04	2.2	0.5	20.87	8.11893209
4	30	2005	89.38	26.07	37	38.94	22.2	6.81	1.92	0.53	22.3	7.360471537
5	1	2005	89.38	26.07	37	38.23	23.05	0.02	1.17	0.41	17.04	5.354172431
5	2	2005	89.38	26.07	37	36.41	23.23	0.04	1.75	0.42	18.77	6.603620632
5	3	2005	89.38	26.07	37	38.96	23.69	0.28	1.12	0.4	17.52	5.310281539
5	4	2005	89.38	26.07	37	35.98	22.17	3.89	1.4	0.51	15.19	5.659904727
5	5	2005	89.38	26.07	37	36.95	23.05	0.13	1.87	0.41	22.43	7.085537717
5	6	2005	89.38	26.07	37	36.7	21.28	3.6	1.61	0.51	16.06	6.222868709
5	7	2005	89.38	26.07	37	31.97	19.21	14.06	1.34	0.69	19.02	5.434198288
5	8	2005	89.38	26.07	37	35.58	20.82	0.72	1.68	0.62	25.59	6.761682076
5	9	2005	89.38	26.07	37	36.33	22.61	2.06	1.44	0.55	22.89	6.182937224
5	10	2005	89.38	26.07	37	40.58	23.22	1.55	1.43	0.46	27.52	6.677303846
5	11	2005	89.38	26.07	37	40.99	20.92	0	1.89	0.36	28.57	7.861783695
5	12	2005	89.38	26.07	37	36.2	20.36	0.03	2.39	0.47	23.09	8.106556092
5	13	2005	89.38	26.07	37	41.25	23.13	0.34	2.42	0.42	27.95	9.027002556
5	14	2005	89.38	26.07	37	40.54	24.65	0	2.74	0.41	27.68	9.580645835
5	15	2005	89.38	26.07	37	40.62	24.63	1.72	3	0.46	25.16	10.02851348
5	16	2005	89.38	26.07	37	36.31	23.56	0.44	3.48	0.56	22.13	10.0956572
5	17	2005	89.38	26.07	37	36.11	22.48	4.77	3.44	0.65	23.95	10.06031258
5	18	2005	89.38	26.07	37	37.35	21.6	6.15	3.02	0.68	22.71	9.469626736
5	19	2005	89.38	26.07	37	34.1	22.46	13.56	3.07	0.74	22.48	9.075295573
5	20	2005	89.38	26.07	37	29.45	20.05	9.22	2.48	0.84	10.68	6.822726833
5	21	2005	89.38	26.07	37	34.06	19.96	13.1	2.71	0.77	26.05	8.597006377
5	22	2005	89.38	26.07	37	32.32	21.21	9.65	3.09	0.8	19.87	8.687739151
5	23	2005	89.38	26.07	37	34.55	22.38	1.77	2.06	0.73	22.18	7.333004319
5	24	2005	89.38	26.07	37	35.45	22.33	10.82	2.29	0.73	25.25	8.027410107
5	25	2005	89.38	26.07	37	32.39	23.49	11.45	2.22	0.83	24.78	7.593407395
5	26	2005	89.38	26.07	37	34.95	23.43	9.64	2.42	0.8	21.1	8.027412226
5	27	2005	89.38	26.07	37	38.29	23.98	2.54	2.24	0.71	24.27	8.220492513
5	28	2005	89.38	26.07	37	38.72	24.29	7.02	2.41	0.71	26.75	8.743888
5	29	2005	89.38	26.07	37	39.7	25.32	1.36	2.27	0.65	23.94	8.42731485
5	30	2005	89.38	26.07	37	39.84	25.74	0.4	2.49	0.58	24.25	8.915959971
5	31	2005	89.38	26.07	37	42.6	26.37	1.64	2.22	0.49	26.52	8.733581932
6	1	2005	89.38	26.07	37	45.17	27.82	0.15	2.11	0.45	25.5	8.676955154
6	2	2005	89.38	26.07	37	42.89	28.66	0.01	2.58	0.46	25.76	9.526551857
6	3	2005	89.38	26.07	37	43.76	28.85	0.01	2.79	0.45	23.97	10.03064837
6	4	2005	89.38	26.07	37	35.99	23.37	3.54	2.86	0.62	24.04	9.113401019
6	5	2005	89.38	26.07	37	39.69	22.72	2	1.57	0.58	22.49	6.822255005
6	6	2005	89.38	26.07	37	39.52	26.13	1.72	1.43	0.58	16.24	6.158908957
6	7	2005	89.38	26.07	37	39.8	24.69	2.06	1.15	0.63	20.47	5.727309676
6	8	2005	89.38	26.07	37	42.27	23.91	1.19	1.41	0.49	26.2	6.811241878
6	9	2005	89.38	26.07	37	41.63	26.27	0.1	1.77	0.47	28.01	7.679857653
6	10	2005	89.38	26.07	37	43.96	26.28	0.19	1.73	0.43	28.23	7.782170041
6	11	2005	89.38	26.07	37	43.05	27.09	0.09	1.6	0.43	20.32	7.020486301
6	12	2005	89.38	26.07	37	44.19	25.72	2.36	1.94	0.56	23.73	8.160732649
6	13	2005	89.38	26.07	37	40.28	25.32	4.99	1.74	0.57	22.85	7.275862003
6	14	2005	89.38	26.07	37	42.85	26.44	0.65	1.17	0.5	20.78	5.952596461
6	15	2005	89.38	26.07	37	40.93	26.31	3.17	2.03	0.49	19.78	7.839309684
6	16	2005	89.38	26.07	37	39.69	29.24	0.2	2.25	0.46	22.69	8.352630422
6	17	2005	89.38	26.07	37	42.55	26.98	1.26	1.28	0.47	18.03	6.080218085
6	18	2005	89.38	26.07	37	40.76	26.21	9.46	2.36	0.65	17.36	8.450490626
6	19	2005	89.38	26.07	37	36.05	24.77	13.5	2.58	0.75	24.64	8.690347523
6	20	2005	89.38	26.07	37	35.84	25.55	22.06	2.04	0.82	14.68	7.115379776
6	21	2005	89.38	26.07	37	34.17	24.51	7.51	1.85	0.78	21.43	6.931259319
[truncated: 3,327 more rows]
